# Supplementary material for: Methamphetamine exposure drives cell cycle exit and aberrant differentiation in rat hippocampal-derived neurospheres
Source: Front Pharmacol. 2023 Sep 19;14:1242109. doi: 10.3389/fphar.2023.1242109 (PMC10546213; doi:10.3389/fphar.2023.1242109)
Supplement: Supplementary file 2 [file Table1.xlsx]

## Sheet: 1.5 mM METH vs. Control DEGs
Supplementary Table S1: The significant changed genes (DEGs) in the neurospheres following METH treatment
Gene_ID	Gene name	Gene description	FC (1.5 mM METH/Control)	Log2FC(1.5 mM METH/Control)	P value	Padjust	Control_1	Control_2	Control_3	METH 1.5 mM_1	METH 1.5 mM_2	METH 1.5 mM_3	Average value of Control	Average value of 1.5 mM
ENSRNOG00000007546	Asns	asparagine synthetase (glutamine-hydrolyzing) [Source:RGD Symbol;Acc:2162]	16.365	4.03253	0	0	20.63	18.16	21.14	318.77	307.65	324.76	19.9767	317.06
ENSRNOG00000020060	Atf5	activating transcription factor 5 [Source:RGD Symbol;Acc:628902]	17.854	4.15821	0	0	22.06	20.71	21.92	373.3	413.66	373.58	21.5633	386.847
ENSRNOG00000008586	Aldh1l2	aldehyde dehydrogenase 1 family, member L2 [Source:RGD Symbol;Acc:1309458]	30.696	4.93999	0	0	2.22	2.06	1.72	61.82	60.3	62.17	2	61.43
ENSRNOG00000017801	Atf4	activating transcription factor 4 [Source:RGD Symbol;Acc:621863]	4.959	2.30996	6.8759e-299	2.54494e-295	197.99	188.62	197.31	947.41	921.99	908.78	194.64	926.06
ENSRNOG00000014387	Chac1	ChaC glutathione-specific gamma-glutamylcyclotransferase 1 [Source:RGD Symbol;Acc:1307153]	117.821	6.88046	1.76292e-295	5.22001e-292	1.25	1.16	0.83	144.46	137.54	146.73	1.08	142.91
ENSRNOG00000010210	Slc7a11	solute carrier family 7 member 11 [Source:RGD Symbol;Acc:1309275]	16.343	4.0306	1.14861e-267	2.8342e-264	7.32	7.72	9.56	124.48	139.64	134.96	8.2	133.027
ENSRNOG00000004133	Slc7a3	solute carrier family 7 member 3 [Source:RGD Symbol;Acc:68342]	33.429	5.06305	7.81787e-252	1.65348e-248	3.37	2.15	2.89	93.49	91.24	104.93	2.80333	96.5533
ENSRNOG00000002393	Eprs	glutamyl-prolyl-tRNA synthetase [Source:RGD Symbol;Acc:1310952]	4.803	2.26398	2.95874e-243	5.47552e-240	104.34	102.02	113.03	489.59	495.06	504.85	106.463	496.5
ENSRNOG00000001728	Fam43a	family with sequence similarity 43, member A [Source:RGD Symbol;Acc:1304790]	12.658	3.66201	1.46101e-227	2.40336e-224	9.05	9.28	8.48	109.95	123.18	104.21	8.93667	112.447
ENSRNOG00000017852	Nars	asparaginyl-tRNA synthetase [Source:RGD Symbol;Acc:1307238]	3.911	1.96749	3.35564e-225	4.96802e-222	107.85	106.73	109.9	423.15	397.03	411.84	108.16	410.673
ENSRNOG00000000924	Slc7a1	solute carrier family 7 member 1 [Source:RGD Symbol;Acc:3716]	7.104	2.82864	2.57624e-223	3.46738e-220	14.22	12.6	13.91	96.19	87.76	99.51	13.5767	94.4867
ENSRNOG00000054959	Mmp11	matrix metallopeptidase 11 [Source:RGD Symbol;Acc:3099]	13.227	3.72542	6.42438e-202	7.92608e-199	8.97	6.79	9.22	114.21	99.79	112.74	8.32667	108.913
ENSRNOG00000018536	Pck2	phosphoenolpyruvate carboxykinase 2 (mitochondrial) [Source:MGI Symbol;Acc:MGI:1860456]	27.122	4.76141	2.48407e-199	2.82898e-196	3.92	2.43	2.53	84.33	81.26	83.51	2.96	83.0333
ENSRNOG00000012582	Eif4ebp1	eukaryotic translation initiation factor 4E binding protein 1 [Source:RGD Symbol;Acc:620259]	7.694	2.94372	4.75961e-192	5.03329e-189	60.3	60.32	69.52	454.35	498.37	490.24	63.38	480.987
ENSRNOG00000007234	Cyp51	cytochrome P450, family 51 [Source:RGD Symbol;Acc:2481]	4.607	2.20382	1.16231e-184	1.1472e-181	163.98	154.71	180.75	759.19	741.71	736.61	166.48	745.837
ENSRNOG00000011052	Gars	glycyl-tRNA synthetase [Source:RGD Symbol;Acc:1307856]	3.423	1.77513	1.77815e-178	1.64535e-175	107.55	101.7	107.07	353.84	346.59	350.98	105.44	350.47
ENSRNOG00000015267	LOC108348083	delta-1-pyrroline-5-carboxylate synthase [Source:RGD Symbol;Acc:11512751]	4.525	2.17776	4.1002e-178	3.5708e-175	36.15	35.38	37.71	161.68	149.49	167.98	36.4133	159.717
ENSRNOG00000007088	Xpot	exportin for tRNA [Source:RGD Symbol;Acc:1305562]	3.324	1.73286	4.03664e-177	3.32014e-174	48.4	48.5	49.33	156.39	154.69	159.73	48.7433	156.937
ENSRNOG00000036682	Pycr1	pyrroline-5-carboxylate reductase 1 [Source:RGD Symbol;Acc:1307863]	7.434	2.89423	1.05993e-166	8.25911e-164	6.5	7.09	6.4	48.03	46.46	49.8	6.66333	48.0967
ENSRNOG00000033697	Casp4	caspase 4 [Source:RGD Symbol;Acc:621757]	6.534	2.70801	2.92625e-166	2.16615e-163	23.79	23.21	21.38	150.12	156.82	148.21	22.7933	151.717
ENSRNOG00000002881	Ddr2	discoidin domain receptor tyrosine kinase 2 [Source:RGD Symbol;Acc:619855]	7.757	2.95553	1.03942e-157	7.32794e-155	9.31	9.66	8.77	72.94	61.13	77.96	9.24667	70.6767
ENSRNOG00000018755	Acss2	acyl-CoA synthetase short-chain family member 2 [Source:RGD Symbol;Acc:1305489]	6.401	2.67835	5.7568e-157	3.87406e-154	30.21	25.81	29.97	195.43	162.69	181.84	28.6633	179.987
ENSRNOG00000018487	Slc3a2	solute carrier family 3 member 2 [Source:RGD Symbol;Acc:3073]	5.711	2.51364	9.20828e-145	5.92733e-142	118.59	112.57	126.64	615.76	732.07	659.49	119.267	669.107
ENSRNOG00000005248	Slc1a4	solute carrier family 1 member 4 [Source:RGD Symbol;Acc:735146]	6.323	2.66065	1.83505e-130	1.13199e-127	12.38	10.38	12.17	76.75	63.29	73.67	11.6433	71.2367
ENSRNOG00000007319	Trib3	tribbles pseudokinase 3 [Source:RGD Symbol;Acc:708432]	199.92	7.64328	4.81037e-122	2.8487e-119	0.04	0.23	0.16	46.33	61.74	55.24	0.143333	54.4367
ENSRNOG00000025459	Mars	methionyl-tRNA synthetase [Source:RGD Symbol;Acc:1305321]	2.968	1.5696	1.19001e-117	6.77618e-115	67.49	63.9	66.53	190.33	183.65	196.63	65.9733	190.203
ENSRNOG00000000925	Psph	phosphoserine phosphatase [Source:RGD Symbol;Acc:1308764]	5.329	2.41384	1.93124e-117	1.05896e-114	28.05	28.02	27.7	135.99	151.52	151.55	27.9233	146.353
ENSRNOG00000018404	Aars	alanyl-tRNA synthetase [Source:RGD Symbol;Acc:1304832]	3.081	1.62325	3.99617e-117	2.11297e-114	92.71	84.75	92.19	273.84	254.05	275.81	89.8833	267.9
ENSRNOG00000026504	Fam114a1	family with sequence similarity 114, member A1 [Source:RGD Symbol;Acc:1560201]	6.586	2.71947	5.7009e-110	2.91041e-107	7.42	8.83	8.22	50.36	53.06	52.12	8.15667	51.8467
ENSRNOG00000020651	Cars	cysteinyl-tRNA synthetase [Source:RGD Symbol;Acc:1310747]	3.996	1.99874	1.01555e-109	5.01175e-107	32.42	28.17	30.37	125.88	110.34	118.14	30.32	118.12
ENSRNOG00000021144	Cebpg	CCAAT/enhancer binding protein gamma [Source:RGD Symbol;Acc:2330]	3.009	1.58937	3.0367e-107	1.45027e-104	33.96	33.51	36.54	102.59	97.86	100.79	34.67	100.413
ENSRNOG00000018304	Lars	leucyl-tRNA synthetase [Source:RGD Symbol;Acc:1304962]	2.808	1.48964	1.42881e-106	6.61046e-104	81.99	83.83	87.64	230.57	221.18	238.58	84.4867	230.11
ENSRNOG00000018824	Slc7a5	solute carrier family 7 member 5 [Source:RGD Symbol;Acc:620639]	5.37	2.425	8.49487e-105	3.81111e-102	84	67.95	84.88	430.86	369.68	448.37	78.9433	416.303
ENSRNOG00000015514	Bcat1	branched chain amino acid transaminase 1 [Source:RGD Symbol;Acc:2195]	3.998	1.99927	6.71015e-104	2.92188e-101	64.54	62.67	72.99	245.66	265.98	274.29	66.7333	261.977
ENSRNOG00000047656	Gaa	glucosidase, alpha, acid [Source:RGD Symbol;Acc:735227]	5.132	2.35941	1.21077e-103	5.12157e-101	17.28	17.88	14.67	81.83	86.62	81.6	16.61	83.35
ENSRNOG00000008305	Sc5d	sterol-C5-desaturase [Source:RGD Symbol;Acc:620775]	3.008	1.58865	1.36989e-102	5.63366e-100	44.08	42.61	42.95	134.73	120.09	123.8	43.2133	126.207
ENSRNOG00000008223	Cnr1	cannabinoid receptor 1 [Source:RGD Symbol;Acc:2369]	6.202	2.63267	6.23839e-102	2.4962e-99	13.8	16.29	15.18	81.7	103.1	89.48	15.09	91.4267
ENSRNOG00000005307	Slc4a10	solute carrier family 4 member 10 [Source:RGD Symbol;Acc:631407]	31.199	4.96343	7.06561e-101	2.7528e-98	0.26	0.37	0.26	8.9	11.92	10.35	0.296667	10.39
ENSRNOG00000006859	Insig1	insulin induced gene 1 [Source:RGD Symbol;Acc:708457]	4.617	2.20702	1.52972e-100	5.80705e-98	113.14	92.01	120.19	512.22	477.05	483.26	108.447	490.843
ENSRNOG00000010658	LOC103691744	cystathionine gamma-lyase [Source:RGD Symbol;Acc:9153842]	21.386	4.41857	1.0911e-99	4.03842e-97	2.66	4.64	3.07	66.38	91.81	80.01	3.45667	79.4
ENSRNOG00000012960	Uap1l1	UDP-N-acetylglucosamine pyrophosphorylase 1 like 1 [Source:RGD Symbol;Acc:1310630]	7.944	2.98985	1.73394e-99	6.26123e-97	7.36	9.16	6.5	61	63.33	58.8	7.67333	61.0433
ENSRNOG00000007213	Yars	tyrosyl-tRNA synthetase [Source:RGD Symbol;Acc:1307616]	4	2.00003	5.20523e-99	1.83484e-96	59.51	51.22	60.05	222.39	205.83	238.49	56.9267	222.237
ENSRNOG00000006789	Ddit3	DNA-damage inducible transcript 3 [Source:RGD Symbol;Acc:62391]	16.479	4.04254	2.79789e-98	9.63321e-96	6.75	8.45	9.06	110.82	155.96	126.59	8.08667	131.123
ENSRNOG00000052724	AABR07066820.1	-	169.844	7.40806	4.3609e-97	1.46734e-94	0.01	0.02	0	4.28	3.64	4.33	0.01	4.08333
ENSRNOG00000014117	Hmox1	heme oxygenase 1 [Source:RGD Symbol;Acc:2806]	10.633	3.41052	1.82001e-96	5.98785e-94	22.39	22.3	21.83	193.5	299.05	226.39	22.1733	239.647
ENSRNOG00000020255	Sars	seryl-tRNA synthetase [Source:RGD Symbol;Acc:628813]	3.486	1.80149	1.51084e-94	4.8626e-92	139.43	125.87	143.24	434.33	481.69	471.43	136.18	462.483
ENSRNOG00000017564	Mib2	mindbomb E3 ubiquitin protein ligase 2 [Source:RGD Symbol;Acc:1359469]	3.649	1.86731	6.38004e-93	2.00971e-90	17.84	15.68	17.81	61.11	57.49	63.97	17.11	60.8567
ENSRNOG00000017283	Kcnt1	potassium sodium-activated channel subfamily T member 1 [Source:RGD Symbol;Acc:621106]	0.346	-1.53093	4.61219e-92	1.42257e-89	60.52	61.61	56.99	21.69	20.37	20.42	59.7067	20.8267
ENSRNOG00000014616	Iars	isoleucyl-tRNA synthetase [Source:RGD Symbol;Acc:621022]	3.387	1.76002	4.71639e-90	1.42502e-87	28.26	25.59	25.95	88.65	81.22	92.89	26.6	87.5867
ENSRNOG00000053787	Mdfic	MyoD family inhibitor domain containing [Source:RGD Symbol;Acc:1309532]	3.775	1.9165	6.67558e-90	1.97664e-87	10.05	10.93	10.65	37.91	38.54	40.04	10.5433	38.83
ENSRNOG00000024650	Ckap2	cytoskeleton associated protein 2 [Source:RGD Symbol;Acc:1311631]	0.203	-2.30276	3.59861e-88	1.04466e-85	137.15	130.81	146.32	31.01	22.95	25.97	138.093	26.6433
ENSRNOG00000018796	Herpud1	homocysteine inducible ER protein with ubiquitin like domain 1 [Source:RGD Symbol;Acc:620818]	4.855	2.2795	6.30166e-86	1.79416e-83	17.25	20.95	21.26	92.14	90.85	101.17	19.82	94.72
ENSRNOG00000010170	Tubb4b	tubulin, beta 4B class IVb [Source:RGD Symbol;Acc:735101]	0.299	-1.74386	7.15428e-86	1.99847e-83	483.28	433.25	496.95	144.85	123.55	137.34	471.16	135.247
ENSRNOG00000043007	Rcn3	reticulocalbin 3 [Source:RGD Symbol;Acc:1359365]	5.071	2.34223	9.38987e-83	2.57439e-80	24	23.99	19.48	111.97	106.5	120.68	22.49	113.05
ENSRNOG00000057814	Nsdhl	NAD(P) dependent steroid dehydrogenase-like [Source:RGD Symbol;Acc:1359337]	2.871	1.52147	2.50739e-82	6.74943e-80	36.66	33.24	35.7	101.86	92.99	99.73	35.2	98.1933
ENSRNOG00000013552	Scd	stearoyl-CoA desaturase [Source:RGD Symbol;Acc:621176]	4.681	2.22684	5.28654e-81	1.39763e-78	69.45	52.32	67.7	309.52	284.84	274.68	63.1567	289.68
ENSRNOG00000016810	Stmn1	stathmin 1 [Source:RGD Symbol;Acc:2992]	0.314	-1.67151	5.80724e-81	1.50835e-78	740.78	666.91	736.09	235.47	198.09	215.49	714.593	216.35
ENSRNOG00000008224	Jdp2	Jun dimerization protein 2 [Source:RGD Symbol;Acc:621611]	13.186	3.72096	7.61518e-81	1.94384e-78	3.93	3.48	2.24	52.69	45.23	45.17	3.21667	47.6967
ENSRNOG00000053542	AABR07067469.1	-	10.46	3.38674	4.4329e-79	1.11236e-76	4.99	6.22	3.29	87.41	64.01	62.08	4.83333	71.1667
ENSRNOG00000042785	Sesn2	sestrin 2 [Source:RGD Symbol;Acc:1566319]	6.791	2.76363	4.04915e-77	9.99128e-75	18.62	13.07	15.88	121.07	89.62	112.27	15.8567	107.653
ENSRNOG00000013452	Rcn1	reticulocalbin 1 [Source:RGD Symbol;Acc:1311292]	2.737	1.4526	1.06473e-76	2.58415e-74	141.94	135.93	147.52	366.97	364.95	401.72	141.797	377.88
ENSRNOG00000042603	Ttc39b	tetratricopeptide repeat domain 39B [Source:RGD Symbol;Acc:1305797]	6.764	2.75779	1.46036e-76	3.48719e-74	2.97	2.88	2.92	18.13	21.11	19.99	2.92333	19.7433
ENSRNOG00000054765	Renbp	renin binding protein [Source:RGD Symbol;Acc:621688]	8.177	3.03153	4.57715e-75	1.07563e-72	5.41	7.18	6.34	49.75	57.85	49.16	6.31	52.2533
ENSRNOG00000014718	Acsl3	acyl-CoA synthetase long-chain family member 3 [Source:RGD Symbol;Acc:70552]	3.38	1.7571	8.21412e-75	1.90016e-72	108.76	94.33	110.96	353.71	364.62	320.59	104.683	346.307
ENSRNOG00000013963	Il6st	interleukin 6 signal transducer [Source:RGD Symbol;Acc:2903]	2.282	1.19046	1.80825e-74	4.11864e-72	44.3	41	42.62	100.89	94.16	98.9	42.64	97.9833
ENSRNOG00000045752	Rrm1	ribonucleotide reductase catalytic subunit M1 [Source:RGD Symbol;Acc:1592569]	0.209	-2.25872	5.62672e-74	1.26218e-71	186.19	166.43	199.16	41.41	29.96	37.84	183.927	36.4033
ENSRNOG00000016552	Hmgcs1	3-hydroxy-3-methylglutaryl-CoA synthase 1 [Source:RGD Symbol;Acc:70970]	2.724	1.44572	1.32227e-73	2.92182e-71	348.5	332.1	375.13	994.72	865.24	936.35	351.91	932.103
ENSRNOG00000058645	Tnc	tenascin C [Source:RGD Symbol;Acc:621057]	3.755	1.90879	5.65163e-73	1.23048e-70	21.18	22.39	22.67	72.91	82.42	89.42	22.08	81.5833
ENSRNOG00000019023	Tars	threonyl-tRNA synthetase [Source:RGD Symbol;Acc:1359527]	2.507	1.32585	1.77359e-72	3.8055e-70	70.44	66.46	75.49	180.66	165.03	173.41	70.7967	173.033
ENSRNOG00000024632	Atf6	activating transcription factor 6 [Source:RGD Symbol;Acc:1305471]	3.03	1.59929	2.44534e-72	5.17188e-70	21.06	21.63	22.02	59.63	60.68	71.14	21.57	63.8167
ENSRNOG00000010833	Mthfd2	methylenetetrahydrofolate dehydrogenase (NADP+ dependent) 2, methenyltetrahydrofolate cyclohydrolase [Source:RGD Symbol;Acc:1311313]	3.059	1.61289	7.25873e-72	1.5136e-69	66.66	57.07	67.74	195.84	179.81	194.56	63.8233	190.07
ENSRNOG00000002407	Pdxdc1	pyridoxal-dependent decarboxylase domain containing 1 [Source:RGD Symbol;Acc:1562597]	2.655	1.40894	8.82746e-72	1.81515e-69	24.95	28.38	25.05	64.77	66.44	68.29	26.1267	66.5
ENSRNOG00000046005	Scd2	stearoyl-Coenzyme A desaturase 2 [Source:RGD Symbol;Acc:621177]	2.139	1.09677	1.21904e-69	2.4723e-67	1390.7	1353.03	1465.62	2930.44	2937.07	2854.69	1403.12	2907.4
ENSRNOG00000027234	Zfp367	zinc finger protein 367 [Source:RGD Symbol;Acc:1307136]	0.172	-2.53678	4.05913e-69	8.12101e-67	16.26	16.2	16.93	3.15	2.49	2.37	16.4633	2.67
ENSRNOG00000021264	Pcna	proliferating cell nuclear antigen [Source:RGD Symbol;Acc:3269]	0.34	-1.55674	5.69553e-69	1.1243e-66	380.18	369.58	381.02	136.52	118.3	115.66	376.927	123.493
ENSRNOG00000061312	Phf10	PHD finger protein 10 [Source:RGD Symbol;Acc:1305266]	2.936	1.55376	1.18392e-68	2.30631e-66	49.61	42.33	46.94	127.7	118.86	137.11	46.2933	127.89
ENSRNOG00000018220	Pde4dip	phosphodiesterase 4D interacting protein [Source:RGD Symbol;Acc:708410]	2.914	1.54279	4.46751e-68	8.58981e-66	14.46	15.12	14.9	45.05	39.76	44.26	14.8267	43.0233
ENSRNOG00000003302	Flcn	folliculin [Source:RGD Symbol;Acc:735088]	3.038	1.60331	5.68274e-68	1.07863e-65	14.26	13.42	15.07	43.36	42.02	41.31	14.25	42.23
ENSRNOG00000048723	Pros1	protein S [Source:RGD Symbol;Acc:620971]	3.034	1.60121	1.05498e-67	1.97709e-65	21.2	22.97	21.15	62.53	66.58	64.03	21.7733	64.38
ENSRNOG00000017072	Slc16a14	solute carrier family 16, member 14 [Source:RGD Symbol;Acc:1309675]	8.722	3.12465	1.15079e-67	2.12967e-65	1.42	1.34	1.08	11.95	9.24	11.9	1.28	11.03
ENSRNOG00000014168	Xylb	xylulokinase [Source:RGD Symbol;Acc:1307372]	3.449	1.78602	7.51258e-67	1.37313e-64	7.29	6.74	7.59	23.73	23.83	25.78	7.20667	24.4467
ENSRNOG00000053231	Chchd10	coiled-coil-helix-coiled-coil-helix domain containing 10 [Source:RGD Symbol;Acc:1359417]	10.831	3.43703	1.18447e-65	2.13854e-63	9.03	11.16	7.76	102.11	125.72	92.21	9.31667	106.68
ENSRNOG00000045781	Mir3561	microRNA 3561 [Source:RGD Symbol;Acc:4888556]	3.91	1.9671	1.27536e-65	2.27491e-63	1.4	1.41	1.6	6.12	5.26	5.5	1.47	5.62667
ENSRNOG00000027309	AABR07026805.1	-	61.094	5.93296	4.18284e-65	7.37226e-63	0.03	0.06	0.08	5.77	6.44	6.21	0.0566667	6.14
ENSRNOG00000004377	Lpin1	lipin 1 [Source:RGD Symbol;Acc:1307646]	4.016	2.00572	1.50191e-64	2.61598e-62	4.74	5.88	6.1	21.16	23.71	24.3	5.57333	23.0567
ENSRNOG00000028688	Ctns	cystinosin, lysosomal cystine transporter [Source:RGD Symbol;Acc:1308466]	4.606	2.20339	1.82746e-64	3.14599e-62	9.32	10.21	10.9	42.72	52.03	46.1	10.1433	46.95
ENSRNOG00000010296	Slc7a7	solute carrier family 7 member 7 [Source:RGD Symbol;Acc:619902]	20.38	4.34908	2.0164e-64	3.43136e-62	0.43	0.68	0.55	10.68	11.63	11.48	0.553333	11.2633
ENSRNOG00000013167	Hmgb2	high mobility group box 2 [Source:RGD Symbol;Acc:69291]	0.223	-2.16515	1.90448e-63	3.20406e-61	424	378.03	347.64	94.53	77.71	71.8	383.223	81.3467
ENSRNOG00000057458	Oip5	Opa interacting protein 5 [Source:RGD Symbol;Acc:1564263]	0.157	-2.6704	2.37576e-62	3.95203e-60	32	26.19	37.06	5.57	3.66	4.19	31.75	4.47333
ENSRNOG00000050539	Fbln5	fibulin 5 [Source:RGD Symbol;Acc:2594]	60.445	5.91756	3.0228e-62	4.97251e-60	0	0.28	0.14	12.19	10.5	14	0.14	12.23
ENSRNOG00000016573	Dgat2	diacylglycerol O-acyltransferase 2 [Source:RGD Symbol;Acc:620329]	3.487	1.8018	5.92832e-62	9.64491e-60	10.13	10.33	10.33	33.2	33.75	32.95	10.2633	33.3
ENSRNOG00000004314	Ppm1h	protein phosphatase, Mg2+/Mn2+ dependent, 1H [Source:RGD Symbol;Acc:1309528]	3.796	1.92433	1.24101e-61	1.99709e-59	3.77	4.71	4.34	16.52	15.79	15.37	4.27333	15.8933
ENSRNOG00000013376	Mvd	mevalonate diphosphate decarboxylase [Source:RGD Symbol;Acc:621292]	3.55	1.82785	2.05604e-61	3.27308e-59	65.77	54.21	65.15	235.05	196.74	208.56	61.71	213.45
ENSRNOG00000025372	Glce	glucuronic acid epimerase [Source:RGD Symbol;Acc:1565253]	2.325	1.21698	1.75048e-60	2.72798e-58	42.91	41.19	43.87	95.26	91.52	101.59	42.6567	96.1233
ENSRNOG00000004328	Deptor	DEP domain containing MTOR-interacting protein [Source:RGD Symbol;Acc:1561030]	4.713	2.23678	1.74197e-60	2.72798e-58	3.14	3.72	2.59	11.61	13.48	14.44	3.15	13.1767
ENSRNOG00000012062	Npc2	NPC intracellular cholesterol transporter 2 [Source:RGD Symbol;Acc:628756]	4.055	2.01966	2.2567e-60	3.48026e-58	77.54	87.96	79.89	300.64	372.18	307.78	81.7967	326.867
ENSRNOG00000014872	Sec24d	SEC24 homolog D, COPII coat complex component [Source:RGD Symbol;Acc:1311720]	3.875	1.95432	2.79266e-60	4.26241e-58	17.47	18.42	22.24	73.02	67.01	80.88	19.3767	73.6367
ENSRNOG00000015329	Kpna2	karyopherin subunit alpha 2 [Source:RGD Symbol;Acc:621419]	0.327	-1.61296	5.49818e-60	8.30617e-58	356.44	337.29	334.39	121.98	98.26	102.3	342.707	107.513
ENSRNOG00000032942	Neu1	neuraminidase 1 [Source:RGD Symbol;Acc:3163]	3.755	1.90882	6.45858e-60	9.65851e-58	11.83	10.36	11.08	37.2	40.07	38.71	11.09	38.66
ENSRNOG00000006305	Slc38a2	solute carrier family 38, member 2 [Source:RGD Symbol;Acc:69420]	3.241	1.69643	7.90896e-60	1.17092e-57	48.32	46.5	59.52	161.41	164.5	161.59	51.4467	162.5
ENSRNOG00000016122	Hmgcr	3-hydroxy-3-methylglutaryl-CoA reductase [Source:RGD Symbol;Acc:2803]	3.252	1.70141	1.44364e-59	2.11615e-57	156.91	132.56	174.87	510.52	459.6	490.79	154.78	486.97
ENSRNOG00000010064	Abcc4	ATP binding cassette subfamily C member 4 [Source:RGD Symbol;Acc:620266]	2.901	1.53661	1.56029e-59	2.26471e-57	13.94	14.34	12.9	37.33	39.36	39.73	13.7267	38.8067
ENSRNOG00000015529	Cdca3	cell division cycle associated 3 [Source:RGD Symbol;Acc:1359093]	0.162	-2.62438	2.57529e-59	3.70166e-57	100.63	86.07	98.85	16.67	10.58	15.99	95.1833	14.4133
ENSRNOG00000032297	Msmo1	methylsterol monooxygenase 1 [Source:RGD Symbol;Acc:620281]	3.43	1.77805	6.57208e-59	9.35573e-57	211.12	244.63	220	731.52	834.85	702.25	225.25	756.207
ENSRNOG00000000521	Cdkn1a	cyclin-dependent kinase inhibitor 1A [Source:RGD Symbol;Acc:69328]	2.219	1.14974	1.10337e-58	1.55575e-56	335.71	352.21	392.21	764.87	776.47	799.82	360.043	780.387
ENSRNOG00000043377	Fdps	farnesyl diphosphate synthase [Source:RGD Symbol;Acc:68953]	2.883	1.52735	2.5364e-58	3.54259e-56	334.82	285.19	347.48	969.37	838.11	928.09	322.497	911.857
ENSRNOG00000005730	Pcmtd1	protein-L-isoaspartate (D-aspartate) O-methyltransferase domain containing 1 [Source:RGD Symbol;Acc:1586096]	2.629	1.39428	3.86137e-58	5.34276e-56	15.52	17.06	15.75	42.41	42.61	43.89	16.11	42.97
ENSRNOG00000013057	Prc1	protein regulator of cytokinesis 1 [Source:RGD Symbol;Acc:1311754]	0.165	-2.60079	1.27353e-57	1.7458e-55	142.15	121.62	141.69	26.6	15.85	19.97	135.153	20.8067
ENSRNOG00000061337	Mindy2	MINDY lysine 48 deubiquitinase 2 [Source:RGD Symbol;Acc:1311456]	2.449	1.29196	3.06025e-57	4.15661e-55	19.37	19.21	19.62	49.03	42.21	47.11	19.4	46.1167
ENSRNOG00000021691	Ccdc92	coiled-coil domain containing 92 [Source:RGD Symbol;Acc:1601131]	4.634	2.21228	4.70205e-57	6.32853e-55	8.51	10.38	8.92	38.17	45.87	41.03	9.27	41.69
ENSRNOG00000013981	Ptpn5	protein tyrosine phosphatase, non-receptor type 5 [Source:RGD Symbol;Acc:3448]	5.681	2.50606	5.00043e-57	6.66949e-55	3.5	3.02	2.79	17.1	18.67	16.83	3.10333	17.5333
ENSRNOG00000005615	Gadd45a	growth arrest and DNA-damage-inducible, alpha [Source:RGD Symbol;Acc:2654]	2.172	1.11888	6.30549e-57	8.33507e-55	154.97	156.03	166.04	342.63	322.98	341.55	159.013	335.72
ENSRNOG00000013727	Ndc80	NDC80 kinetochore complex component [Source:RGD Symbol;Acc:1310154]	0.179	-2.47825	1.22599e-56	1.59217e-54	54.96	49.09	58.25	11.2	7.14	8.69	54.1	9.01
ENSRNOG00000008830	Nfe2l1	nuclear factor, erythroid 2-like 1 [Source:RGD Symbol;Acc:1311972]	2.372	1.24609	1.22558e-56	1.59217e-54	41.38	43.03	42.92	88.76	86.77	99.84	42.4433	91.79
ENSRNOG00000007221	Dut	deoxyuridine triphosphatase [Source:RGD Symbol;Acc:620849]	0.251	-1.99508	1.58589e-56	2.04166e-54	136.88	128.71	141.52	40.85	29.93	34.2	135.703	34.9933
ENSRNOG00000009104	AABR07029605.1	-	2.941	1.55624	2.14876e-56	2.74244e-54	7.2	7.36	6.78	20.98	20.67	19.41	7.11333	20.3533
ENSRNOG00000015158	Pikfyve	phosphoinositide kinase, FYVE-type zinc finger containing [Source:RGD Symbol;Acc:1592067]	2.176	1.12143	1.10422e-55	1.39727e-53	11.69	11.79	12.02	24.8	24.73	25.32	11.8333	24.95
ENSRNOG00000012318	Aspm	abnormal spindle microtubule assembly [Source:RGD Symbol;Acc:1307111]	0.188	-2.41293	8.1855e-55	1.027e-52	51.81	43.75	53.75	10.79	6.77	8.69	49.77	8.75
ENSRNOG00000012640	Dpp7	dipeptidylpeptidase 7 [Source:RGD Symbol;Acc:71073]	3.591	1.8445	1.85833e-54	2.31198e-52	39.49	45.98	40.11	139.33	163.7	141.79	41.86	148.273
ENSRNOG00000050997	Ifrd1	interferon-related developmental regulator 1 [Source:RGD Symbol;Acc:2867]	2.643	1.4023	1.90883e-54	2.35502e-52	57.98	53.8	62.41	149.11	155.35	143.38	58.0633	149.28
ENSRNOG00000004487	Nek2	NIMA-related kinase 2 [Source:RGD Symbol;Acc:619792]	0.185	-2.43812	2.05296e-54	2.51191e-52	82.06	70.85	85.72	17.16	11.41	13.09	79.5433	13.8867
ENSRNOG00000004359	Wars	tryptophanyl-tRNA synthetase [Source:RGD Symbol;Acc:1308278]	2.563	1.35785	2.26842e-54	2.75278e-52	58.04	51.22	57.51	131.11	137.75	146.14	55.59	138.333
ENSRNOG00000008986	Diaph3	diaphanous-related formin 3 [Source:RGD Symbol;Acc:1593287]	0.229	-2.12879	2.55185e-54	3.07155e-52	28.65	27.76	29.86	7.11	5.08	5.8	28.7567	5.99667
ENSRNOG00000010819	Hspa4l	heat shock protein family A (Hsp70) member 4 like [Source:RGD Symbol;Acc:1306528]	2.877	1.52444	3.13741e-54	3.74591e-52	28.11	34.35	37.46	84.06	95.7	99.54	33.3067	93.1
ENSRNOG00000009550	Sqle	squalene epoxidase [Source:RGD Symbol;Acc:3755]	2.703	1.43446	5.80264e-54	6.87264e-52	137.9	118.46	131.77	360.11	297.15	328.32	129.377	328.527
ENSRNOG00000011140	Prxl2a	peroxiredoxin like 2A [Source:RGD Symbol;Acc:1309676]	6.658	2.73498	7.35322e-54	8.64003e-52	9.79	9.84	14.3	67.42	71.21	90.27	11.31	76.3
ENSRNOG00000013005	Rpa2	replication protein A2 [Source:RGD Symbol;Acc:619714]	0.298	-1.74437	1.19893e-53	1.39766e-51	80.48	74.33	79.2	22.57	24.82	18.7	78.0033	22.03
ENSRNOG00000047314	Tk1	thymidine kinase 1 [Source:RGD Symbol;Acc:621014]	0.174	-2.52416	5.79555e-53	6.70337e-51	103.87	78.75	96.27	18.74	11.94	14.53	92.9633	15.07
ENSRNOG00000013577	Kdelr3	KDEL endoplasmic reticulum protein retention receptor 3 [Source:RGD Symbol;Acc:1311536]	3.642	1.86457	6.17574e-53	7.08773e-51	12.58	10.9	11.34	61.76	70.06	70.77	11.6067	67.53
ENSRNOG00000006302	Gclc	glutamate-cysteine ligase, catalytic subunit [Source:RGD Symbol;Acc:619868]	2.214	1.14682	7.17237e-53	8.16822e-51	49.42	46.17	47.43	100.85	104.54	101.67	47.6733	102.353
ENSRNOG00000013737	Bcar3	BCAR3, NSP family adaptor protein [Source:RGD Symbol;Acc:1311688]	7.2	2.84809	2.03567e-52	2.30062e-50	2.36	1.59	2.35	17.22	13.77	17.54	2.1	16.1767
ENSRNOG00000029941	Grina	glutamate ionotropic receptor NMDA type subunit associated protein 1 [Source:RGD Symbol;Acc:628873]	2.823	1.49709	2.4714e-52	2.7719e-50	92.99	93.91	89.35	237.49	276.76	245.95	92.0833	253.4
ENSRNOG00000018782	Gmnn	geminin, DNA replication inhibitor [Source:RGD Symbol;Acc:1308137]	0.17	-2.5588	3.13214e-52	3.48656e-50	124.41	105.92	121.79	23.62	14.53	17.71	117.373	18.62
ENSRNOG00000037302	Rad51	RAD51 recombinase [Source:RGD Symbol;Acc:1563603]	0.129	-2.95912	3.60076e-52	3.97831e-50	57.83	43.44	55.35	8.04	4.44	5.87	52.2067	6.11667
ENSRNOG00000017445	Tubb2b	tubulin, beta 2B class IIb [Source:RGD Symbol;Acc:1309427]	0.394	-1.34435	3.77154e-52	4.13612e-50	1143.03	1168.5	1088.34	437.6	459.45	403.76	1133.29	433.603
ENSRNOG00000021359	Mtfr1	mitochondrial fission regulator 1 [Source:RGD Symbol;Acc:1304936]	2.837	1.50426	4.46441e-52	4.85997e-50	11.16	10.88	12.92	32.16	29.86	32.34	11.6533	31.4533
ENSRNOG00000032178	Cenpa	centromere protein A [Source:RGD Symbol;Acc:1563607]	0.175	-2.51253	5.96544e-52	6.4466e-50	26.68	23.85	27.7	6.22	3.76	4.45	26.0767	4.81
ENSRNOG00000011668	Nfil3	nuclear factor, interleukin 3 regulated [Source:RGD Symbol;Acc:620972]	6.317	2.65916	2.639e-51	2.83118e-49	3.63	3.18	2.94	18.03	21.55	21.64	3.25	20.4067
ENSRNOG00000017426	Rragc	Ras-related GTP binding C [Source:RGD Symbol;Acc:1311760]	2.397	1.26124	3.10081e-51	3.30269e-49	43.08	42.14	40.48	103.63	92.18	97.17	41.9	97.66
ENSRNOG00000007726	Mcam	melanoma cell adhesion molecule [Source:RGD Symbol;Acc:620463]	7.075	2.82275	6.38707e-51	6.75433e-49	3.89	3.58	5.23	27.4	26.42	37.72	4.23333	30.5133
ENSRNOG00000061085	Fancd2	FA complementation group D2 [Source:RGD Symbol;Acc:1303172]	0.162	-2.62706	7.14441e-51	7.50163e-49	27.95	20.18	27.74	4.73	3.13	3.86	25.29	3.90667
ENSRNOG00000006735	Cdkn2b	cyclin-dependent kinase inhibitor 2B [Source:RGD Symbol;Acc:2324]	4.225	2.07881	9.90411e-51	1.03261e-48	57.37	76.06	56.27	303.39	318.05	258.7	63.2333	293.38
ENSRNOG00000012543	Mcm3	minichromosome maintenance complex component 3 [Source:RGD Symbol;Acc:1305168]	0.139	-2.84672	1.43041e-50	1.48093e-48	95.33	71.07	93.67	14.13	7.78	11.11	86.69	11.0067
ENSRNOG00000048478	Kcne4	potassium voltage-gated channel subfamily E regulatory subunit 4 [Source:RGD Symbol;Acc:1302957]	5.58	2.48038	1.69491e-50	1.74258e-48	4.16	7.81	6.06	38.03	48.44	47.18	6.01	44.55
ENSRNOG00000033335	Cenpi	centromere protein I [Source:RGD Symbol;Acc:2631]	0.177	-2.4971	2.04356e-50	2.08654e-48	29.04	24.17	29.87	5.7	3.71	4.18	27.6933	4.53
ENSRNOG00000010274	Smc4	structural maintenance of chromosomes 4 [Source:RGD Symbol;Acc:1306680]	0.295	-1.76045	2.27526e-50	2.30721e-48	102.19	88.97	101.94	32.27	24.69	25.58	97.7	27.5133
ENSRNOG00000020938	Ppp1r15a	protein phosphatase 1, regulatory subunit 15A [Source:RGD Symbol;Acc:621526]	4.878	2.28621	3.65353e-50	3.67962e-48	12.35	12.06	17.6	69.84	76.77	72.15	14.0033	72.92
ENSRNOG00000009334	Knstrn	kinetochore-localized astrin/SPAG5 binding protein [Source:RGD Symbol;Acc:1303240]	0.188	-2.41404	4.54023e-50	4.54176e-48	85.49	73.29	80.79	17.64	10.63	16.82	79.8567	15.03
ENSRNOG00000016831	Serpinh1	serpin family H member 1 [Source:RGD Symbol;Acc:69302]	2.421	1.27542	5.41968e-50	5.38512e-48	452.67	448.69	503.78	1100.72	1033.57	1194.74	468.38	1109.68
ENSRNOG00000025302	Cdca2	cell division cycle associated 2 [Source:RGD Symbol;Acc:1311003]	0.181	-2.46555	7.50552e-50	7.40795e-48	25.22	20.76	25.43	5.08	3.11	3.91	23.8033	4.03333
ENSRNOG00000016152	Dek	DEK proto-oncogene [Source:RGD Symbol;Acc:1303246]	0.359	-1.4768	7.92415e-50	7.76934e-48	121.72	109.35	121.4	44.86	36.08	40.59	117.49	40.51
ENSRNOG00000012835	Espl1	extra spindle pole bodies like 1, separase [Source:RGD Symbol;Acc:1306266]	0.157	-2.66939	1.52805e-49	1.48834e-47	22.65	17.53	23.62	3.92	2.36	2.94	21.2667	3.07333
ENSRNOG00000006062	Hs1bp3	HCLS1 binding protein 3 [Source:RGD Symbol;Acc:1311331]	3.449	1.78625	2.63562e-49	2.55035e-47	4.35	5.02	5.12	16.4	15.34	16.97	4.83	16.2367
ENSRNOG00000031431	Cdca8	cell division cycle associated 8 [Source:RGD Symbol;Acc:1566306]	0.174	-2.52236	2.78991e-49	2.68212e-47	109.18	88.7	106.2	21.01	12.51	15.91	101.36	16.4767
ENSRNOG00000015741	Slc2a13	solute carrier family 2 member 13 [Source:RGD Symbol;Acc:621814]	3.179	1.66845	5.61491e-49	5.36315e-47	3.83	4.52	4.3	12.84	13.39	13.06	4.21667	13.0967
ENSRNOG00000036604	Ifit2	interferon-induced protein with tetratricopeptide repeats 2 [Source:RGD Symbol;Acc:1307804]	7.547	2.91589	6.11454e-49	5.80293e-47	1.04	1.12	1.08	7.94	7.53	9.72	1.08	8.39667
ENSRNOG00000002358	Scpep1	serine carboxypeptidase 1 [Source:RGD Symbol;Acc:620067]	4.065	2.02336	9.37069e-49	8.8365e-47	12.45	14.02	16.21	50.61	60.66	60.65	14.2267	57.3067
ENSRNOG00000003745	Atf3	activating transcription factor 3 [Source:RGD Symbol;Acc:2165]	17.956	4.16637	1.14445e-48	1.07238e-46	0.4	1.01	0.5	13.36	15.54	12.36	0.636667	13.7533
ENSRNOG00000052134	Pigy	phosphatidylinositol glycan anchor biosynthesis, class Y [Source:RGD Symbol;Acc:2318067]	4.533	2.18048	2.23831e-48	2.08417e-46	7.33	7.76	7.5	31.37	36.38	31.33	7.53	33.0267
ENSRNOG00000027491	Vldlr	very low density lipoprotein receptor [Source:RGD Symbol;Acc:3963]	2.741	1.45469	3.9801e-48	3.68284e-46	25.97	24.31	22.58	76.15	68.26	70.07	24.2867	71.4933
ENSRNOG00000020696	Pmvk	phosphomevalonate kinase [Source:RGD Symbol;Acc:1310812]	2.764	1.46695	6.05518e-48	5.56813e-46	41.45	38.89	39.3	112.11	101.27	99.01	39.88	104.13
ENSRNOG00000025604	Atad2	ATPase family, AAA domain containing 2 [Source:RGD Symbol;Acc:1304849]	0.216	-2.21291	6.31998e-48	5.77576e-46	27.2	24.26	29.72	6.48	4.39	5.44	27.06	5.43667
ENSRNOG00000007763	Plod1	procollagen-lysine, 2-oxoglutarate 5-dioxygenase 1 [Source:RGD Symbol;Acc:621382]	2.558	1.35485	1.13557e-47	1.03142e-45	38.36	33.62	33.41	92.45	85.25	84.62	35.13	87.44
ENSRNOG00000013970	Cdt1	chromatin licensing and DNA replication factor 1 [Source:RGD Symbol;Acc:1309211]	0.126	-2.9887	1.40441e-47	1.26783e-45	29.45	22.29	30.31	4.16	2.61	2.55	27.35	3.10667
ENSRNOG00000019212	Tpp1	tripeptidyl peptidase 1 [Source:RGD Symbol;Acc:621296]	2.433	1.28277	1.47118e-47	1.32005e-45	52.75	55.1	51.76	118.45	129.51	129.59	53.2033	125.85
ENSRNOG00000007033	Sorcs2	sortilin-related VPS10 domain containing receptor 2 [Source:RGD Symbol;Acc:1310621]	2.973	1.57183	1.52449e-47	1.35965e-45	8.91	8.57	7.44	24.82	22.65	24.87	8.30667	24.1133
ENSRNOG00000020701	Brca1	BRCA1, DNA repair associated [Source:RGD Symbol;Acc:2218]	0.197	-2.34696	1.88726e-47	1.6731e-45	16.38	14.26	17.34	3.64	2.26	2.8	15.9933	2.9
ENSRNOG00000006247	Copa	coatomer protein complex subunit alpha [Source:RGD Symbol;Acc:1310525]	2.032	1.02265	2.05925e-47	1.81471e-45	105.59	95.85	104.09	198.04	188.77	209.94	101.843	198.917
ENSRNOG00000005376	Mad2l1	mitotic arrest deficient 2 like 1 [Source:RGD Symbol;Acc:1310889]	0.249	-2.00344	4.14869e-47	3.6344e-45	83.12	71.88	80.84	22.25	15.45	18.76	78.6133	18.82
ENSRNOG00000060100	Knl1	kinetochore scaffold 1 [Source:RGD Symbol;Acc:1307498]	0.22	-2.18733	4.38428e-47	3.81819e-45	20.06	17.78	21.82	5.1	3.32	3.96	19.8867	4.12667
ENSRNOG00000016689	Fanci	FA complementation group I [Source:RGD Symbol;Acc:2321863]	0.176	-2.50999	5.71857e-47	4.95108e-45	64.9	49.06	64.58	12.31	7.09	8.78	59.5133	9.39333
ENSRNOG00000001524	Hat1	histone acetyltransferase 1 [Source:RGD Symbol;Acc:1305716]	0.322	-1.63291	6.66253e-47	5.73481e-45	147.4	132.6	137.47	49.02	37.29	42.68	139.157	42.9967
ENSRNOG00000047692	LOC100911660	lymphocyte-specific helicase-like [Source:RGD Symbol;Acc:6491699]	0.207	-2.27075	1.33578e-46	1.14313e-44	24.27	22	23.13	5.88	3.3	3.94	23.1333	4.37333
ENSRNOG00000053026	Shcbp1	SHC binding and spindle associated 1 [Source:RGD Symbol;Acc:1590844]	0.16	-2.64434	1.75066e-46	1.48957e-44	32.78	30.92	29.59	6.01	3.45	4.32	31.0967	4.59333
ENSRNOG00000019206	Nupr1	nuclear protein 1, transcriptional regulator [Source:RGD Symbol;Acc:69363]	79.205	6.30751	2.11685e-46	1.79085e-44	1.41	1.18	2.19	329.7	213.2	621.42	1.59333	388.107
ENSRNOG00000051922	AABR07059663.1	-	0.155	-2.68507	2.65842e-46	2.23625e-44	30.75	34.31	31.13	5.82	2.93	3.86	32.0633	4.20333
ENSRNOG00000006236	Dsn1	DSN1 homolog, MIS12 kinetochore complex component [Source:RGD Symbol;Acc:1565179]	0.188	-2.40975	7.00566e-46	5.85982e-44	37.18	28.31	33.72	7.46	5.09	5.25	33.07	5.93333
ENSRNOG00000008106	Shmt2	serine hydroxymethyltransferase 2 [Source:RGD Symbol;Acc:1308582]	3.581	1.84045	1.21703e-45	1.01225e-43	94.21	75.04	106.79	324.08	294.68	352.7	92.0133	323.82
ENSRNOG00000054957	Sfrp4	secreted frizzled-related protein 4 [Source:RGD Symbol;Acc:621075]	10.718	3.42198	1.45147e-45	1.2005e-43	0.54	0.5	0.61	6.26	6.59	6.32	0.55	6.39
ENSRNOG00000004139	Ndel1	nudE neurodevelopment protein 1-like 1 [Source:RGD Symbol;Acc:621235]	2.938	1.55465	1.70903e-45	1.40568e-43	31.07	29.02	30.49	76.86	90.86	84.6	30.1933	84.1067
ENSRNOG00000003388	Cenpf	centromere protein F [Source:RGD Symbol;Acc:628667]	0.172	-2.54058	3.13368e-45	2.56321e-43	50.2	42.48	54.24	9.78	5.17	7.71	48.9733	7.55333
ENSRNOG00000038035	Kif4a	kinesin family member 4A [Source:RGD Symbol;Acc:620526]	0.163	-2.6148	3.59322e-45	2.92294e-43	39.52	32.26	39.88	7.23	3.97	5.56	37.22	5.58667
ENSRNOG00000058539	Ccnb1	cyclin B1 [Source:RGD Symbol;Acc:2291]	0.17	-2.56005	5.17202e-45	4.16151e-43	176.79	150.49	180.54	33.43	18.29	27.95	169.273	26.5567
ENSRNOG00000014453	Anxa5	annexin A5 [Source:RGD Symbol;Acc:2120]	6.874	2.78109	5.46837e-45	4.37617e-43	22.4	37.99	25.18	175.54	234.82	196.16	28.5233	202.173
ENSRNOG00000025612	Sez6l	seizure related 6 homolog like [Source:RGD Symbol;Acc:1563628]	0.292	-1.77782	5.69574e-45	4.53363e-43	12.93	12.47	11.27	3.61	3.43	3.23	12.2233	3.42333
ENSRNOG00000037162	Slbp	stem-loop binding protein [Source:RGD Symbol;Acc:1584682]	0.35	-1.51437	5.85998e-45	4.63941e-43	64.13	58.55	63.17	22.62	20.6	19.24	61.95	20.82
ENSRNOG00000001816	Rfc4	replication factor C subunit 4 [Source:RGD Symbol;Acc:1310142]	0.278	-1.84727	1.13589e-44	8.94513e-43	82.5	77.28	81.58	25.26	19.42	19.4	80.4533	21.36
ENSRNOG00000016454	Nasp	nuclear autoantigenic sperm protein [Source:RGD Symbol;Acc:1359609]	0.296	-1.75726	1.48046e-44	1.1597e-42	210.66	184.22	226.81	66.67	48.64	59.16	207.23	58.1567
ENSRNOG00000019332	Gtpbp2	GTP binding protein 2 [Source:RGD Symbol;Acc:1306367]	2.81	1.49075	4.11468e-44	3.2062e-42	15.27	14.85	17.48	40.88	46.03	46.08	15.8667	44.33
ENSRNOG00000001143	Cit	citron rho-interacting serine/threonine kinase [Source:RGD Symbol;Acc:70878]	0.254	-1.9775	5.00923e-44	3.88281e-42	21.82	16.54	20.13	5.41	4.09	4.64	19.4967	4.71333
ENSRNOG00000004903	Ebp	EBP, cholestenol delta-isomerase [Source:RGD Symbol;Acc:620957]	3.233	1.69274	5.11916e-44	3.94735e-42	21.08	18.09	20.83	65.57	62.7	62.91	20	63.7267
ENSRNOG00000045647	Hax1	HCLS1 associated protein X-1 [Source:RGD Symbol;Acc:727960]	2.713	1.43996	5.92903e-44	4.54815e-42	106.75	101.63	110.32	258.55	281.66	285.62	106.233	275.277
ENSRNOG00000011654	Plk4	polo-like kinase 4 [Source:RGD Symbol;Acc:1305390]	0.103	-3.27289	6.68621e-44	5.10254e-42	31.39	24.84	29.12	3.58	1.48	2.61	28.45	2.55667
ENSRNOG00000015921	Esco2	establishment of sister chromatid cohesion N-acetyltransferase 2 [Source:RGD Symbol;Acc:1593313]	0.154	-2.70071	7.83008e-44	5.94484e-42	26.69	23.4	27.82	5.01	2.49	3.62	25.97	3.70667
ENSRNOG00000006069	Eif2ak3	eukaryotic translation initiation factor 2 alpha kinase 3 [Source:RGD Symbol;Acc:70884]	2.184	1.1269	8.39555e-44	6.34164e-42	14.3	14.59	15.32	31.71	30.56	31.39	14.7367	31.22
ENSRNOG00000008115	Arhgap11a	Rho GTPase activating protein 11A [Source:RGD Symbol;Acc:1309107]	0.211	-2.24658	8.57176e-44	6.44187e-42	54.74	45.98	55.98	13.38	8.34	9.88	52.2333	10.5333
ENSRNOG00000042286	Nsl1	NSL1, MIS12 kinetochore complex component [Source:RGD Symbol;Acc:1562052]	0.161	-2.63338	9.14613e-44	6.83881e-42	19.46	18.66	23.41	3.95	2.62	2.58	20.51	3.05
ENSRNOG00000000495	Uhrf1bp1	UHRF1 binding protein 1 [Source:RGD Symbol;Acc:1307264]	2.653	1.40778	1.31212e-43	9.7618e-42	9.41	8.95	10.16	24.34	21.63	26.77	9.50667	24.2467
ENSRNOG00000061524	AABR07068285.2	ADP ribosylation factor like GTPase 4C [Source:NCBI gene;Acc:103693239]	2.111	1.07765	1.32295e-43	9.7931e-42	37.86	43.01	36.12	71.78	71.33	71.18	38.9967	71.43
ENSRNOG00000004195	Dtl	denticleless E3 ubiquitin protein ligase homolog [Source:RGD Symbol;Acc:1310439]	0.145	-2.78778	2.69975e-43	1.98854e-41	24.98	19.21	24.08	3.79	2.13	2.85	22.7567	2.92333
ENSRNOG00000000465	Slc39a7	solute carrier family 39 member 7 [Source:RGD Symbol;Acc:1593280]	2.407	1.26735	5.43363e-43	3.98242e-41	79.28	67.13	79.55	163.36	165.65	182.97	75.32	170.66
ENSRNOG00000020989	Tm7sf2	transmembrane 7 superfamily member 2 [Source:RGD Symbol;Acc:1311205]	2.495	1.31882	6.60761e-43	4.819e-41	18.52	19.39	19.65	58.81	60.17	61.04	19.1867	60.0067
ENSRNOG00000008165	Tpx2	TPX2, microtubule nucleation factor [Source:RGD Symbol;Acc:1311894]	0.166	-2.58961	9.08823e-43	6.59565e-41	150.23	123.08	151.14	28.86	15.19	20.98	141.483	21.6767
ENSRNOG00000016888	Pask	PAS domain containing serine/threonine kinase [Source:RGD Symbol;Acc:1306146]	0.166	-2.59145	9.31827e-43	6.72961e-41	13.73	10.64	12.08	2.29	1.39	1.61	12.15	1.76333
ENSRNOG00000054286	Rrm2	ribonucleotide reductase regulatory subunit M2 [Source:RGD Symbol;Acc:1598310]	0.194	-2.36603	1.13273e-42	8.14082e-41	205.29	168.75	185.85	44.32	27.01	33.55	186.63	34.96
ENSRNOG00000009195	Tnks1bp1	tankyrase 1 binding protein 1 [Source:RGD Symbol;Acc:1312021]	3.087	1.62629	1.25284e-42	8.96054e-41	7.9	8.04	8.63	24.62	21.62	28.03	8.19	24.7567
ENSRNOG00000032381	Naglu	N-acetyl-alpha-glucosaminidase [Source:RGD Symbol;Acc:1564228]	2.891	1.53138	1.28588e-42	9.15259e-41	8.64	8.37	8.72	23.96	24.48	24.3	8.57667	24.2467
ENSRNOG00000045941	Susd6	sushi domain containing 6 [Source:RGD Symbol;Acc:1595528]	2.09	1.06342	2.19979e-42	1.55827e-40	30.74	30.07	28.6	58.51	55.86	60.09	29.8033	58.1533
ENSRNOG00000020684	Vat1	vesicle amine transport 1 [Source:RGD Symbol;Acc:1308943]	7.086	2.82493	2.58124e-42	1.81977e-40	11.81	18.73	11.96	80.64	127.99	107.26	14.1667	105.297
ENSRNOG00000004921	Nusap1	nucleolar and spindle associated protein 1 [Source:RGD Symbol;Acc:1305764]	0.169	-2.56877	2.62396e-42	1.84112e-40	78.43	63.59	75.54	14.42	7.73	11.58	72.52	11.2433
ENSRNOG00000059894	Hmmr	hyaluronan-mediated motility receptor [Source:RGD Symbol;Acc:2805]	0.242	-2.04603	3.32117e-42	2.31933e-40	56.94	54.13	60.77	16.38	10.77	12.15	57.28	13.1
ENSRNOG00000032813	Mdc1	mediator of DNA damage checkpoint 1 [Source:RGD Symbol;Acc:1559468]	0.277	-1.85126	4.86856e-42	3.38399e-40	52.43	33.73	53.43	11.51	8.93	12.11	46.53	10.85
ENSRNOG00000051980	LOC103694873	uncharacterized protein C22orf15-like [Source:RGD Symbol;Acc:9442092]	5.207	2.38052	9.04528e-42	6.25773e-40	7.62	7.65	9.93	59.42	54.36	41.47	8.4	51.75
ENSRNOG00000000043	Idua	iduronidase, alpha-L- [Source:RGD Symbol;Acc:1310943]	2.366	1.24233	1.06973e-41	7.36621e-40	15.47	14.31	14.51	34.01	34.24	36.3	14.7633	34.85
ENSRNOG00000006469	Cdk2	cyclin dependent kinase 2 [Source:RGD Symbol;Acc:70486]	0.23	-2.11865	1.09555e-41	7.50907e-40	40.9	31.96	39.69	9.37	6.67	8.32	37.5167	8.12
ENSRNOG00000007675	Gpr63	G protein-coupled receptor 63 [Source:RGD Symbol;Acc:1306460]	3.112	1.63765	1.33256e-41	9.09151e-40	4.42	4.21	4.02	12.91	13.78	11.75	4.21667	12.8133
ENSRNOG00000028137	Mki67	marker of proliferation Ki-67 [Source:RGD Symbol;Acc:1305476]	0.145	-2.7843	1.41425e-41	9.60457e-40	238.27	209.78	285.07	39.29	17	43.95	244.373	33.4133
ENSRNOG00000046472	Arfgap3	ADP-ribosylation factor GTPase activating protein 3 [Source:RGD Symbol;Acc:1560066]	3.917	1.96984	1.60538e-41	1.08528e-39	9.68	11.35	8.84	37.17	41.95	36.81	9.95667	38.6433
ENSRNOG00000015796	Msh2	mutS homolog 2 [Source:RGD Symbol;Acc:620786]	0.337	-1.57033	1.8964e-41	1.27619e-39	48.74	43.16	55.52	17.74	16.28	18.35	49.14	17.4567
ENSRNOG00000022796	Fgfbp3	fibroblast growth factor binding protein 3 [Source:RGD Symbol;Acc:1560326]	2.784	1.47728	2.68302e-41	1.79738e-39	15.41	13.98	15.07	39.32	40.83	40.72	14.82	40.29
ENSRNOG00000005413	Creb3l1	cAMP responsive element binding protein 3-like 1 [Source:RGD Symbol;Acc:1359613]	4.573	2.19309	2.98875e-41	1.98423e-39	4.58	3.61	5.35	20.79	18.6	22.33	4.51333	20.5733
ENSRNOG00000054963	Rhbdd1	rhomboid domain containing 1 [Source:RGD Symbol;Acc:1306477]	3.166	1.66269	3.74735e-41	2.46576e-39	8.64	7.28	7.91	22.31	24.82	26.71	7.94333	24.6133
ENSRNOG00000049033	Racgap1	Rac GTPase-activating protein 1 [Source:RGD Symbol;Acc:1305912]	0.177	-2.4967	3.73114e-41	2.46576e-39	115.65	94.35	112.76	23.72	12.99	16.07	107.587	17.5933
ENSRNOG00000026143	Ckap2l	cytoskeleton associated protein 2-like [Source:RGD Symbol;Acc:1590645]	0.17	-2.55723	3.97369e-41	2.60312e-39	34.5	30.49	45.05	6.7	4.1	6.57	36.68	5.79
ENSRNOG00000056069	Kif11	kinesin family member 11 [Source:RGD Symbol;Acc:621258]	0.193	-2.3704	4.27039e-41	2.78516e-39	62.99	50.08	61.82	13.43	7.71	10.27	58.2967	10.47
ENSRNOG00000033765	Eif1	eukaryotic translation initiation factor 1 [Source:RGD Symbol;Acc:1306308]	2.182	1.1257	5.27404e-41	3.42466e-39	320.73	308.37	339.19	714	618.61	723.51	322.763	685.373
ENSRNOG00000018507	Gfpt1	glutamine fructose-6-phosphate transaminase 1 [Source:RGD Symbol;Acc:1549703]	2.137	1.0957	5.77636e-41	3.73446e-39	34.73	38.03	38.9	79.26	71.46	80.91	37.22	77.21
ENSRNOG00000042944	Cenpw	centromere protein W [Source:RGD Symbol;Acc:1593465]	0.178	-2.49072	6.46325e-41	4.16037e-39	31.08	29.41	29.37	6.32	3.67	4.82	29.9533	4.93667
ENSRNOG00000032240	Gbp5	guanylate binding protein 5 [Source:RGD Symbol;Acc:1311040]	4.196	2.06887	6.6841e-41	4.272e-39	3.23	3.41	3.28	15.84	12.37	13.23	3.30667	13.8133
ENSRNOG00000016299	Klf4	Kruppel like factor 4 [Source:RGD Symbol;Acc:621445]	11.826	3.56391	7.13553e-41	4.53397e-39	0.59	0.63	0.55	6.84	9.2	7.57	0.59	7.87
ENSRNOG00000016561	Pclaf	PCNA clamp associated factor [Source:RGD Symbol;Acc:1303041]	0.146	-2.77176	8.13163e-41	5.14482e-39	218.81	253.44	244.56	45.11	25.3	29.63	238.937	33.3467
ENSRNOG00000007290	Atp1a2	ATPase Na+/K+ transporting subunit alpha 2 [Source:RGD Symbol;Acc:2168]	0.293	-1.76915	8.80223e-41	5.5454e-39	64.27	66.86	59.96	20.01	18.77	14.51	63.6967	17.7633
ENSRNOG00000003208	Ercc6l	ERCC excision repair 6 like, spindle assembly checkpoint helicase [Source:RGD Symbol;Acc:1565734]	0.172	-2.54255	1.24412e-40	7.7718e-39	14.96	13.88	14.31	3.02	1.66	2.14	14.3833	2.27333
ENSRNOG00000055111	AABR07000658.1	cyclin B2-like [Source:NCBI gene;Acc:100364016]	0.179	-2.4823	1.28043e-40	7.96504e-39	72.54	60.94	71.28	14.1	7.85	11.95	68.2533	11.3
ENSRNOG00000014193	Lig1	DNA ligase 1 [Source:RGD Symbol;Acc:621424]	0.23	-2.11834	1.34851e-40	8.35345e-39	100.24	80.3	101.72	25.16	16.05	19.86	94.0867	20.3567
ENSRNOG00000036684	Pcyt2	phosphate cytidylyltransferase 2, ethanolamine [Source:RGD Symbol;Acc:619970]	2.756	1.46279	1.59729e-40	9.85326e-39	40.88	33.43	37.94	110.31	101.6	95.22	37.4167	102.377
ENSRNOG00000015275	Ska1	spindle and kinetochore associated complex subunit 1 [Source:RGD Symbol;Acc:1310784]	0.2	-2.31905	2.31941e-40	1.42485e-38	23.74	23.13	26.09	5.4	3.48	4.79	24.32	4.55667
ENSRNOG00000010299	Eps15	epidermal growth factor receptor pathway substrate 15 [Source:RGD Symbol;Acc:1305550]	2.202	1.13883	2.49337e-40	1.52538e-38	38.64	42.03	43.83	87.34	81.82	88.81	41.5	85.99
ENSRNOG00000014948	Osgin1	oxidative stress induced growth inhibitor 1 [Source:RGD Symbol;Acc:620679]	22.507	4.49227	3.70754e-40	2.25886e-38	0.22	0.43	0.38	8.39	14.7	9.24	0.343333	10.7767
ENSRNOG00000013322	Pola1	DNA polymerase alpha 1, catalytic subunit [Source:RGD Symbol;Acc:621816]	0.258	-1.95185	3.78203e-40	2.29479e-38	61.03	53.38	65.06	17.15	11.99	17.36	59.8233	15.5
ENSRNOG00000012733	Ankrd12	ankyrin repeat domain 12 [Source:RGD Symbol;Acc:1310118]	2.233	1.15888	4.0819e-40	2.46663e-38	6.51	6.68	6.2	14.07	14.13	13.58	6.46333	13.9267
ENSRNOG00000054474	Mastl	microtubule associated serine/threonine kinase-like [Source:MGI Symbol;Acc:MGI:1914371]	0.377	-1.40742	5.04663e-40	3.03721e-38	26.33	22.92	25.79	11.89	10.43	10.71	25.0133	11.01
ENSRNOG00000022911	Hjurp	Holliday junction recognition protein [Source:RGD Symbol;Acc:1305846]	0.201	-2.31777	5.41133e-40	3.24351e-38	28.26	21.88	27.08	5.97	3.62	4.82	25.74	4.80333
ENSRNOG00000028636	Xkr5	XK related 5 [Source:RGD Symbol;Acc:1359335]	0.166	-2.59095	7.84252e-40	4.68179e-38	11.2	9.34	11.39	1.73	1.38	1.83	10.6433	1.64667
ENSRNOG00000011167	Wdhd1	WD repeat and HMG-box DNA binding protein 1 [Source:RGD Symbol;Acc:1310200]	0.197	-2.34365	9.90809e-40	5.89114e-38	26.39	19.91	27.12	5.23	3.25	4.94	24.4733	4.47333
ENSRNOG00000027787	Cdc6	cell division cycle 6 [Source:RGD Symbol;Acc:1309157]	0.127	-2.97748	1.02652e-39	6.07905e-38	19.25	14.91	18.23	2.55	1.2	2.15	17.4633	1.96667
ENSRNOG00000048411	Uhrf1	ubiquitin-like with PHD and ring finger domains 1 [Source:RGD Symbol;Acc:1595855]	0.198	-2.33868	1.47747e-39	8.71473e-38	71.97	54.33	72.9	15.03	9.07	12.79	66.4	12.2967
ENSRNOG00000024428	Kif20a	kinesin family member 20A [Source:RGD Symbol;Acc:1307695]	0.319	-1.65063	1.58427e-39	9.30758e-38	74.28	61.43	73.89	19.38	13.83	15.84	69.8667	16.35
ENSRNOG00000008450	LOC100359539	ribonucleotide reductase M2 polypeptide [Source:RGD Symbol;Acc:2323655]	0.204	-2.29523	1.81321e-39	1.06105e-37	160.47	122.37	157.48	36.16	21.91	25.46	146.773	27.8433
ENSRNOG00000042041	Gal3st1	galactose-3-O-sulfotransferase 1 [Source:RGD Symbol;Acc:1583379]	0.27	-1.88715	1.83028e-39	1.06682e-37	32.71	30.15	35.65	9.21	6.96	9.14	32.8367	8.43667
ENSRNOG00000015732	Bcl2l2	Bcl2-like 2 [Source:RGD Symbol;Acc:620717]	2.485	1.31298	3.17332e-39	1.84239e-37	24.05	38.08	60.15	31.91	57.8	74.05	40.76	54.5867
ENSRNOG00000010721	Dlgap5	DLG associated protein 5 [Source:RGD Symbol;Acc:1311247]	0.201	-2.31639	3.98148e-39	2.30257e-37	72.17	61.39	78.65	16.92	9.79	12.91	70.7367	13.2067
ENSRNOG00000025394	Tanc1	tetratricopeptide repeat, ankyrin repeat and coiled-coil containing 1 [Source:RGD Symbol;Acc:1302949]	2.844	1.50795	4.77191e-39	2.74896e-37	10.94	11.02	12.03	33.06	26.79	34.75	11.33	31.5333
ENSRNOG00000028386	RGD1564162	similar to Homo sapiens fetal lung specific expression unknown [Source:RGD Symbol;Acc:1564162]	6.854	2.77699	6.29131e-39	3.61019e-37	33.35	53.52	29.3	252.48	345.24	229.58	38.7233	275.767
ENSRNOG00000013312	Kcnt2	potassium sodium-activated channel subfamily T member 2 [Source:RGD Symbol;Acc:735074]	15.887	3.98982	6.84018e-39	3.89496e-37	0.16	0.14	0.12	2.53	3.33	2.34	0.14	2.73333
ENSRNOG00000014960	Bard1	BRCA1 associated RING domain 1 [Source:RGD Symbol;Acc:621072]	0.157	-2.66771	9.69644e-39	5.50022e-37	27.33	19.57	26.41	4.55	2.28	3.44	24.4367	3.42333
ENSRNOG00000036683	Sirt7	sirtuin 7 [Source:RGD Symbol;Acc:1305876]	2.264	1.17882	1.02395e-38	5.78611e-37	20.77	19.39	22.27	37.73	37.11	41.07	20.81	38.6367
ENSRNOG00000015131	Ube2c	ubiquitin-conjugating enzyme E2C [Source:RGD Symbol;Acc:1305382]	0.188	-2.4127	1.08425e-38	6.10353e-37	197.15	143.36	182.88	39.32	23.04	30.13	174.463	30.83
ENSRNOG00000045636	Fasn	fatty acid synthase [Source:RGD Symbol;Acc:620665]	2.109	1.07667	1.56825e-38	8.79467e-37	212.9	162.36	192.76	385.22	366.2	382.25	189.34	377.89
ENSRNOG00000003908	Cep128	centrosomal protein 128 [Source:RGD Symbol;Acc:1595693]	0.295	-1.76006	2.83376e-38	1.58316e-36	35.46	33.43	40.01	13.14	9.65	9.89	36.3	10.8933
ENSRNOG00000021438	Tuba1c	tubulin, alpha 1C [Source:RGD Symbol;Acc:1307226]	0.175	-2.51675	3.16163e-38	1.7597e-36	52.35	49.73	48.7	6.25	6.93	10.95	50.26	8.04333
ENSRNOG00000004810	Plcb1	phospholipase C beta 1 [Source:RGD Symbol;Acc:3344]	3.413	1.77113	3.94254e-38	2.18281e-36	4.11	4.93	4.38	14	16.54	14.53	4.47333	15.0233
ENSRNOG00000000247	Mfsd11	major facilitator superfamily domain containing 11 [Source:RGD Symbol;Acc:1307394]	2.446	1.29069	4.983e-38	2.7425e-36	16.32	16.57	18.12	39.49	42.85	39.7	17.0033	40.68
ENSRNOG00000053047	Top2a	DNA topoisomerase II alpha [Source:RGD Symbol;Acc:62048]	0.168	-2.57393	5.39737e-38	2.95956e-36	199.22	151.75	199.85	37.41	18.95	28.09	183.607	28.15
ENSRNOG00000003802	Pttg1	pituitary tumor-transforming 1 [Source:RGD Symbol;Acc:68359]	0.19	-2.39452	9.17201e-38	5.01076e-36	102.04	76.2	96.34	19.67	11.91	16.3	91.5267	15.96
ENSRNOG00000000632	Cdk1	cyclin-dependent kinase 1 [Source:RGD Symbol;Acc:2319]	0.183	-2.45245	1.18075e-37	6.42686e-36	242.19	204.21	245.81	53.62	29.2	34.05	230.737	38.9567
ENSRNOG00000006731	Spc25	SPC25, NDC80 kinetochore complex component [Source:RGD Symbol;Acc:1307811]	0.185	-2.43629	1.44017e-37	7.81016e-36	74.35	66.68	65.83	15.62	8.55	11.21	68.9533	11.7933
ENSRNOG00000024365	Ect2	epithelial cell transforming 2 [Source:RGD Symbol;Acc:1308524]	0.192	-2.3824	1.72711e-37	9.33209e-36	66.66	59.36	73.5	16.15	7.89	11.43	66.5067	11.8233
ENSRNOG00000008725	Slc37a3	solute carrier family 37, member 3 [Source:RGD Symbol;Acc:1310346]	2.015	1.01046	1.8111e-37	9.75029e-36	31.97	30.11	30.25	60.52	58.41	61.48	30.7767	60.1367
ENSRNOG00000025981	Ska2	spindle and kinetochore associated complex subunit 2 [Source:RGD Symbol;Acc:1307084]	0.3	-1.73777	2.79548e-37	1.49953e-35	48.25	43.34	50.49	14.93	12.55	13.02	47.36	13.5
ENSRNOG00000020776	Dhcr7	7-dehydrocholesterol reductase [Source:RGD Symbol;Acc:621769]	2.499	1.3214	3.09292e-37	1.6531e-35	66.6	54.2	67.34	159.19	141.39	157.17	62.7133	152.583
ENSRNOG00000020995	Fut1	fucosyltransferase 1 [Source:RGD Symbol;Acc:2638]	9.971	3.31777	3.38701e-37	1.80377e-35	0.64	0.64	0.33	5.81	4.94	6.26	0.536667	5.67
ENSRNOG00000014475	Slc31a1	solute carrier family 31 member 1 [Source:RGD Symbol;Acc:620059]	2.334	1.22251	4.18078e-37	2.21851e-35	42.81	41	46.44	94.83	102.13	98.87	43.4167	98.61
ENSRNOG00000012007	Slc38a7	solute carrier family 38, member 7 [Source:RGD Symbol;Acc:1303268]	2.231	1.15748	4.34676e-37	2.29835e-35	14.61	13.38	14.39	30.77	30.4	30.51	14.1267	30.56
ENSRNOG00000006921	Rbl1	RB transcriptional corepressor like 1 [Source:RGD Symbol;Acc:1595511]	0.268	-1.89707	4.47599e-37	2.35826e-35	19.73	16.79	19.84	4.94	3.99	5.37	18.7867	4.76667
ENSRNOG00000053991	P3h1	prolyl 3-hydroxylase 1 [Source:RGD Symbol;Acc:628823]	2.815	1.4932	4.83815e-37	2.54003e-35	21.89	23.95	22.68	64.38	54.47	69.99	22.84	62.9467
ENSRNOG00000003845	Wnt3	Wnt family member 3 [Source:RGD Symbol;Acc:3972]	2.686	1.42567	5.15276e-37	2.69564e-35	7.76	7.41	8.59	20.67	20.6	20.99	7.92	20.7533
ENSRNOG00000014080	Kif23	kinesin family member 23 [Source:RGD Symbol;Acc:1308596]	0.207	-2.2709	5.68907e-37	2.96573e-35	56.52	47.65	57.6	13.39	7.53	9.91	53.9233	10.2767
ENSRNOG00000037449	Pole	DNA polymerase epsilon, catalytic subunit [Source:RGD Symbol;Acc:1594540]	0.163	-2.6151	5.77998e-37	3.00255e-35	23.01	17.34	21.55	4.2	2.15	2.83	20.6333	3.06
ENSRNOG00000024178	Cenpt	centromere protein T [Source:RGD Symbol;Acc:1309383]	0.151	-2.73115	5.84991e-37	3.02825e-35	36.96	27.08	38.02	6.31	3.61	4.34	34.02	4.75333
ENSRNOG00000020480	Fads1	fatty acid desaturase 1 [Source:RGD Symbol;Acc:621678]	2.205	1.1409	1.12598e-36	5.8084e-35	102.12	92.25	101.52	208.78	226.8	197.55	98.63	211.043
ENSRNOG00000010034	Asah1	N-acylsphingosine amidohydrolase 1 [Source:RGD Symbol;Acc:621568]	2.737	1.45253	1.3929e-36	7.16036e-35	68.11	76.91	67.46	172.67	203.99	180.33	70.8267	185.663
ENSRNOG00000028415	Cdc20	cell division cycle 20 [Source:RGD Symbol;Acc:620477]	0.193	-2.37564	1.62707e-36	8.30648e-35	151.93	115.87	148.81	31.68	18.1	23.46	138.87	24.4133
ENSRNOG00000017447	Eif2s2	eukaryotic translation initiation factor 2 subunit beta [Source:RGD Symbol;Acc:735192]	2.032	1.02287	1.68103e-36	8.55243e-35	209.33	229.35	230.1	455.79	443.02	422.36	222.927	440.39
ENSRNOG00000033658	Kntc1	kinetochore associated 1 [Source:RGD Symbol;Acc:1307905]	0.189	-2.40203	1.82879e-36	9.27232e-35	24.24	17.84	22.79	4.64	2.63	4	21.6233	3.75667
ENSRNOG00000024501	Rgs3	regulator of G-protein signaling 3 [Source:RGD Symbol;Acc:3566]	4.409	2.14058	2.04978e-36	1.03573e-34	19.4	18.88	31.31	88.85	108.01	112.4	23.1967	103.087
ENSRNOG00000014336	Mcm5	minichromosome maintenance complex component 5 [Source:RGD Symbol;Acc:1306616]	0.134	-2.90463	2.5521e-36	1.28081e-34	103.71	73.97	101.89	14.92	6.56	11.26	93.19	10.9133
ENSRNOG00000007286	Mdm1	Mdm1 nuclear protein [Source:RGD Symbol;Acc:1561092]	0.32	-1.64282	3.16525e-36	1.58316e-34	27.81	24.52	24.83	9.06	7.1	7.43	25.72	7.86333
ENSRNOG00000050819	Birc5	baculoviral IAP repeat-containing 5 [Source:RGD Symbol;Acc:70499]	0.181	-2.46247	3.58749e-36	1.78831e-34	108.4	83.64	100.29	23.02	12.33	17.94	97.4433	17.7633
ENSRNOG00000002711	Nuf2	NDC80 kinetochore complex component NUF2 [Source:RGD Symbol;Acc:1307952]	0.193	-2.3746	4.64639e-36	2.30066e-34	78.42	71.9	77.5	17.93	9.85	13.4	75.94	13.7267
ENSRNOG00000005115	Asf1b	anti-silencing function 1B histone chaperone [Source:RGD Symbol;Acc:1304918]	0.176	-2.50658	4.92642e-36	2.43119e-34	25.8	19.43	24.01	4.57	3.02	3.58	23.08	3.72333
ENSRNOG00000009330	Slc17a5	solute carrier family 17 member 5 [Source:RGD Symbol;Acc:1311388]	4.351	2.12144	6.88951e-36	3.38868e-34	3.85	3.95	2.86	14.13	15.18	17.26	3.55333	15.5233
ENSRNOG00000003147	Sqstm1	sequestosome 1 [Source:RGD Symbol;Acc:69287]	4.428	2.14651	7.49126e-36	3.67246e-34	120.81	134.45	117.47	446.57	703.87	486.9	124.243	545.78
ENSRNOG00000039859	Dnmt1	DNA methyltransferase 1 [Source:RGD Symbol;Acc:620979]	0.29	-1.78437	7.62895e-36	3.72761e-34	85.51	66.36	83.93	25.41	17.76	21.65	78.6	21.6067
ENSRNOG00000011296	Cenpn	centromere protein N [Source:RGD Symbol;Acc:1310953]	0.243	-2.04048	8.73299e-36	4.25302e-34	33.23	30.13	33.08	7.97	5.64	8.62	32.1467	7.41
ENSRNOG00000038572	Ncapg	non-SMC condensin I complex, subunit G [Source:RGD Symbol;Acc:1562646]	0.216	-2.20906	9.82234e-36	4.76786e-34	28.41	27.27	30.77	13.19	8.29	11.69	28.8167	11.0567
ENSRNOG00000014258	Rab32	RAB32, member RAS oncogene family [Source:RGD Symbol;Acc:1559997]	2.549	1.34978	1.05143e-35	5.08704e-34	13.36	14.63	12.68	33.28	31.86	35	13.5567	33.38
ENSRNOG00000013256	Ric8a	RIC8 guanine nucleotide exchange factor A [Source:RGD Symbol;Acc:727957]	2.153	1.10626	1.4717e-35	7.0742e-34	37.84	40.7	41.97	80.18	84.45	87.34	40.17	83.99
ENSRNOG00000019100	Kif2c	kinesin family member 2C [Source:RGD Symbol;Acc:620239]	0.175	-2.51805	1.54647e-35	7.40955e-34	61.42	48.81	62.71	12.14	6.18	9.26	57.6467	9.19333
ENSRNOG00000013889	Tmed3	transmembrane p24 trafficking protein 3 [Source:RGD Symbol;Acc:1303327]	3.111	1.6375	1.62546e-35	7.76288e-34	33.62	44.26	40.37	112.34	126.68	123.09	39.4167	120.703
ENSRNOG00000016316	Mcm2	minichromosome maintenance complex component 2 [Source:RGD Symbol;Acc:1305577]	0.226	-2.14724	1.85641e-35	8.83733e-34	96.45	66.53	89.68	21.24	13.69	18.31	84.22	17.7467
ENSRNOG00000052129	Nwd1	NACHT and WD repeat domain containing 1 [Source:MGI Symbol;Acc:MGI:2442268]	2.102	1.07163	2.11514e-35	1.00367e-33	69.18	69.97	62.69	134.98	133.89	144.56	67.28	137.81
ENSRNOG00000009605	Tfe3	transcription factor binding to IGHM enhancer 3 [Source:RGD Symbol;Acc:1559642]	2.516	1.33108	2.15866e-35	1.02105e-33	15.68	17.21	18.85	38.96	38.35	44.31	17.2467	40.54
ENSRNOG00000013683	S1pr1	sphingosine-1-phosphate receptor 1 [Source:RGD Symbol;Acc:61958]	2.822	1.49648	2.20425e-35	1.0393e-33	36.76	28.31	32.68	86.89	97.33	85.21	32.5833	89.81
ENSRNOG00000029055	Ttk	Ttk protein kinase [Source:RGD Symbol;Acc:1305558]	0.17	-2.55577	2.93524e-35	1.3752e-33	63.88	56.06	56.04	12.38	5.97	8.89	58.66	9.08
ENSRNOG00000016706	Fanca	FA complementation group A [Source:RGD Symbol;Acc:1311380]	0.207	-2.27342	3.02321e-35	1.41195e-33	10.19	8.13	10.88	2.31	1.61	1.68	9.73333	1.86667
ENSRNOG00000005602	Mthfd1	methylenetetrahydrofolate dehydrogenase, cyclohydrolase and formyltetrahydrofolate synthetase 1 [Source:RGD Symbol;Acc:708531]	0.408	-1.29335	3.29253e-35	1.52808e-33	75.61	64.25	74.37	30.58	25.25	28.02	71.41	27.95
ENSRNOG00000021272	Mcm8	minichromosome maintenance 8 homologous recombination repair factor [Source:RGD Symbol;Acc:1305218]	0.282	-1.82643	3.28672e-35	1.52808e-33	13.61	11.8	12.79	3.88	3.21	3.11	12.7333	3.4
ENSRNOG00000023093	Mis18bp1	MIS18 binding protein 1 [Source:RGD Symbol;Acc:1594757]	0.25	-1.99734	3.42421e-35	1.58423e-33	9.88	7.74	9.63	1.72	1.55	1.89	9.08333	1.72
ENSRNOG00000013604	Gpx4	glutathione peroxidase 4 [Source:RGD Symbol;Acc:69226]	2.08	1.05642	3.47194e-35	1.60131e-33	195.75	186.74	211.62	381.87	406.61	414.84	198.037	401.107
ENSRNOG00000012051	Ncaph	non-SMC condensin I complex, subunit H [Source:RGD Symbol;Acc:1596799]	0.191	-2.38587	3.73884e-35	1.71906e-33	64.45	46.04	62.48	13.57	7.8	10	57.6567	10.4567
ENSRNOG00000001514	Cdca7	cell division cycle associated 7 [Source:RGD Symbol;Acc:1309363]	0.245	-2.02836	4.39388e-35	2.01398e-33	92.69	71.66	92.9	22.42	14.92	21.86	85.75	19.7333
ENSRNOG00000009339	Cenpe	centromere protein E [Source:RGD Symbol;Acc:1307115]	0.201	-2.31518	4.58627e-35	2.09567e-33	35.55	29.82	36.86	8.44	4.53	6.03	34.0767	6.33333
ENSRNOG00000005659	Aurkb	aurora kinase B [Source:RGD Symbol;Acc:621625]	0.156	-2.6774	4.68208e-35	2.13287e-33	77.54	54.59	68.93	13.3	6.59	9.88	67.02	9.92333
ENSRNOG00000009948	Pip4p1	phosphatidylinositol-4,5-bisphosphate 4-phosphatase 1 [Source:RGD Symbol;Acc:1307475]	2.768	1.46906	6.05861e-35	2.75146e-33	32.5	29.56	28.53	85.92	86.78	72.85	30.1967	81.85
ENSRNOG00000009117	Otub2	OTU deubiquitinase, ubiquitin aldehyde binding 2 [Source:RGD Symbol;Acc:1306688]	3.362	1.74935	6.40296e-35	2.89895e-33	6.48	5.49	5.25	18.01	18.3	20.74	5.74	19.0167
ENSRNOG00000016433	Prrc1	proline-rich coiled-coil 1 [Source:RGD Symbol;Acc:1565632]	2.552	1.35149	6.45065e-35	2.91164e-33	19.85	18.26	22.18	47.19	46.59	55.45	20.0967	49.7433
ENSRNOG00000022325	Smc2	structural maintenance of chromosomes 2 [Source:RGD Symbol;Acc:1305227]	0.284	-1.81839	7.60126e-35	3.42057e-33	67.93	60.58	71.72	22.32	14.54	16.82	66.7433	17.8933
ENSRNOG00000033776	LOC100359668	ferritin light chain 2 [Source:RGD Symbol;Acc:2325062]	2.667	1.41529	7.73633e-35	3.4708e-33	77.15	81.87	83.67	196.13	235.05	203.31	80.8967	211.497
ENSRNOG00000018911	Pfkfb3	6-phosphofructo-2-kinase/fructose-2,6-biphosphatase 3 [Source:RGD Symbol;Acc:619776]	3.524	1.81734	1.38194e-34	6.16255e-33	10.75	14.23	12.08	39.14	49.23	39.88	12.3533	42.75
ENSRNOG00000005038	Ube2t	ubiquitin-conjugating enzyme E2T [Source:RGD Symbol;Acc:1310816]	0.184	-2.4394	1.7174e-34	7.63545e-33	44.11	43.67	40.74	11.63	3.13	6.05	42.84	6.93667
ENSRNOG00000027035	Sgo2	shugoshin 2 [Source:RGD Symbol;Acc:1308450]	0.163	-2.61308	1.80768e-34	8.01278e-33	35.34	30.11	40.48	6.68	3.62	5.14	35.31	5.14667
ENSRNOG00000020729	Stc2	stanniocalcin 2 [Source:RGD Symbol;Acc:621777]	46.434	5.53711	1.83216e-34	8.09707e-33	0.15	0.73	0.16	52.89	40.66	47.87	0.346667	47.14
ENSRNOG00000015308	Pbk	PDZ binding kinase [Source:RGD Symbol;Acc:1309565]	0.16	-2.64038	1.84361e-34	8.12342e-33	77.62	73.7	72.24	14.63	6.62	11.2	74.52	10.8167
ENSRNOG00000015520	Ticrr	TOPBP1-interacting checkpoint and replication regulator [Source:RGD Symbol;Acc:1308541]	0.163	-2.6186	1.95351e-34	8.5821e-33	7.19	5.17	6.91	1.16	0.67	1	6.42333	0.943333
ENSRNOG00000016377	Cep55	centrosomal protein 55 [Source:RGD Symbol;Acc:1305340]	0.203	-2.29944	2.32994e-34	1.02056e-32	29.29	25.98	29.97	7.18	4.43	4.38	28.4133	5.33
ENSRNOG00000003703	Mcm6	minichromosome maintenance complex component 6 [Source:RGD Symbol;Acc:61967]	0.156	-2.68217	2.83527e-34	1.23823e-32	147.46	114	145.84	26.37	11.88	18.82	135.767	19.0233
ENSRNOG00000021903	Atad5	ATPase family, AAA domain containing 5 [Source:RGD Symbol;Acc:1561464]	0.232	-2.10909	4.39972e-34	1.9102e-32	14.53	12.09	14.56	3.77	2.38	2.56	13.7267	2.90333
ENSRNOG00000015088	Prune2	prune homolog 2 with BCH domain [Source:RGD Symbol;Acc:1311350]	4.577	2.19432	5.87959e-34	2.54524e-32	7.2	10.98	9.87	22.2	34.95	36.31	9.35	31.1533
ENSRNOG00000047396	Rmnd5b	required for meiotic nuclear division 5 homolog B [Source:RGD Symbol;Acc:1559511]	57.524	5.8461	5.91373e-34	2.55256e-32	0	0	0	4.5	8.81	9.24	0	7.51667
ENSRNOG00000039284	Haus4	HAUS augmin-like complex, subunit 4 [Source:RGD Symbol;Acc:1305288]	0.224	-2.15911	7.7311e-34	3.32729e-32	30.05	24.43	34.41	6.87	5.53	6.05	29.63	6.15
ENSRNOG00000017259	Tacc3	transforming, acidic coiled-coil containing protein 3 [Source:RGD Symbol;Acc:1302948]	0.194	-2.36675	8.83852e-34	3.79288e-32	109.33	85.3	105.71	23.9	12.13	17.55	100.113	17.86
ENSRNOG00000011332	Clspn	claspin [Source:RGD Symbol;Acc:1309083]	0.153	-2.71285	1.2482e-33	5.34092e-32	21.6	16.21	19.92	3.27	1.51	3.03	19.2433	2.60333
ENSRNOG00000023376	Riok3	RIO kinase 3 [Source:RGD Symbol;Acc:1310833]	2.468	1.30323	1.43784e-33	6.13463e-32	31.51	31.61	32.86	70.62	87.55	81.45	31.9933	79.8733
ENSRNOG00000021110	Mllt11	MLLT11, transcription factor 7 cofactor [Source:RGD Symbol;Acc:1305525]	2.52	1.33334	1.59944e-33	6.80452e-32	22.8	23.87	23.22	63.15	55.39	66.49	23.2967	61.6767
ENSRNOG00000007292	Spdl1	spindle apparatus coiled-coil protein 1 [Source:RGD Symbol;Acc:1306908]	0.232	-2.11018	1.94485e-33	8.25027e-32	26.2	20.28	25.76	6.14	4.16	5.35	24.08	5.21667
ENSRNOG00000012576	Selenos	selenoprotein S [Source:RGD Symbol;Acc:628897]	2.837	1.50456	2.25447e-33	9.53642e-32	51.62	62.98	50.63	144.94	158.07	157.97	55.0767	153.66
ENSRNOG00000029912	2022-09-05	septin 5 [Source:RGD Symbol;Acc:621763]	2.255	1.17296	2.32344e-33	9.80014e-32	25.75	24.96	25.58	45.98	45.59	52.18	25.43	47.9167
ENSRNOG00000008055	Ccne2	cyclin E2 [Source:RGD Symbol;Acc:1307783]	0.175	-2.51344	2.75149e-33	1.15727e-31	38.93	36.78	37.51	8.49	4.11	5.45	37.74	6.01667
ENSRNOG00000002069	Slc35a5	solute carrier family 35, member A5 [Source:RGD Symbol;Acc:1564361]	2.592	1.37426	3.49152e-33	1.46436e-31	17.4	18.54	20.44	43.22	50.29	46.96	18.7933	46.8233
ENSRNOG00000059810	Txnrd3	thioredoxin reductase 3 [Source:RGD Symbol;Acc:1308363]	5.135	2.3604	4.24594e-33	1.77574e-31	2.19	2.37	1.6	9.95	11.76	10.55	2.05333	10.7533
ENSRNOG00000024751	H2afy2	H2A histone family, member Y2 [Source:RGD Symbol;Acc:1561371]	0.343	-1.54551	5.10851e-33	2.13046e-31	33.64	29.02	30.84	10.88	10.35	9.33	31.1667	10.1867
ENSRNOG00000004019	Phlda1	pleckstrin homology-like domain, family A, member 1 [Source:RGD Symbol;Acc:3836]	2.111	1.07761	5.40793e-33	2.249e-31	102.23	115.17	111.54	235.39	224.53	219.99	109.647	226.637
ENSRNOG00000008091	Gins1	GINS complex subunit 1 [Source:RGD Symbol;Acc:1562246]	0.16	-2.64459	5.76712e-33	2.39166e-31	63.33	44.95	61.2	11.05	6.06	7.35	56.4933	8.15333
ENSRNOG00000007705	Kcnj10	potassium voltage-gated channel subfamily J member 10 [Source:NCBI gene;Acc:29718]	0.462	-1.11282	6.18724e-33	2.55872e-31	40.47	38.9	41.64	19.13	17.16	16.56	40.3367	17.6167
ENSRNOG00000054795	AABR07041096.1	-	6.845	2.77496	6.39124e-33	2.63572e-31	1.03	0.84	0.88	5.45	5.26	9.27	0.916667	6.66
ENSRNOG00000014343	Anln	anillin, actin binding protein [Source:RGD Symbol;Acc:1561367]	0.196	-2.34975	1.1217e-32	4.613e-31	38.8	34.68	40.55	8.22	4.46	7.75	38.01	6.81
ENSRNOG00000055300	Ncapd2	non-SMC condensin I complex, subunit D2 [Source:RGD Symbol;Acc:1562596]	0.231	-2.1171	1.43457e-32	5.88331e-31	57.73	42.15	58.27	14.07	8.43	11.49	52.7167	11.33
ENSRNOG00000019681	Pold1	DNA polymerase delta 1, catalytic subunit [Source:RGD Symbol;Acc:621839]	0.204	-2.29333	1.48573e-32	6.07629e-31	34.24	23.64	33.55	6.81	4.22	6.16	30.4767	5.73
ENSRNOG00000042717	Ciart	circadian associated repressor of transcription [Source:RGD Symbol;Acc:1566380]	5.746	2.5226	1.92731e-32	7.86057e-31	2.67	3.94	3	19.29	20.74	17.22	3.20333	19.0833
ENSRNOG00000053362	Gabarapl1	GABA type A receptor associated protein like 1 [Source:RGD Symbol;Acc:1596143]	2.639	1.40017	1.93795e-32	7.88225e-31	44.47	50.14	45.22	113.64	134.93	113	46.61	120.523
ENSRNOG00000006355	Akap8l	A-kinase anchoring protein 8 like [Source:RGD Symbol;Acc:1359200]	51.482	5.68599	1.97319e-32	8.00359e-31	0	0	0	3.83	5.53	6.13	0	5.16333
ENSRNOG00000061782	Tspyl2	TSPY-like 2 [Source:RGD Symbol;Acc:1563283]	2.274	1.18502	2.22017e-32	8.98075e-31	20.64	19.27	22.31	48.84	41.97	46.41	20.74	45.74
ENSRNOG00000002012	Donson	downstream neighbor of SON [Source:RGD Symbol;Acc:1306823]	0.183	-2.45018	2.75108e-32	1.1098e-30	11.59	9.14	10.8	2.04	1.63	1.58	10.51	1.75
ENSRNOG00000047466	Bdnf	brain-derived neurotrophic factor [Source:RGD Symbol;Acc:2202]	10.382	3.376	3.50702e-32	1.40708e-30	0.45	0.35	0.24	5.13	3.86	3.51	0.346667	4.16667
ENSRNOG00000013521	Dhfr	dihydrofolate reductase [Source:RGD Symbol;Acc:2500]	0.305	-1.71302	4.14947e-32	1.66035e-30	14.05	18.07	18.57	4.66	4.81	5.16	16.8967	4.87667
ENSRNOG00000013141	LOC100911625	gamma-enolase-like [Source:RGD Symbol;Acc:6491529]	7.342	2.87625	5.08083e-32	2.02754e-30	6.16	12.28	7.27	55.54	84.8	61.91	8.57	67.4167
ENSRNOG00000007483	Ccnf	cyclin F [Source:RGD Symbol;Acc:67401]	0.161	-2.63547	5.1994e-32	2.06928e-30	36.44	28.17	37.51	6.4	3	5.35	34.04	4.91667
ENSRNOG00000017428	Map1b	microtubule-associated protein 1B [Source:RGD Symbol;Acc:3043]	5.713	2.51425	5.82679e-32	2.31275e-30	1.94	3.16	2.8	12	14.34	20.27	2.63333	15.5367
ENSRNOG00000024801	Slc35a2	solute carrier family 35 member A2 [Source:RGD Symbol;Acc:2293497]	2.371	1.2455	6.5915e-32	2.60928e-30	25.17	24.91	24.7	52.53	58.79	62.72	24.9267	58.0133
ENSRNOG00000010386	H2afx	H2A histone family, member X [Source:RGD Symbol;Acc:1566119]	0.252	-1.9912	6.77299e-32	2.67398e-30	198.65	140.29	180.06	50.6	33.27	38.78	173	40.8833
ENSRNOG00000020385	Fads3	fatty acid desaturase 3 [Source:RGD Symbol;Acc:628876]	2.073	1.05176	6.95715e-32	2.73938e-30	13.57	11.7	12.34	24.89	26.14	25.61	12.5367	25.5467
ENSRNOG00000001201	Cstb	cystatin B [Source:RGD Symbol;Acc:2435]	4.942	2.30523	8.55705e-32	3.3604e-30	51.7	69.95	49.18	242.04	357.1	267.6	56.9433	288.913
ENSRNOG00000019692	Metrn	meteorin, glial cell differentiation regulator [Source:RGD Symbol;Acc:1306222]	0.36	-1.47446	9.98191e-32	3.90958e-30	385.94	286.36	327.85	125.36	111.49	108.13	333.383	114.993
ENSRNOG00000039183	Cip2a	cell proliferation regulating inhibitor of protein phosphatase 2A [Source:RGD Symbol;Acc:1310335]	0.183	-2.44951	1.2074e-31	4.7165e-30	16.57	15.93	18.33	3.93	2.12	2.45	16.9433	2.83333
ENSRNOG00000054352	Atp6ap1	ATPase H+ transporting accessory protein 1 [Source:RGD Symbol;Acc:620423]	2.066	1.0468	1.22402e-31	4.76885e-30	78.31	80.92	77.15	147.56	165.72	161.06	78.7933	158.113
ENSRNOG00000006996	Mms22l	MMS22-like, DNA repair protein [Source:RGD Symbol;Acc:1304693]	0.221	-2.1801	1.29304e-31	5.02451e-30	21.68	17.02	22.37	4.85	2.96	4.69	20.3567	4.16667
ENSRNOG00000015878	Pif1	PIF1 5'-to-3' DNA helicase [Source:RGD Symbol;Acc:1586053]	0.145	-2.78541	1.49605e-31	5.79819e-30	9.46	7.81	8.75	1.11	1.14	1.07	8.67333	1.10667
ENSRNOG00000013148	Rad54l	RAD54 like [Source:RGD Symbol;Acc:1310600]	0.156	-2.6802	1.6065e-31	6.20996e-30	13.44	10.37	14.63	2.38	1.26	1.71	12.8133	1.78333
ENSRNOG00000009205	Lmo4	LIM domain only 4 [Source:RGD Symbol;Acc:1305670]	2.086	1.06083	1.66773e-31	6.42988e-30	73.71	85.44	76.56	138.46	174.4	163.05	78.57	158.637
ENSRNOG00000030091	Dusp14	dual specificity phosphatase 14 [Source:RGD Symbol;Acc:1307415]	4.215	2.07566	2.0816e-31	8.00379e-30	8.13	9.42	6.27	31.88	33.95	35.43	7.94	33.7533
ENSRNOG00000039740	Cenpk	centromere protein K [Source:RGD Symbol;Acc:1310461]	0.217	-2.20117	2.08677e-31	8.00379e-30	30.44	28.34	29.61	7.03	5.05	5.63	29.4633	5.90333
ENSRNOG00000018712	Camk2a	calcium/calmodulin-dependent protein kinase II alpha [Source:RGD Symbol;Acc:2261]	0.173	-2.53344	2.10946e-31	8.06993e-30	17.95	21.45	16.92	1.94	3.31	3.45	18.7733	2.9
ENSRNOG00000017941	Optn	optineurin [Source:RGD Symbol;Acc:628886]	3.876	1.95451	2.32303e-31	8.86402e-30	6.83	8.04	5.53	26.25	30.79	23.41	6.8	26.8167
ENSRNOG00000013215	Dctd	dCMP deaminase [Source:RGD Symbol;Acc:1359671]	0.383	-1.3828	2.41636e-31	9.19646e-30	27.1	24.99	25.03	9.78	9.41	8.54	25.7067	9.24333
ENSRNOG00000005101	Mia2	MIA SH3 domain ER export factor 2 [Source:RGD Symbol;Acc:6488546]	2.188	1.12952	2.50898e-31	9.52448e-30	29.41	28.48	31.01	68.32	57.23	64.09	29.6333	63.2133
ENSRNOG00000015423	Ccna2	cyclin A2 [Source:RGD Symbol;Acc:621059]	0.17	-2.55816	2.59068e-31	9.80945e-30	136.65	111.73	130.29	26.71	11.93	19.5	126.223	19.38
ENSRNOG00000035580	Mir3597-3	microRNA 3597-3 [Source:RGD Symbol;Acc:4888559]	0.294	-1.76722	3.10214e-31	1.16863e-29	26.36	32.52	22.17	8.94	7.87	6.29	27.0167	7.7
ENSRNOG00000059319	AABR07028013.1	HCLS1 associated X-1 [Source:NCBI gene;Acc:100362197]	3.015	1.59205	3.46403e-31	1.30165e-29	27.87	29.13	27.05	77.72	87.97	85.04	28.0167	83.5767
ENSRNOG00000010298	Xbp1	X-box binding protein 1 [Source:RGD Symbol;Acc:1303073]	2.072	1.05113	3.48717e-31	1.30519e-29	57.37	58.37	58.55	110.75	126.48	116.2	58.0967	117.81
ENSRNOG00000009789	Topbp1	DNA topoisomerase II binding protein 1 [Source:RGD Symbol;Acc:1562949]	0.314	-1.67235	3.49107e-31	1.30519e-29	32.95	27.77	34.32	10.67	7.46	10.22	31.68	9.45
ENSRNOG00000056697	Kcnab1	potassium voltage-gated channel subfamily A member regulatory beta subunit 1 [Source:RGD Symbol;Acc:61827]	3.352	1.74496	3.91792e-31	1.46108e-29	21.72	30.6	26.57	78.93	98.66	83.67	26.2967	87.0867
ENSRNOG00000016690	Idi1	isopentenyl-diphosphate delta isomerase 1 [Source:RGD Symbol;Acc:621835]	2.639	1.39986	4.72534e-31	1.75272e-29	81.74	70.31	84.61	224.16	170.09	216.42	78.8867	203.557
ENSRNOG00000009303	Zwilch	zwilch kinetochore protein [Source:RGD Symbol;Acc:1583880]	0.269	-1.89449	4.73548e-31	1.75272e-29	62.54	56.39	57.96	17.93	11.4	14.5	58.9633	14.61
ENSRNOG00000006509	Srgap3	SLIT-ROBO Rho GTPase activating protein 3 [Source:RGD Symbol;Acc:1563152]	0.382	-1.38856	8.43881e-31	3.11562e-29	8.15	8.76	8.84	3.25	3.05	3.09	8.58333	3.13
ENSRNOG00000018929	Kif20b	kinesin family member 20B [Source:RGD Symbol;Acc:1308497]	0.197	-2.34176	9.52391e-31	3.5075e-29	16.67	15.52	18.31	3.84	1.98	3.31	16.8333	3.04333
ENSRNOG00000020281	Kif22	kinesin family member 22 [Source:RGD Symbol;Acc:1311886]	0.193	-2.36994	1.23845e-30	4.53842e-29	119.1	86.52	115.54	25.43	12.97	18.42	107.053	18.94
ENSRNOG00000006987	Tmem263	transmembrane protein 263 [Source:RGD Symbol;Acc:1563325]	2.208	1.14261	1.2365e-30	4.53842e-29	30.48	30.85	33.51	71.13	62.97	69.88	31.6133	67.9933
ENSRNOG00000009896	Tmem199	transmembrane protein 199 [Source:RGD Symbol;Acc:1566425]	2.336	1.224	1.47409e-30	5.3886e-29	23.87	25.14	27.04	58.93	55.47	59.02	25.35	57.8067
ENSRNOG00000001833	Mcm4	minichromosome maintenance complex component 4 [Source:RGD Symbol;Acc:3060]	0.278	-1.84502	1.80517e-30	6.58263e-29	106.19	84.56	106.67	31.96	20.08	25.73	99.14	25.9233
ENSRNOG00000004479	Aurka	aurora kinase A [Source:RGD Symbol;Acc:628895]	0.27	-1.8889	2.15038e-30	7.80302e-29	33.26	27.02	34.35	9.25	6.38	7.57	31.5433	7.73333
ENSRNOG00000010017	Wee1	WEE1 G2 checkpoint kinase [Source:RGD Symbol;Acc:1307895]	0.306	-1.70628	3.40773e-30	1.23052e-28	23.84	19.95	21.97	7.49	6.26	5.34	21.92	6.36333
ENSRNOG00000057078	Ddit4	DNA-damage-inducible transcript 4 [Source:RGD Symbol;Acc:621731]	3.22	1.68726	3.62989e-30	1.30756e-28	26.38	37.88	34.65	97.12	110.49	107.07	32.97	104.893
ENSRNOG00000008061	Nuak1	NUAK family kinase 1 [Source:RGD Symbol;Acc:1309956]	8.105	3.01887	4.75506e-30	1.70871e-28	0.39	0.29	0.56	4.14	2.86	4.09	0.413333	3.69667
ENSRNOG00000013720	Aebp1	AE binding protein 1 [Source:RGD Symbol;Acc:1306922]	3.164	1.66179	4.8086e-30	1.72376e-28	6.14	6.14	7.95	18.64	21.39	22.87	6.74333	20.9667
ENSRNOG00000046479	Chaf1a	chromatin assembly factor 1 subunit A [Source:RGD Symbol;Acc:1590865]	0.247	-2.01859	4.8596e-30	1.73783e-28	46.18	34.23	46.13	12.01	7.52	9.63	42.18	9.72
ENSRNOG00000000692	Ung	uracil-DNA glycosylase [Source:RGD Symbol;Acc:1307200]	0.269	-1.89607	5.64343e-30	2.01328e-28	39.2	32	36.52	9.67	7.16	10.73	35.9067	9.18667
ENSRNOG00000002516	Mtm1	myotubularin 1 [Source:RGD Symbol;Acc:1304582]	2.446	1.29019	5.71311e-30	2.03324e-28	13.31	12.35	13.06	28.17	29.44	33.91	12.9067	30.5067
ENSRNOG00000032778	Bub1	BUB1 mitotic checkpoint serine/threonine kinase [Source:RGD Symbol;Acc:1311707]	0.302	-1.72723	5.75406e-30	2.0429e-28	47.96	37.74	48.88	11.78	6.93	9.52	44.86	9.41
ENSRNOG00000059059	Skp2	S-phase kinase associated protein 2 [Source:RGD Symbol;Acc:1562456]	0.316	-1.6604	5.84549e-30	2.07039e-28	27.07	22.85	25.43	8.87	6.25	7.51	25.1167	7.54333
ENSRNOG00000012982	Map9	microtubule-associated protein 9 [Source:RGD Symbol;Acc:1560368]	2.106	1.07452	5.9384e-30	2.09828e-28	10.71	11.12	11.57	23.47	20.76	23.97	11.1333	22.7333
ENSRNOG00000005390	Nup210	nucleoporin 210 [Source:RGD Symbol;Acc:69339]	0.256	-1.96452	8.17428e-30	2.87459e-28	13.69	11	13	3.43	2.21	3.4	12.5633	3.01333
ENSRNOG00000027784	Tsku	tsukushi, small leucine rich proteoglycan [Source:RGD Symbol;Acc:1359311]	2.433	1.28269	1.23248e-29	4.32389e-28	24.36	19.01	21.82	49.38	51.61	54.22	21.73	51.7367
ENSRNOG00000019667	Ppfibp2	PPFIA binding protein 2 [Source:RGD Symbol;Acc:1565383]	2.961	1.56595	1.34021e-29	4.69074e-28	6.13	7.84	7.49	20.32	20.51	18.41	7.15333	19.7467
ENSRNOG00000038001	Slc25a1	solute carrier family 25 member 1 [Source:RGD Symbol;Acc:3703]	2.138	1.09635	1.55563e-29	5.41907e-28	49.42	43.4	45.93	94.62	90.58	103.52	46.25	96.24
ENSRNOG00000001349	Mcm7	minichromosome maintenance complex component 7 [Source:RGD Symbol;Acc:1303018]	0.3	-1.73737	1.8917e-29	6.57431e-28	169.9	130.74	177.71	52.67	36.1	47.13	159.45	45.3
ENSRNOG00000029510	Plxnb1	plexin B1 [Source:RGD Symbol;Acc:1310564]	0.45	-1.15163	2.02667e-29	7.0269e-28	16.15	14.75	17.25	7.05	6.31	7.42	16.05	6.92667
ENSRNOG00000057760	Stil	STIL, centriolar assembly protein [Source:RGD Symbol;Acc:1304972]	0.179	-2.48457	2.13627e-29	7.3896e-28	16.68	12.5	15.68	3.04	1.58	2.78	14.9533	2.46667
ENSRNOG00000019180	Acsl4	acyl-CoA synthetase long-chain family member 4 [Source:RGD Symbol;Acc:69401]	2.083	1.05893	2.22579e-29	7.68133e-28	18.91	16.8	19.45	39.54	34.57	37.14	18.3867	37.0833
ENSRNOG00000015465	Cep72	centrosomal protein 72 [Source:RGD Symbol;Acc:1566336]	0.19	-2.39876	2.23771e-29	7.70447e-28	22.55	18.22	23	4.86	2.61	3.91	21.2567	3.79333
ENSRNOG00000014093	Tom1	target of myb1 membrane trafficking protein [Source:RGD Symbol;Acc:1308024]	2.207	1.1424	2.51159e-29	8.62738e-28	20.47	17.98	19.09	42.52	41.77	39.53	19.18	41.2733
ENSRNOG00000036841	Cbx5	chromobox 5 [Source:RGD Symbol;Acc:1306619]	0.448	-1.15831	2.84271e-29	9.74219e-28	101.93	109.29	96.74	51.37	42.54	40.83	102.653	44.9133
ENSRNOG00000008932	Ncapd3	non-SMC condensin II complex, subunit D3 [Source:RGD Symbol;Acc:1562176]	0.291	-1.77885	3.12964e-29	1.07008e-27	21.16	18.07	21.74	6.34	4.24	6.28	20.3233	5.62
ENSRNOG00000020206	Ctsd	cathepsin D [Source:RGD Symbol;Acc:621511]	2.381	1.25171	3.9146e-29	1.33538e-27	130.72	140.57	124.39	290.43	342.5	286.12	131.893	306.35
ENSRNOG00000032929	Incenp	inner centromere protein [Source:RGD Symbol;Acc:1305292]	0.212	-2.23487	4.25503e-29	1.4461e-27	67.66	50.2	67.05	14.54	7.97	13.6	61.6367	12.0367
ENSRNOG00000022537	E2f8	E2F transcription factor 8 [Source:RGD Symbol;Acc:1308091]	0.138	-2.85282	4.25869e-29	1.4461e-27	24.8	20.82	27.38	3.72	2.33	2.82	24.3333	2.95667
ENSRNOG00000058288	Tcf19	transcription factor 19 [Source:RGD Symbol;Acc:1302974]	0.122	-3.03061	5.37323e-29	1.81622e-27	33.05	26.37	29.75	4.12	1.72	3.46	29.7233	3.1
ENSRNOG00000008016	Ckap4	cytoskeleton-associated protein 4 [Source:RGD Symbol;Acc:1311989]	2.184	1.12674	5.92511e-29	1.99366e-27	25.63	26.69	25.1	55.48	49.95	59.21	25.8067	54.88
ENSRNOG00000005410	Cdca7l	cell division cycle associated 7 like [Source:RGD Symbol;Acc:1564080]	0.272	-1.87581	6.38401e-29	2.1432e-27	44.67	31.82	35.58	11.21	9.42	8.07	37.3567	9.56667
ENSRNOG00000011763	Serp1	stress-associated endoplasmic reticulum protein 1 [Source:RGD Symbol;Acc:620790]	2.023	1.01645	8.07856e-29	2.69985e-27	101.89	118.41	109.68	212.28	221.58	214.8	109.993	216.22
ENSRNOG00000008797	Tmpo	thymopoietin [Source:RGD Symbol;Acc:3875]	0.305	-1.71201	9.08888e-29	3.02384e-27	150.53	116.1	148.6	46.4	30.91	38.97	138.41	38.76
ENSRNOG00000017850	Dctpp1	dCTP pyrophosphatase 1 [Source:RGD Symbol;Acc:620933]	0.273	-1.87168	1.18482e-28	3.92422e-27	151.62	117.2	142.52	40.78	27.88	37.93	137.113	35.53
ENSRNOG00000003228	Mid1ip1	MID1 interacting protein 1 [Source:RGD Symbol;Acc:1303258]	2.125	1.08768	1.32527e-28	4.3796e-27	100.24	115.99	106.14	213.12	233.53	216.81	107.457	221.153
ENSRNOG00000026252	E2f7	E2F transcription factor 7 [Source:RGD Symbol;Acc:1310258]	0.154	-2.70218	1.62507e-28	5.34648e-27	15.29	11.2	14.29	2.53	1.07	1.9	13.5933	1.83333
ENSRNOG00000006619	Dnajc9	DnaJ heat shock protein family (Hsp40) member C9 [Source:RGD Symbol;Acc:1305009]	0.433	-1.20658	1.82483e-28	5.99036e-27	120.75	98.98	114.86	45.21	36.13	40.61	111.53	40.65
ENSRNOG00000001457	Rfc2	replication factor C subunit 2 [Source:RGD Symbol;Acc:621198]	0.298	-1.74721	2.02542e-28	6.63415e-27	52.36	39.11	45.38	14.91	11.98	11.66	45.6167	12.85
ENSRNOG00000002781	Kdsr	3-ketodihydrosphingosine reductase [Source:RGD Symbol;Acc:1307775]	2.796	1.48361	2.12887e-28	6.95759e-27	17.61	20.84	18.78	48.69	53.13	55.64	19.0767	52.4867
ENSRNOG00000022261	Cenpu	centromere protein U [Source:RGD Symbol;Acc:1562566]	0.17	-2.55918	2.53471e-28	8.26573e-27	26.24	18.31	23.26	3.65	1.68	2.75	22.6033	2.69333
ENSRNOG00000002134	Gbp6	guanylate binding protein family member 6 [Source:RGD Symbol;Acc:1561523]	5.736	2.52016	2.79054e-28	9.07999e-27	2.87	3.21	3.03	22.56	12.69	17.4	3.03667	17.55
ENSRNOG00000004412	Mtbp	MDM2 binding protein [Source:RGD Symbol;Acc:1565672]	0.231	-2.11575	2.971e-28	9.64599e-27	13.73	11.73	13.16	3.6	2.15	2.64	12.8733	2.79667
ENSRNOG00000006198	Prr11	proline rich 11 [Source:RGD Symbol;Acc:1561541]	0.181	-2.46579	3.07776e-28	9.97073e-27	25.73	21.1	27.75	5.57	2.79	3.84	24.86	4.06667
ENSRNOG00000021713	Kif18b	kinesin family member 18B [Source:RGD Symbol;Acc:1310360]	0.19	-2.39832	3.13876e-28	1.01462e-26	73.39	51.82	74.73	14.22	9.05	5.51	66.6467	9.59333
ENSRNOG00000003924	Pi4k2b	phosphatidylinositol 4-kinase type 2 beta [Source:RGD Symbol;Acc:1359515]	2.918	1.54492	3.18685e-28	1.02791e-26	13.57	17.36	14.19	40.65	44.55	44.46	15.04	43.22
ENSRNOG00000009503	Depdc1	DEP domain containing 1 [Source:RGD Symbol;Acc:1306987]	0.196	-2.35098	3.3144e-28	1.06673e-26	21.15	17.17	20.68	4.87	2.4	3.35	19.6667	3.54
ENSRNOG00000007906	Bub1b	BUB1 mitotic checkpoint serine/threonine kinase B [Source:RGD Symbol;Acc:619791]	0.173	-2.53376	3.83877e-28	1.23282e-26	56.63	43.63	58.4	11.24	4.87	8.55	52.8867	8.22
ENSRNOG00000020726	Sipa1	signal-induced proliferation-associated 1 [Source:RGD Symbol;Acc:1303184]	0.359	-1.47976	4.00691e-28	1.28403e-26	13.35	12.87	15.04	4.39	5.1	4.71	13.7533	4.73333
ENSRNOG00000056209	Exo1	exonuclease 1 [Source:RGD Symbol;Acc:1309465]	0.157	-2.67293	5.81688e-28	1.85202e-26	20.77	16.76	20.84	3.56	1.83	2.42	19.4567	2.60333
ENSRNOG00000013313	Nceh1	neutral cholesterol ester hydrolase 1 [Source:RGD Symbol;Acc:1311104]	3.158	1.65885	6.04462e-28	1.9204e-26	11.78	13.21	10.03	35.44	41.85	31.86	11.6733	36.3833
ENSRNOG00000060703	Troap	trophinin associated protein [Source:RGD Symbol;Acc:1306870]	0.199	-2.32848	6.27991e-28	1.99088e-26	48.7	32.52	46.25	10.47	5.9	7.58	42.49	7.98333
ENSRNOG00000054695	Calcrl	calcitonin receptor like receptor [Source:RGD Symbol;Acc:2255]	3.774	1.91612	6.73819e-28	2.1316e-26	9.55	10.76	7.16	34.33	40.65	29.48	9.15667	34.82
ENSRNOG00000013774	Lmnb1	lamin B1 [Source:RGD Symbol;Acc:620522]	0.21	-2.25419	7.00929e-28	2.20793e-26	172.53	121.53	171.71	38.43	20.05	31.07	155.257	29.85
ENSRNOG00000016412	Fxyd6	FXYD domain-containing ion transport regulator 6 [Source:RGD Symbol;Acc:69315]	0.269	-1.89288	7.10263e-28	2.23258e-26	22.3	18.47	19.76	6.03	4.65	4.61	20.1767	5.09667
ENSRNOG00000049517	Tnfaip3	TNF alpha induced protein 3 [Source:RGD Symbol;Acc:1589275]	2.535	1.34185	7.28411e-28	2.28477e-26	6.7	8.06	8.42	19.92	19.55	18.28	7.72667	19.25
ENSRNOG00000060356	Kif15	kinesin family member 15 [Source:RGD Symbol;Acc:727790]	0.194	-2.36578	7.34629e-28	2.2994e-26	28.29	21	30.26	6.2	3.11	4.7	26.5167	4.67
ENSRNOG00000018960	AABR07001382.1	spectrin repeat containing nuclear envelope protein 1 [Source:NCBI gene;Acc:499010]	2.334	1.2226	9.96303e-28	3.11187e-26	8.83	9.95	10.42	18.63	22.62	22.46	9.73333	21.2367
ENSRNOG00000001134	Rfc5	replication factor C subunit 5 [Source:RGD Symbol;Acc:1309280]	0.26	-1.94331	1.08702e-27	3.38806e-26	64.19	48.47	66.43	19.57	11.48	12.9	59.6967	14.65
ENSRNOG00000012975	Ggcx	gamma-glutamyl carboxylase [Source:RGD Symbol;Acc:68383]	2.424	1.27716	1.39796e-27	4.33894e-26	13.79	12.56	12.46	27.35	29.68	31.33	12.9367	29.4533
ENSRNOG00000031993	Prim1	DNA primase subunit 1 [Source:RGD Symbol;Acc:621380]	0.264	-1.92132	1.555e-27	4.81628e-26	69.06	56.16	63.01	20.45	12.62	13.46	62.7433	15.51
ENSRNOG00000012772	Nqo1	NAD(P)H quinone dehydrogenase 1 [Source:RGD Symbol;Acc:2503]	4.636	2.21293	1.82321e-27	5.6352e-26	32.45	33.69	30.02	109.34	204.44	139.89	32.0533	151.223
ENSRNOG00000001963	Mx2	MX dynamin like GTPase 2 [Source:RGD Symbol;Acc:628821]	0.201	-2.31152	1.98216e-27	6.10103e-26	9.95	11.4	10.39	1.59	2.52	1.69	10.58	1.93333
ENSRNOG00000013825	Rap1gap	Rap1 GTPase-activating protein [Source:RGD Symbol;Acc:1309908]	0.24	-2.05965	2.22928e-27	6.84741e-26	87.9	62	87.02	23.34	14.51	14.95	78.9733	17.6
ENSRNOG00000017417	Gabarap	GABA type A receptor-associated protein [Source:RGD Symbol;Acc:61911]	2.318	1.21291	3.23606e-27	9.87833e-26	209.94	235.55	194.35	459.23	511.25	484.68	213.28	485.053
ENSRNOG00000014130	Cks2	CDC28 protein kinase regulatory subunit 2 [Source:RGD Symbol;Acc:1562047]	0.219	-2.19043	3.42281e-27	1.04269e-25	235.09	214.06	244.75	62.51	31.07	47.96	231.3	47.18
ENSRNOG00000001555	Btg3	BTG anti-proliferation factor 3 [Source:RGD Symbol;Acc:2226]	2.678	1.421	3.56164e-27	1.08275e-25	22.52	27.58	25.3	62.25	71.31	64.69	25.1333	66.0833
ENSRNOG00000056135	Tsc22d3	TSC22 domain family, member 3 [Source:RGD Symbol;Acc:621654]	3.054	1.61076	3.94384e-27	1.19649e-25	7.84	10.95	10.52	31.52	31.88	28.25	9.77	30.55
ENSRNOG00000010473	Cand2	cullin-associated and neddylation-dissociated 2 (putative) [Source:RGD Symbol;Acc:620480]	0.285	-1.81023	4.10891e-27	1.24402e-25	17.08	12.16	16.88	4.59	3.53	4.22	15.3733	4.11333
ENSRNOG00000004440	Fignl1	fidgetin-like 1 [Source:RGD Symbol;Acc:1307112]	0.154	-2.69664	4.2083e-27	1.26892e-25	7.5	6.43	7	1.36	0.68	0.82	6.97667	0.953333
ENSRNOG00000001250	Lfng	LFNG O-fucosylpeptide 3-beta-N-acetylglucosaminyltransferase [Source:RGD Symbol;Acc:620587]	0.45	-1.15275	4.40602e-27	1.32584e-25	104.9	104.05	119.36	43.88	45.18	52.64	109.437	47.2333
ENSRNOG00000054549	Lss	lanosterol synthase [Source:RGD Symbol;Acc:620955]	3.24	1.69584	5.13822e-27	1.54303e-25	88.4	66.73	80.6	263.38	208.33	253.52	78.5767	241.743
ENSRNOG00000009886	Fkbp14	FKBP prolyl isomerase 14 [Source:RGD Symbol;Acc:1311705]	3.008	1.58865	5.19678e-27	1.55746e-25	21.36	24.82	18.4	70.16	63.37	66.26	21.5267	66.5967
ENSRNOG00000005936	Foxm1	forkhead box M1 [Source:RGD Symbol;Acc:61807]	0.232	-2.10567	6.12648e-27	1.83237e-25	43.9	30.95	44.52	9.8	5.52	8.9	39.79	8.07333
ENSRNOG00000031506	Ftl1	ferritin light chain 1 [Source:RGD Symbol;Acc:61813]	2.681	1.42288	6.17828e-27	1.84414e-25	471.91	406.14	428.33	992.51	1348.64	1100.51	435.46	1147.22
ENSRNOG00000027066	Stk32a	serine/threonine kinase 32A [Source:RGD Symbol;Acc:1308338]	7.567	2.91965	6.99554e-27	2.0797e-25	1.37	2.35	0.88	11.18	13.3	10.29	1.53333	11.59
ENSRNOG00000005907	Rad18	RAD18 E3 ubiquitin protein ligase [Source:RGD Symbol;Acc:1306993]	0.393	-1.34889	8.14791e-27	2.41743e-25	20.64	20.31	20.83	8.69	7.19	7.48	20.5933	7.78667
ENSRNOG00000004242	Pole2	DNA polymerase epsilon 2, accessory subunit [Source:RGD Symbol;Acc:1311962]	0.249	-2.00687	9.97008e-27	2.94625e-25	25.29	18.9	24.35	7.28	5.14	5.7	22.8467	6.04
ENSRNOG00000026502	Dscc1	DNA replication and sister chromatid cohesion 1 [Source:RGD Symbol;Acc:1561749]	0.157	-2.66998	1.08645e-26	3.20416e-25	29.93	24.51	25.52	5.27	2.18	3.63	26.6533	3.69333
ENSRNOG00000011863	Gins3	GINS complex subunit 3 [Source:RGD Symbol;Acc:1308153]	0.21	-2.25173	1.61604e-26	4.75655e-25	10.52	10.29	12.99	2.76	1.75	1.98	11.2667	2.16333
ENSRNOG00000031789	Rangap1	RAN GTPase activating protein 1 [Source:RGD Symbol;Acc:1310380]	0.426	-1.23028	1.62386e-26	4.77009e-25	164.35	138.16	171.37	68.75	55.77	68.66	157.96	64.3933
ENSRNOG00000000567	Unc5b	unc-5 netrin receptor B [Source:RGD Symbol;Acc:621756]	3.333	1.73695	1.64739e-26	4.82964e-25	10.07	14.62	13.19	35.01	41.79	48.28	12.6267	41.6933
ENSRNOG00000038449	Tigd2	tigger transposable element derived 2 [Source:RGD Symbol;Acc:1559612]	4.445	2.1522	1.74384e-26	5.10228e-25	19.12	25.73	16.71	95.65	112.8	72.71	20.52	93.72
ENSRNOG00000001258	Snx8	sorting nexin 8 [Source:RGD Symbol;Acc:1305791]	2.306	1.2055	2.23413e-26	6.52392e-25	11.63	12.4	13.74	29.44	26.02	29.48	12.59	28.3133
ENSRNOG00000018615	Cenph	centromere protein H [Source:RGD Symbol;Acc:1583506]	0.185	-2.43489	2.66548e-26	7.7682e-25	35.34	32.83	37.09	7.96	3.63	6	35.0867	5.86333
ENSRNOG00000050233	Cchcr1	coiled-coil alpha-helical rod protein 1 [Source:RGD Symbol;Acc:1302992]	0.15	-2.7374	3.8072e-26	1.10521e-24	19.96	13.32	18.48	4.07	2.02	1.44	17.2533	2.51
ENSRNOG00000005763	Arl1	ADP-ribosylation factor like GTPase 1 [Source:RGD Symbol;Acc:621326]	2.001	1.00054	4.49839e-26	1.30076e-24	123.89	128.22	141.68	243.08	252.6	272.66	131.263	256.113
ENSRNOG00000058899	RF00277	small nucleolar RNA, C/D box 49A [Source:MGI Symbol;Acc:MGI:3819538]	2.334	1.22264	4.87361e-26	1.40651e-24	177.36	142.5	155.77	379.89	371.63	346.06	158.543	365.86
ENSRNOG00000012149	Gpsm2	G-protein signaling modulator 2 [Source:RGD Symbol;Acc:1560967]	0.295	-1.76206	4.97658e-26	1.43343e-24	23.69	19.14	24.98	7.56	5.85	5.41	22.6033	6.27333
ENSRNOG00000024149	Prr18	proline rich 18 [Source:RGD Symbol;Acc:1564079]	0.413	-1.27749	5.92731e-26	1.70066e-24	20.58	16.93	22.31	9.46	8.03	8.38	19.94	8.62333
ENSRNOG00000004891	Arl14ep	ADP-ribosylation factor like GTPase 14 effector protein [Source:RGD Symbol;Acc:1311463]	2.061	1.04331	6.94541e-26	1.98507e-24	30.29	31.99	30.91	72.72	65.18	66.9	31.0633	68.2667
ENSRNOG00000002592	Rps6ka6	ribosomal protein S6 kinase A6 [Source:RGD Symbol;Acc:1560817]	0.254	-1.97587	7.30858e-26	2.08485e-24	6.91	6.2	5.57	1.59	1.54	1.37	6.22667	1.5
ENSRNOG00000061910	Igfbp3	insulin-like growth factor binding protein 3 [Source:RGD Symbol;Acc:2874]	4.013	2.00473	7.98344e-26	2.27298e-24	44.34	44.92	54.69	132.2	230.17	218.33	47.9833	193.567
ENSRNOG00000016356	Got1	glutamic-oxaloacetic transaminase 1 [Source:RGD Symbol;Acc:2721]	2.272	1.18374	9.11509e-26	2.59019e-24	22.5	23.32	19.57	50.28	46.67	48.17	21.7967	48.3733
ENSRNOG00000013411	Nup155	nucleoporin 155 [Source:RGD Symbol;Acc:621199]	0.399	-1.32504	1.01569e-25	2.88071e-24	37.82	34.06	37.58	15.78	12.1	14.24	36.4867	14.04
ENSRNOG00000021031	Grn	granulin precursor [Source:RGD Symbol;Acc:61983]	2.312	1.20907	1.15131e-25	3.25911e-24	42.31	41.5	48.02	89.1	108.96	98.62	43.9433	98.8933
ENSRNOG00000002800	Gdpd2	glycerophosphodiester phosphodiesterase domain containing 2 [Source:RGD Symbol;Acc:1560780]	0.278	-1.84618	1.19184e-25	3.36741e-24	11.99	11.56	11.48	3.31	3.33	3.96	11.6767	3.53333
ENSRNOG00000052357	Fosl2	FOS like 2, AP-1 transcription factor subunit [Source:RGD Symbol;Acc:2628]	6.58	2.71811	1.66914e-25	4.68912e-24	2.08	3.1	3.15	15.65	25.03	16.67	2.77667	19.1167
ENSRNOG00000032446	Recql4	RecQ like helicase 4 [Source:RGD Symbol;Acc:1307732]	0.202	-2.30988	1.80608e-25	5.06421e-24	8.88	6.97	9.02	1.88	1.25	1.02	8.29	1.38333
ENSRNOG00000011777	Spag5	sperm associated antigen 5 [Source:RGD Symbol;Acc:620152]	0.201	-2.31445	2.47921e-25	6.92542e-24	38.77	27.45	41.82	8.19	4.23	7.27	36.0133	6.56333
ENSRNOG00000009080	Atp6v1d	ATPase H+ transporting V1 subunit D [Source:RGD Symbol;Acc:735119]	3.32	1.7313	2.75337e-25	7.66233e-24	117.57	172.69	119.32	412.22	504.13	438.91	136.527	451.753
ENSRNOG00000015810	Trip13	thyroid hormone receptor interactor 13 [Source:RGD Symbol;Acc:1308516]	0.235	-2.09221	2.80352e-25	7.78727e-24	37.86	29.34	34.96	9.61	5.1	7.27	34.0533	7.32667
ENSRNOG00000004563	Sec24a	SEC24 homolog A, COPII coat complex component [Source:RGD Symbol;Acc:1309451]	2.041	1.02932	2.82058e-25	7.81998e-24	15.74	14.95	15.63	31.04	27.47	33.24	15.44	30.5833
ENSRNOG00000020010	Kctd13	potassium channel tetramerization domain containing 13 [Source:RGD Symbol;Acc:735189]	2.345	1.22948	2.85645e-25	7.90461e-24	23.78	20.55	24.59	50.08	56.39	51.13	22.9733	52.5333
ENSRNOG00000058588	Nfxl1	nuclear transcription factor, X-box binding-like 1 [Source:RGD Symbol;Acc:1359201]	2.014	1.01013	3.63415e-25	1.00193e-23	10.22	9.7	10.92	20.19	19.57	19.09	10.28	19.6167
ENSRNOG00000030418	Tmem47	transmembrane protein 47 [Source:RGD Symbol;Acc:1564799]	2.054	1.03873	4.54535e-25	1.25082e-23	41.59	49.22	47.73	88.6	96.67	91.25	46.18	92.1733
ENSRNOG00000039949	Rad54b	RAD54 homolog B [Source:RGD Symbol;Acc:1306507]	0.295	-1.76263	5.42535e-25	1.49021e-23	13.38	11.2	11.18	3.48	3.02	3.91	11.92	3.47
ENSRNOG00000005037	Kif18a	kinesin family member 18A [Source:RGD Symbol;Acc:1561740]	0.405	-1.30296	5.5675e-25	1.52642e-23	24.94	21.68	25.45	10.64	7.86	9.41	24.0233	9.30333
ENSRNOG00000004282	Arl4a	ADP-ribosylation factor like GTPase 4A [Source:RGD Symbol;Acc:2152]	3.665	1.87388	5.62789e-25	1.54013e-23	23.23	39.46	31.07	103.55	147.49	122.12	31.2533	124.387
ENSRNOG00000016103	Nkd2	NKD2, WNT signaling pathway inhibitor [Source:RGD Symbol;Acc:1311459]	3.588	1.84313	6.01512e-25	1.64003e-23	2.15	2.23	2.74	10	7.28	8.22	2.37333	8.5
ENSRNOG00000050180	Zfpl1	zinc finger protein-like 1 [Source:RGD Symbol;Acc:1586738]	2.178	1.12274	6.12717e-25	1.66751e-23	16.22	15.23	16.22	32.45	32.67	35.6	15.89	33.5733
ENSRNOG00000016889	Fancc	FA complementation group C [Source:RGD Symbol;Acc:2593]	0.345	-1.53403	7.34265e-25	1.99099e-23	7.56	6.32	7.17	2.46	1.74	2.35	7.01667	2.18333
ENSRNOG00000061216	Tubb5	tubulin, beta 5 class I [Source:RGD Symbol;Acc:628596]	0.372	-1.42481	7.33631e-25	1.99099e-23	1156.98	896.33	1199.82	415.03	314.97	421.29	1084.38	383.763
ENSRNOG00000005153	Tedc1	tubulin epsilon and delta complex 1 [Source:RGD Symbol;Acc:1596085]	0.446	-1.16457	7.49662e-25	2.02902e-23	14.35	13.79	13.25	6.2	5.24	6.26	13.7967	5.9
ENSRNOG00000037871	Sfxn5	sideroflexin 5 [Source:RGD Symbol;Acc:628706]	0.469	-1.09096	7.78128e-25	2.10222e-23	70.04	80.58	69.2	33.82	35.4	31.05	73.2733	33.4233
ENSRNOG00000007805	Mybl2	MYB proto-oncogene like 2 [Source:RGD Symbol;Acc:1308474]	0.164	-2.60932	7.9191e-25	2.13556e-23	33.4	23.66	30.45	6.44	2.73	3.42	29.17	4.19667
ENSRNOG00000030314	Golgb1	golgin B1 [Source:RGD Symbol;Acc:708429]	2.205	1.14065	8.60521e-25	2.31636e-23	11.71	12.65	13.64	27.36	23.88	30.35	12.6667	27.1967
ENSRNOG00000057207	AABR07014239.1	-	3.867	1.95117	8.91169e-25	2.39017e-23	6.52	6.14	2.63	8.76	5.7	9.04	5.09667	7.83333
ENSRNOG00000037211	Kif14	kinesin family member 14 [Source:RGD Symbol;Acc:1310650]	0.167	-2.57971	9.59285e-25	2.56821e-23	12.9	10.85	13.45	2.39	0.91	2.01	12.4	1.77
ENSRNOG00000014098	Pold2	DNA polymerase delta 2, accessory subunit [Source:RGD Symbol;Acc:1304954]	0.405	-1.30488	1.0472e-24	2.79851e-23	59.61	47	58.95	22.3	20.41	21.35	55.1867	21.3533
ENSRNOG00000004667	Gen1	GEN1 Holliday junction 5' flap endonuclease [Source:RGD Symbol;Acc:1559792]	0.255	-1.9688	1.05725e-24	2.82029e-23	7.41	6.2	7.32	2.22	1.36	1.43	6.97667	1.67
ENSRNOG00000006304	Mdm2	MDM2 proto-oncogene [Source:RGD Symbol;Acc:1305332]	2.43	1.28104	1.12618e-24	2.99338e-23	39.19	42.62	40.88	93.95	119.79	84.32	40.8967	99.3533
ENSRNOG00000037225	Tyms	thymidylate synthetase [Source:RGD Symbol;Acc:3921]	0.298	-1.74654	1.3249e-24	3.51527e-23	62.01	44.09	61.21	18.11	13.07	15.76	55.77	15.6467
ENSRNOG00000005902	Ccdc34	coiled-coil domain containing 34 [Source:RGD Symbol;Acc:1560583]	0.281	-1.8334	1.35576e-24	3.59071e-23	34.96	23.68	27.85	8.03	6.44	8.24	28.83	7.57
ENSRNOG00000036839	Hnrnpa1	heterogeneous nuclear ribonucleoprotein A1 [Source:RGD Symbol;Acc:69234]	0.462	-1.11484	1.75964e-24	4.64374e-23	1498.85	1365.15	1548.26	791.75	590.51	716.13	1470.75	699.463
ENSRNOG00000018815	Plk1	polo-like kinase 1 [Source:RGD Symbol;Acc:3352]	0.198	-2.33529	2.22499e-24	5.8406e-23	88.49	65.78	87.48	19.46	8.68	15.12	80.5833	14.42
ENSRNOG00000051623	Exosc8	exosome component 8 [Source:RGD Symbol;Acc:1306169]	0.432	-1.21199	2.27769e-24	5.96835e-23	48.99	50.62	48.62	22.85	18.79	19.86	49.41	20.5
ENSRNOG00000024798	Bora	bora, aurora kinase A activator [Source:RGD Symbol;Acc:1309522]	0.385	-1.37824	2.34179e-24	6.12549e-23	21.9	18.63	21.49	5.68	4.95	4.71	20.6733	5.11333
ENSRNOG00000024266	Haus5	HAUS augmin-like complex, subunit 5 [Source:RGD Symbol;Acc:2318093]	0.392	-1.34994	3.56345e-24	9.25558e-23	22.57	19.33	23.13	8.56	6.89	7.99	21.6767	7.81333
ENSRNOG00000016708	Necab3	N-terminal EF-hand calcium binding protein 3 [Source:RGD Symbol;Acc:1310124]	0.232	-2.10838	4.35019e-24	1.12792e-22	27.04	19.13	25.38	6.06	3.73	6.45	23.85	5.41333
ENSRNOG00000015211	Sass6	SAS-6 centriolar assembly protein [Source:RGD Symbol;Acc:1306255]	0.25	-1.99823	5.25594e-24	1.36039e-22	12.65	10.17	11.99	3.5	1.97	2.51	11.6033	2.66
ENSRNOG00000020022	Psmc3ip	PSMC3 interacting protein [Source:RGD Symbol;Acc:621885]	0.392	-1.35115	5.70693e-24	1.47454e-22	52.46	48.06	51.9	19.8	18.01	19.69	50.8067	19.1667
ENSRNOG00000021847	Ska3	spindle and kinetochore associated complex subunit 3 [Source:RGD Symbol;Acc:1307201]	0.233	-2.10457	5.79101e-24	1.49366e-22	50.71	39.49	45.37	13.37	6.9	8.75	45.19	9.67333
ENSRNOG00000059997	Brip1	BRCA1 interacting protein C-terminal helicase 1 [Source:RGD Symbol;Acc:1307659]	0.168	-2.57018	6.29281e-24	1.62026e-22	5.09	4.46	5.04	1.39	0.39	0.67	4.86333	0.816667
ENSRNOG00000027264	Dagla	diacylglycerol lipase, alpha [Source:RGD Symbol;Acc:1359461]	3.161	1.66041	6.99399e-24	1.79208e-22	2.42	2.78	2.22	6.67	8.1	8.45	2.47333	7.74
ENSRNOG00000017581	RGD1306227	similar to 4833420G17Rik protein [Source:RGD Symbol;Acc:1306227]	0.274	-1.87022	6.99642e-24	1.79208e-22	12.21	12.33	11.78	3.83	2.54	2.94	12.1067	3.10333
ENSRNOG00000009785	Cdkn3	cyclin-dependent kinase inhibitor 3 [Source:RGD Symbol;Acc:1307781]	0.317	-1.65797	7.04266e-24	1.8008e-22	83.37	73.28	87.36	30.05	19.78	23.58	81.3367	24.47
ENSRNOG00000042561	Cks1b	CDC28 protein kinase regulatory subunit 1B [Source:RGD Symbol;Acc:1561797]	0.399	-1.32397	8.23553e-24	2.09137e-22	76.79	67.39	76.45	30.5	22.89	30.4	73.5433	27.93
ENSRNOG00000020867	Numbl	NUMB-like, endocytic adaptor protein [Source:RGD Symbol;Acc:1307579]	2.744	1.45631	9.93455e-24	2.51421e-22	6.95	6.3	7.88	16.86	19.2	21.09	7.04333	19.05
ENSRNOG00000014610	Anpep	alanyl aminopeptidase, membrane [Source:RGD Symbol;Acc:2991]	0.232	-2.10647	9.92166e-24	2.51421e-22	10.3	10.71	9.06	2.43	2.5	1.48	10.0233	2.13667
ENSRNOG00000007818	Slc45a4	solute carrier family 45, member 4 [Source:RGD Symbol;Acc:1309971]	2.206	1.14148	1.12944e-23	2.8486e-22	8.63	8.77	8.71	17.73	18.82	19.54	8.70333	18.6967
ENSRNOG00000016587	Ninj1	ninjurin 1 [Source:RGD Symbol;Acc:3179]	2.645	1.40353	1.14668e-23	2.88718e-22	43.08	36.68	36.28	97.72	114.5	89.6	38.68	100.607
ENSRNOG00000024008	Cdc25c	cell division cycle 25C [Source:RGD Symbol;Acc:1311875]	0.276	-1.85498	1.26699e-23	3.18468e-22	14.05	11.18	12.51	4.08	2.55	3.16	12.58	3.26333
ENSRNOG00000028586	Mcph1	microcephalin 1 [Source:RGD Symbol;Acc:1560642]	0.435	-1.20181	1.3186e-23	3.30878e-22	10.54	9.13	10.55	4.54	4.18	3.81	10.0733	4.17667
ENSRNOG00000029061	Hirip3	HIRA interacting protein 3 [Source:RGD Symbol;Acc:1306463]	0.403	-1.31043	1.42277e-23	3.56414e-22	74.88	57.91	72.75	28.62	23	26.45	68.5133	26.0233
ENSRNOG00000020843	LOC100360087	ferritin light chain 1-like [Source:RGD Symbol;Acc:2322860]	2.564	1.35848	1.686e-23	4.21641e-22	505.03	443.19	504.4	1069.15	1453.57	1162.54	484.207	1228.42
ENSRNOG00000000598	Tube1	tubulin, epsilon 1 [Source:RGD Symbol;Acc:1306048]	0.292	-1.77594	1.78364e-23	4.4531e-22	25.45	19.05	24.56	7.75	5.05	6.04	23.02	6.28
ENSRNOG00000001548	Nfe2l2	nuclear factor, erythroid 2-like 2 [Source:RGD Symbol;Acc:620360]	2.545	1.3479	1.80958e-23	4.50523e-22	49.19	56.3	51.27	112.29	151.18	127.3	52.2533	130.257
ENSRNOG00000058007	Nde1	nudE neurodevelopment protein 1 [Source:RGD Symbol;Acc:620038]	0.444	-1.17182	1.81061e-23	4.50523e-22	39.96	39.37	46.59	18.81	16.09	18.7	41.9733	17.8667
ENSRNOG00000006661	Rad51c	RAD51 paralog C [Source:RGD Symbol;Acc:1563765]	0.283	-1.8203	2.0316e-23	5.0466e-22	10.69	9.55	12.46	3.02	2.94	2.68	10.9	2.88
ENSRNOG00000049397	LOC103689941	type II inositol 1,4,5-trisphosphate 5-phosphatase-like [Source:RGD Symbol;Acc:9440607]	12.875	3.68652	2.04065e-23	5.06061e-22	0.12	0.39	0.31	4.98	4.73	2.67	0.273333	4.12667
ENSRNOG00000008005	Akna	AT-hook transcription factor [Source:RGD Symbol;Acc:1308202]	2.789	1.47986	2.07717e-23	5.14255e-22	8.63	6.09	8.97	20.54	18.98	21.78	7.89667	20.4333
ENSRNOG00000018411	Pold3	DNA polymerase delta 3, accessory subunit [Source:RGD Symbol;Acc:1312027]	0.458	-1.12696	2.34531e-23	5.79672e-22	16.09	15.17	16.15	7.73	6.57	6.52	15.8033	6.94
ENSRNOG00000020908	LOC303566	E2F1-inducible gene [Source:RGD Symbol;Acc:1305385]	0.204	-2.29065	2.60626e-23	6.43095e-22	14.13	10.24	13.11	3.12	1.67	2.14	12.4933	2.31
ENSRNOG00000017235	Atp6v0d1	ATPase H+ transporting V0 subunit D1 [Source:RGD Symbol;Acc:1306159]	2.016	1.01146	2.69063e-23	6.61708e-22	133.23	148.71	129.71	265.91	288.1	256.7	137.217	270.237
ENSRNOG00000053025	AC130391.3	-	2.081	1.05721	3.20672e-23	7.86018e-22	21.79	23.07	20.43	47.63	44.6	43.28	21.7633	45.17
ENSRNOG00000012098	Adcyap1r1	ADCYAP receptor type 1 [Source:RGD Symbol;Acc:2038]	0.39	-1.35902	3.28801e-23	8.04612e-22	38.66	33.51	43.78	15.82	11.83	15.36	38.65	14.3367
ENSRNOG00000008713	Slc41a2	solute carrier family 41 member 2 [Source:RGD Symbol;Acc:1307292]	4.766	2.25268	3.35568e-23	8.19815e-22	4.28	7.18	5.47	20.46	35.94	25.49	5.64333	27.2967
ENSRNOG00000015585	Suv39h2	suppressor of variegation 3-9 homolog 2 [Source:RGD Symbol;Acc:1306969]	0.289	-1.78898	3.50756e-23	8.5551e-22	8.62	6.59	9.25	2.51	2.09	2.19	8.15333	2.26333
ENSRNOG00000018881	Rnasek	ribonuclease K [Source:RGD Symbol;Acc:1305687]	2.824	1.49761	3.72051e-23	9.05957e-22	112.19	113.64	94.98	277.97	350.2	273.54	106.937	300.57
ENSRNOG00000015125	LOC100911548	SPRY domain-containing SOCS box protein 2-like [Source:RGD Symbol;Acc:6492498]	2.723	1.44534	4.39192e-23	1.06769e-21	12.43	10.53	11.66	29.82	30.07	33	11.54	30.9633
ENSRNOG00000019822	Gadd45b	growth arrest and DNA-damage-inducible, beta [Source:RGD Symbol;Acc:1309080]	12.184	3.60695	4.56158e-23	1.10712e-21	0.57	0.91	1.38	10.92	23.79	12.35	0.953333	15.6867
ENSRNOG00000022343	Alms1	ALMS1, centrosome and basal body associated protein [Source:RGD Symbol;Acc:1311590]	0.437	-1.1949	4.67234e-23	1.13214e-21	11.83	11.38	12.6	4.91	4.71	4.07	11.9367	4.56333
ENSRNOG00000046863	C1ql2	complement C1q like 2 [Source:RGD Symbol;Acc:1594583]	4.62	2.20805	4.86735e-23	1.17747e-21	2.92	2.26	1.96	11.95	12.28	11.51	2.38	11.9133
ENSRNOG00000031585	AABR07053635.2	-	0.306	-1.71017	5.07963e-23	1.22682e-21	7.1	5.78	6.24	2.39	1.5	1.67	6.37333	1.85333
ENSRNOG00000059947	Sdc1	syndecan 1 [Source:RGD Symbol;Acc:3648]	0.253	-1.98295	5.30184e-23	1.2784e-21	16.36	11.63	15.06	2.65	4.05	3.32	14.35	3.34
ENSRNOG00000003673	Nup85	nucleoporin 85 [Source:RGD Symbol;Acc:1311942]	0.352	-1.50549	5.58439e-23	1.34434e-21	67.29	47.9	60.02	22.55	17.03	18.99	58.4033	19.5233
ENSRNOG00000021198	Hist1h2bcl1	histone cluster 1 H2B family member C like 1 [Source:RGD Symbol;Acc:1591796]	2.056	1.04008	6.06879e-23	1.45858e-21	124.13	141.34	138.49	249.94	284.81	277.3	134.653	270.683
ENSRNOG00000020811	Il6r	interleukin 6 receptor [Source:RGD Symbol;Acc:2902]	15.871	3.98836	6.1719e-23	1.48096e-21	0.06	0.06	0.05	1.53	1.67	1.19	0.0566667	1.46333
ENSRNOG00000059467	AABR07033564.1	transcription regulator protein BACH1-like [Source:NCBI gene;Acc:103690154]	2.024	1.01738	6.43214e-23	1.53842e-21	5.69	5.36	5.71	11.5	10.58	10.9	5.58667	10.9933
ENSRNOG00000031916	Timeless	timeless circadian regulator [Source:RGD Symbol;Acc:620939]	0.178	-2.49314	6.98464e-23	1.66786e-21	31.21	20.12	30.25	6.24	2.64	3.77	27.1933	4.21667
ENSRNOG00000036980	Zgrf1	zinc finger, GRF-type containing 1 [Source:RGD Symbol;Acc:1305834]	0.366	-1.45025	7.86743e-23	1.86962e-21	4.56	3.97	4.27	1.5	1.37	1.48	4.26667	1.45
ENSRNOG00000001692	Chaf1b	chromatin assembly factor 1 subunit B [Source:RGD Symbol;Acc:1307634]	0.194	-2.36495	7.95059e-23	1.88635e-21	23.39	18.94	25.11	4.69	2.33	4.78	22.48	3.93333
ENSRNOG00000009207	Spata2	spermatogenesis associated 2 [Source:RGD Symbol;Acc:620754]	2.516	1.33131	8.30643e-23	1.96763e-21	7.09	6.4	7.67	17.93	14.61	18.7	7.05333	17.08
ENSRNOG00000020201	Yif1a	Yip1 interacting factor homolog A, membrane trafficking protein [Source:RGD Symbol;Acc:628749]	2.474	1.30709	8.4171e-23	1.98748e-21	15.53	16.07	13.92	34.65	38.41	37.45	15.1733	36.8367
ENSRNOG00000019655	Atp6v0b	ATPase, H+ transporting, lysosomal V0 subunit B [Source:MGI Symbol;Acc:MGI:1890510]	2.086	1.06081	8.90824e-23	2.09677e-21	100.92	107.54	107.46	199.26	235.95	208.18	105.307	214.463
ENSRNOG00000000640	Egr2	early growth response 2 [Source:RGD Symbol;Acc:621608]	2.603	1.38033	9.16144e-23	2.14953e-21	8.99	7.97	11.17	23.67	22.36	25.75	9.37667	23.9267
ENSRNOG00000021137	Kctd15	potassium channel tetramerization domain containing 15 [Source:RGD Symbol;Acc:1583737]	2.466	1.30214	9.54325e-23	2.23557e-21	15.64	15.84	20.8	39.58	40.54	45.26	17.4267	41.7933
ENSRNOG00000008626	Manea	mannosidase, endo-alpha [Source:RGD Symbol;Acc:620327]	2.589	1.37214	1.02227e-22	2.39095e-21	12.6	14.48	15.53	31.4	41.44	35.13	14.2033	35.99
ENSRNOG00000002826	Hsd17b7	hydroxysteroid (17-beta) dehydrogenase 7 [Source:RGD Symbol;Acc:2837]	2.298	1.2002	1.57769e-22	3.66108e-21	15	13.43	16.89	38.96	30.49	35.06	15.1067	34.8367
ENSRNOG00000052275	H2afv	H2A histone family, member V [Source:RGD Symbol;Acc:1587865]	0.456	-1.13423	1.60027e-22	3.70767e-21	133.22	106.19	125.63	50.93	52.9	53.03	121.68	52.2867
ENSRNOG00000023538	Aldh5a1	aldehyde dehydrogenase 5 family, member A1 [Source:RGD Symbol;Acc:621422]	0.471	-1.08594	1.66821e-22	3.85302e-21	11.17	10.98	10.19	4.93	4.83	4.86	10.78	4.87333
ENSRNOG00000024310	Kcnf1	potassium voltage-gated channel modifier subfamily F member 1 [Source:RGD Symbol;Acc:631414]	6.094	2.60728	1.74883e-22	4.03293e-21	1.65	1.65	0.73	8.31	9.49	8.87	1.34333	8.89
ENSRNOG00000018566	Ctsl	cathepsin L [Source:RGD Symbol;Acc:2448]	2.792	1.4814	2.02465e-22	4.66173e-21	52.59	68.56	57.49	143.91	191.86	156.13	59.5467	163.967
ENSRNOG00000012980	Hyls1	HYLS1, centriolar and ciliogenesis associated [Source:MGI Symbol;Acc:MGI:1924082]	0.34	-1.5552	2.04424e-22	4.69954e-21	26.97	26.59	30.51	7.62	4.92	10.41	28.0233	7.65
ENSRNOG00000004442	Dglucy	D-glutamate cyclase [Source:RGD Symbol;Acc:1311756]	2.143	1.0993	2.11604e-22	4.84953e-21	7.08	6.44	4.49	13.48	22.73	14.87	6.00333	17.0267
ENSRNOG00000029830	Adm2	adrenomedullin 2 [Source:RGD Symbol;Acc:1302971]	29.338	4.87471	2.66545e-22	6.09923e-21	0	0	0	5.61	6.72	6.59	0	6.30667
ENSRNOG00000046635	Cdca5	cell division cycle associated 5 [Source:RGD Symbol;Acc:1560863]	0.204	-2.29247	3.37876e-22	7.70764e-21	19.92	14.84	16.15	3.58	1.92	3.59	16.97	3.03
ENSRNOG00000051528	Ddx11	DEAD/H-box helicase 11 [Source:RGD Symbol;Acc:1306675]	0.201	-2.31431	3.81777e-22	8.68234e-21	22.79	16.34	23.27	4.99	2.32	4.09	20.8	3.8
ENSRNOG00000027894	Iqgap3	IQ motif containing GTPase activating protein 3 [Source:RGD Symbol;Acc:1305951]	0.183	-2.44795	3.99471e-22	9.0708e-21	16.93	12.3	16.69	3.44	1.36	2.5	15.3067	2.43333
ENSRNOG00000048506	Inpp5b	inositol polyphosphate-5-phosphatase B [Source:RGD Symbol;Acc:1311511]	2.735	1.45152	4.28526e-22	9.70081e-21	26.88	20.29	26.41	62.83	47.14	67.17	24.5267	59.0467
ENSRNOG00000013503	Cdh24	cadherin 24 [Source:RGD Symbol;Acc:1560161]	0.215	-2.21771	4.29454e-22	9.70697e-21	14.4	9.83	13.57	3.33	2.02	2.01	12.6	2.45333
ENSRNOG00000010971	Snx18	sorting nexin 18 [Source:RGD Symbol;Acc:1310367]	2.002	1.00124	4.65536e-22	1.05065e-20	32.97	37.57	36.38	64.6	74.81	68.47	35.64	69.2933
ENSRNOG00000013598	Melk	maternal embryonic leucine zipper kinase [Source:RGD Symbol;Acc:1308974]	0.174	-2.51884	4.99417e-22	1.1254e-20	36.16	28.67	35.01	7.55	2.75	4.96	33.28	5.08667
ENSRNOG00000018874	Phf19	PHD finger protein 19 [Source:RGD Symbol;Acc:1310390]	0.286	-1.80805	5.08791e-22	1.14304e-20	8.38	6.08	7.71	2.21	1.81	1.89	7.39	1.97
ENSRNOG00000017382	Snx33	sorting nexin 33 [Source:RGD Symbol;Acc:1307898]	2.054	1.03817	5.88675e-22	1.31453e-20	10.15	8.42	9.24	19.08	18.01	18.15	9.27	18.4133
ENSRNOG00000016110	Kcnk12	potassium two pore domain channel subfamily K member 12 [Source:RGD Symbol;Acc:68940]	5.717	2.51537	6.16892e-22	1.37547e-20	2.01	3.3	4.85	8.48	9.65	8.76	3.38667	8.96333
ENSRNOG00000000479	Kifc1	kinesin family member C1 [Source:RGD Symbol;Acc:1359118]	0.211	-2.24388	6.88292e-22	1.53236e-20	69.44	48.68	68.04	15.6	6.9	13.22	62.0533	11.9067
ENSRNOG00000043151	Cntln	centlein [Source:RGD Symbol;Acc:1308101]	0.223	-2.16283	6.90933e-22	1.53592e-20	10.74	9.1	12.7	2.51	1.23	2.34	10.8467	2.02667
ENSRNOG00000028648	Olig1	oligodendrocyte transcription factor 1 [Source:RGD Symbol;Acc:621129]	0.485	-1.04394	7.20407e-22	1.59904e-20	881.73	810.67	878.3	467.07	361.65	370.05	856.9	399.59
ENSRNOG00000015071	Zim1	zinc finger, imprinted 1 [Source:RGD Symbol;Acc:1310930]	0.412	-1.27785	8.42308e-22	1.86403e-20	3.69	4.34	3.83	1.34	1.42	1.48	3.95333	1.41333
ENSRNOG00000016023	Kank1	KN motif and ankyrin repeat domains 1 [Source:RGD Symbol;Acc:1307714]	0.34	-1.55796	8.6458e-22	1.90762e-20	29.72	40.68	44.84	12.87	11.49	14.64	38.4133	13
ENSRNOG00000002886	Myh10	myosin heavy chain 10 [Source:RGD Symbol;Acc:71000]	0.439	-1.1882	1.00901e-21	2.21968e-20	50.24	45.21	54.97	22.83	17.42	22.89	50.14	21.0467
ENSRNOG00000028198	Sh2b3	SH2B adaptor protein 3 [Source:RGD Symbol;Acc:68411]	2.572	1.3629	1.28774e-21	2.82444e-20	9.6	10.2	8.97	20.7	27.83	24.1	9.59	24.21
ENSRNOG00000054360	Tspan11	tetraspanin 11 [Source:RGD Symbol;Acc:1305424]	0.243	-2.04343	1.29175e-21	2.82905e-20	24.1	16.75	25.18	5.94	3.37	5.42	22.01	4.91
ENSRNOG00000012486	Prim2	DNA primase subunit 2 [Source:RGD Symbol;Acc:631433]	0.263	-1.92705	1.46553e-21	3.18608e-20	40.58	31.12	39.74	12.19	6.89	8.09	37.1467	9.05667
ENSRNOG00000009450	Hcn4	hyperpolarization activated cyclic nucleotide-gated potassium channel 4 [Source:RGD Symbol;Acc:71065]	12.259	3.61575	1.50409e-21	3.26032e-20	0.06	0.05	0.1	1.42	1.04	1.26	0.07	1.24
ENSRNOG00000056265	LOC103689920	uncharacterized LOC103689920 [Source:RGD Symbol;Acc:9221572]	2.24	1.16357	1.52572e-21	3.30238e-20	6.55	7.11	6.16	15.89	13.61	13.95	6.60667	14.4833
ENSRNOG00000009946	Ldlr	low density lipoprotein receptor [Source:RGD Symbol;Acc:2998]	2.355	1.23543	1.96398e-21	4.22013e-20	48.49	36.59	48.25	110.93	88.75	106.95	44.4433	102.21
ENSRNOG00000015948	Slc1a5	solute carrier family 1 member 5 [Source:RGD Symbol;Acc:708512]	2.926	1.54913	2.0427e-21	4.38292e-20	84.27	53.83	59.76	215.02	168.65	189.22	65.9533	190.963
ENSRNOG00000018748	Slc16a11	solute carrier family 16, member 11 [Source:RGD Symbol;Acc:1311125]	6.548	2.71115	2.16464e-21	4.63784e-20	2.48	3.53	2.96	15.41	30.67	26.94	2.99	24.34
ENSRNOG00000006726	Zfp9	zinc finger protein 9 [Source:NCBI gene;Acc:100158232]	3.072	1.619	2.99917e-21	6.40732e-20	6.07	8.09	8.05	20.74	19.86	25.99	7.40333	22.1967
ENSRNOG00000007890	Usp1	ubiquitin specific peptidase 1 [Source:RGD Symbol;Acc:1306461]	0.454	-1.13951	3.20257e-21	6.82216e-20	64.39	55.23	62.49	30.79	23.63	25.2	60.7033	26.54
ENSRNOG00000005274	Vrk1	VRK serine/threonine kinase 1 [Source:RGD Symbol;Acc:1306069]	0.316	-1.6626	4.07072e-21	8.65905e-20	45.5	40.5	45.21	15.96	8.79	14.36	43.7367	13.0367
ENSRNOG00000009661	Tgds	TDP-glucose 4,6-dehydratase [Source:RGD Symbol;Acc:1306544]	2.046	1.03281	4.36806e-21	9.27821e-20	22.31	25.17	23.64	48.71	51.12	46.16	23.7067	48.6633
ENSRNOG00000009826	Bche	butyrylcholinesterase [Source:RGD Symbol;Acc:619996]	0.338	-1.56683	5.08942e-21	1.07795e-19	3.81	3.48	4.08	1.34	1.09	1.19	3.79	1.20667
ENSRNOG00000011213	Blm	BLM RecQ like helicase [Source:RGD Symbol;Acc:1308810]	0.243	-2.03932	5.76868e-21	1.22008e-19	13.53	10.35	12.79	3.55	1.8	2.83	12.2233	2.72667
ENSRNOG00000059878	Rad51ap1	RAD51 associated protein 1 [Source:RGD Symbol;Acc:1597431]	0.292	-1.77414	6.09965e-21	1.28824e-19	25.33	18.65	21.33	7.12	4.71	5.99	21.77	5.94
ENSRNOG00000018237	Gstp1	glutathione S-transferase pi 1 [Source:RGD Symbol;Acc:2758]	2.457	1.29713	7.24511e-21	1.5258e-19	431.72	295.95	329.11	901.6	856.81	800.33	352.26	852.913
ENSRNOG00000060614	Pxdn	peroxidasin [Source:RGD Symbol;Acc:1560694]	0.355	-1.49291	7.38613e-21	1.55329e-19	39.21	30.4	39.94	13.06	9.67	14.1	36.5167	12.2767
ENSRNOG00000051615	LOC100360316	hypothetical protein LOC100360316 [Source:RGD Symbol;Acc:2322336]	0.382	-1.38753	9.34231e-21	1.95357e-19	1155.8	859.47	1056.66	447.27	303.98	368.52	1023.98	373.257
ENSRNOG00000007434	Ube2j1	ubiquitin-conjugating enzyme E2, J1 [Source:RGD Symbol;Acc:1305067]	2.378	1.24964	1.20834e-20	2.52319e-19	30.44	36.78	35.87	74.79	86.63	69.63	34.3633	77.0167
ENSRNOG00000056768	AABR07035428.2	-	2.317	1.21214	1.22448e-20	2.55329e-19	5.37	5.31	5.67	12.35	12.66	12.03	5.45	12.3467
ENSRNOG00000007436	Tedc2	tubulin epsilon and delta complex 2 [Source:RGD Symbol;Acc:2293499]	0.285	-1.81109	1.42605e-20	2.96527e-19	14.8	12.02	16.34	4.52	3.1	3.82	14.3867	3.81333
ENSRNOG00000024420	Eme1	essential meiotic structure-specific endonuclease 1 [Source:RGD Symbol;Acc:1309067]	0.172	-2.54118	1.4406e-20	2.99131e-19	10.66	7.71	9.21	2	0.99	1.13	9.19333	1.37333
ENSRNOG00000024923	Nnat	neuronatin [Source:RGD Symbol;Acc:620155]	0.398	-1.32821	1.50299e-20	3.11649e-19	653.79	490.78	675.97	236.54	185.44	244.52	606.847	222.167
ENSRNOG00000004682	Parpbp	PARP1 binding protein [Source:RGD Symbol;Acc:2314264]	0.205	-2.28452	1.64028e-20	3.39167e-19	7.97	6.17	8.71	2.02	1.08	1.09	7.61667	1.39667
ENSRNOG00000017919	Nup133	nucleoporin 133 [Source:RGD Symbol;Acc:1307827]	0.453	-1.14396	1.69973e-20	3.5048e-19	35.76	29.53	35.89	15.01	12.82	15.99	33.7267	14.6067
ENSRNOG00000033434	Casp12	caspase 12 [Source:RGD Symbol;Acc:621758]	6.203	2.63289	1.88676e-20	3.87427e-19	0.71	1.1	0.22	3.06	4.41	5.65	0.676667	4.37333
ENSRNOG00000014786	Ccne1	cyclin E1 [Source:RGD Symbol;Acc:2294]	0.313	-1.67455	2.06757e-20	4.2338e-19	38.4	30.63	39.23	12.82	7.56	11.15	36.0867	10.51
ENSRNOG00000006334	Txndc16	thioredoxin domain containing 16 [Source:RGD Symbol;Acc:1306755]	2.318	1.21293	2.2999e-20	4.69655e-19	5.94	6.36	6.27	13.28	13.96	12.37	6.19	13.2033
ENSRNOG00000018775	Cystm1	cysteine-rich transmembrane module containing 1 [Source:NCBI gene;Acc:100363310]	4.287	2.09997	2.37339e-20	4.83994e-19	15.81	30.65	17.1	80.5	116.64	65.97	21.1867	87.7033
ENSRNOG00000004258	Chst7	carbohydrate sulfotransferase 7 [Source:RGD Symbol;Acc:1303028]	0.4	-1.32164	2.57175e-20	5.23005e-19	179.62	148.3	181.72	79.5	55.18	59.74	169.88	64.8067
ENSRNOG00000013535	Cdh6	cadherin 6 [Source:RGD Symbol;Acc:2322]	2.152	1.10569	2.69698e-20	5.4772e-19	14.5	11.54	11.58	27.72	23.31	24.52	12.54	25.1833
ENSRNOG00000017156	Ankle1	ankyrin repeat and LEM domain containing 1 [Source:RGD Symbol;Acc:1308184]	0.163	-2.61948	2.81764e-20	5.70658e-19	19.82	12.79	15.98	3.71	1.27	2.05	16.1967	2.34333
ENSRNOG00000001111	Brca2	BRCA2, DNA repair associated [Source:RGD Symbol;Acc:2219]	0.249	-2.00631	2.83572e-20	5.73536e-19	6.6	4.95	6.49	1.71	0.89	1.52	6.01333	1.37333
ENSRNOG00000030101	Traip	TRAF-interacting protein [Source:RGD Symbol;Acc:1309761]	0.186	-2.43021	2.87483e-20	5.79861e-19	14.37	10.6	12.68	2.93	1.25	1.95	12.55	2.04333
ENSRNOG00000007564	Evc	EvC ciliary complex subunit 1 [Source:RGD Symbol;Acc:735186]	0.349	-1.51697	2.99855e-20	6.03993e-19	13.26	11.23	11.42	4.85	3.55	2.9	11.97	3.76667
ENSRNOG00000000303	Cep57l1	centrosomal protein 57-like 1 [Source:RGD Symbol;Acc:1311358]	0.468	-1.09445	3.29366e-20	6.62537e-19	22.12	20.67	22.24	10.77	9.05	9.68	21.6767	9.83333
ENSRNOG00000060846	Morc4	MORC family CW-type zinc finger 4 [Source:RGD Symbol;Acc:1559905]	2.238	1.16192	3.56817e-20	7.16781e-19	8.4	10.1	7.82	17.73	22.84	17.53	8.77333	19.3667
ENSRNOG00000047213	Gnpda1	glucosamine-6-phosphate deaminase 1 [Source:RGD Symbol;Acc:1585624]	2.439	1.28637	3.70976e-20	7.44214e-19	14.24	15.87	12.87	31.81	37.54	33.5	14.3267	34.2833
ENSRNOG00000047505	Tubb4a	tubulin, beta 4A class IVa [Source:RGD Symbol;Acc:619730]	0.273	-1.87091	3.81429e-20	7.64149e-19	21.57	15.48	22.85	5.99	3.92	5.25	19.9667	5.05333
ENSRNOG00000010701	Depdc1b	DEP domain containing 1B [Source:RGD Symbol;Acc:1305799]	0.189	-2.40074	3.9527e-20	7.90807e-19	16.19	12.6	13.77	3.55	1.49	2.06	14.1867	2.36667
ENSRNOG00000048660	Haspin	histone H3 associated protein kinase [Source:RGD Symbol;Acc:1596276]	0.265	-1.91362	4.18705e-20	8.36563e-19	12.28	10.29	12.92	3.34	2.1	3.25	11.83	2.89667
ENSRNOG00000014703	Tonsl	tonsoku-like, DNA repair protein [Source:RGD Symbol;Acc:1307483]	0.268	-1.90161	4.56458e-20	9.10762e-19	9.46	6.84	8.96	2.47	1.52	2.25	8.42	2.08
ENSRNOG00000019281	Glmp	glycosylated lysosomal membrane protein [Source:RGD Symbol;Acc:1303130]	2.116	1.08109	4.64762e-20	9.26084e-19	37.09	42.98	40.53	72.28	87.06	86.29	40.2	81.8767
ENSRNOG00000004232	G2e3	G2/M-phase specific E3 ubiquitin protein ligase [Source:RGD Symbol;Acc:1310263]	0.398	-1.3308	5.11796e-20	1.01843e-18	20.13	16.89	19.88	8.46	5.78	7.33	18.9667	7.19
ENSRNOG00000050071	Cdc45	cell division cycle 45 [Source:RGD Symbol;Acc:1590928]	0.221	-2.18085	5.29134e-20	1.05011e-18	35.42	25.46	34.3	8	3.63	6.74	31.7267	6.12333
ENSRNOG00000013069	Sapcd2	suppressor APC domain containing 2 [Source:RGD Symbol;Acc:1590629]	0.225	-2.15076	5.60937e-20	1.11174e-18	98.94	78.68	91.4	27.49	12.96	15.78	89.6733	18.7433
ENSRNOG00000042838	Junb	JunB proto-oncogene, AP-1 transcription factor subunit [Source:RGD Symbol;Acc:2944]	2.402	1.26433	6.02332e-20	1.19218e-18	15.99	17.69	16.33	35.63	44.35	37.78	16.67	39.2533
ENSRNOG00000003858	Atp6ap2	ATPase H+ transporting accessory protein 2 [Source:RGD Symbol;Acc:1561269]	2.416	1.27261	6.28362e-20	1.24039e-18	24.02	28.62	23.32	59.28	67.21	53.52	25.32	60.0033
ENSRNOG00000003346	Fancb	FA complementation group B [Source:RGD Symbol;Acc:1561555]	0.237	-2.07574	6.62766e-20	1.30656e-18	10.11	7.78	9.35	2.58	1.37	1.89	9.08	1.94667
ENSRNOG00000002105	Cdc7	cell division cycle 7 [Source:RGD Symbol;Acc:1308351]	0.306	-1.70693	6.78142e-20	1.33509e-18	26.18	20.86	22.82	8.77	5.34	5.94	23.2867	6.68333
ENSRNOG00000004968	Ncapg2	non-SMC condensin II complex, subunit G2 [Source:RGD Symbol;Acc:1308406]	0.311	-1.6845	7.67289e-20	1.5046e-18	23.41	17.93	24.9	7.8	4.61	6.88	22.08	6.43
ENSRNOG00000008040	Pimreg	PICALM interacting mitotic regulator [Source:RGD Symbol;Acc:1308747]	0.259	-1.94767	9.75142e-20	1.90713e-18	67.8	52.09	74.48	20.92	11.01	14.51	64.79	15.48
ENSRNOG00000024077	Fbxo5	F-box protein 5 [Source:RGD Symbol;Acc:1309405]	0.241	-2.05136	9.81041e-20	1.91448e-18	15.64	14.72	17.84	4.84	2.54	3.25	16.0667	3.54333
ENSRNOG00000013703	Siah2	siah E3 ubiquitin protein ligase 2 [Source:RGD Symbol;Acc:620778]	3.115	1.63906	1.0767e-19	2.09744e-18	5.28	4.14	3.72	14.05	12.69	14.12	4.38	13.62
ENSRNOG00000021156	Vegfb	vascular endothelial growth factor B [Source:RGD Symbol;Acc:619799]	2.269	1.18213	1.10741e-19	2.15443e-18	8.69	6.69	9.33	21.12	18.84	18.4	8.23667	19.4533
ENSRNOG00000003075	Tmem39a	transmembrane protein 39a [Source:RGD Symbol;Acc:1306421]	2.09	1.06366	1.20645e-19	2.34096e-18	13.58	11.77	13.18	25.16	26.24	27.51	12.8433	26.3033
ENSRNOG00000049505	Nup43	nucleoporin 43 [Source:RGD Symbol;Acc:1596513]	0.452	-1.14651	1.44061e-19	2.77848e-18	25.83	24.16	27.67	12.12	10.76	10.73	25.8867	11.2033
ENSRNOG00000053449	Cracr2a	calcium release activated channel regulator 2A [Source:MGI Symbol;Acc:MGI:2685919]	0.234	-2.0969	1.60651e-19	3.08888e-18	3.88	3.17	4	0.87	0.53	0.95	3.68333	0.783333
ENSRNOG00000003794	Nmral1	NmrA like redox sensor 1 [Source:RGD Symbol;Acc:1311451]	0.375	-1.41333	1.64938e-19	3.16719e-18	62.01	46.48	64.79	22.23	20.19	20.25	57.76	20.89
ENSRNOG00000024545	Ccdc18	coiled-coil domain containing 18 [Source:RGD Symbol;Acc:1564165]	0.328	-1.61043	1.85592e-19	3.55458e-18	4.19	3.86	4.31	1.28	1.06	1.32	4.12	1.22
ENSRNOG00000018113	AABR07028352.1	anillin, actin binding protein-like 1 [Source:NCBI gene;Acc:307056]	0.164	-2.60653	2.10116e-19	4.0139e-18	9.19	7.23	8.87	1.73	0.59	1.2	8.43	1.17333
ENSRNOG00000016148	Gtse1	G-2 and S-phase expressed 1 [Source:RGD Symbol;Acc:1563164]	0.426	-1.23178	2.27486e-19	4.34011e-18	71.14	58.93	68.54	32.05	26.47	22.8	66.2033	27.1067
ENSRNOG00000010515	Trim59	tripartite motif-containing 59 [Source:RGD Symbol;Acc:1311956]	0.464	-1.1085	2.29459e-19	4.37212e-18	28.94	26.29	29.95	14.47	11.45	11.95	28.3933	12.6233
ENSRNOG00000020006	Wdr90	WD repeat domain 90 [Source:RGD Symbol;Acc:7520481]	0.331	-1.59326	2.51985e-19	4.78286e-18	11.26	7.61	10.41	3.41	2.55	3.14	9.76	3.03333
ENSRNOG00000003999	Adcy3	adenylate cyclase 3 [Source:RGD Symbol;Acc:71009]	0.349	-1.51992	2.58025e-19	4.88499e-18	4.38	3.97	4.46	1.35	1.25	1.61	4.27	1.40333
ENSRNOG00000016949	Slc25a33	solute carrier family 25 member 33 [Source:RGD Symbol;Acc:1583942]	3.104	1.63427	2.81222e-19	5.31735e-18	7	8.42	7.05	20.22	25.93	23.71	7.49	23.2867
ENSRNOG00000022499	Sgo1	shugoshin 1 [Source:RGD Symbol;Acc:1593238]	0.231	-2.11435	2.87676e-19	5.43246e-18	15.65	12.04	13.31	4.43	1.79	2.67	13.6667	2.96333
ENSRNOG00000019708	Ctsf	cathepsin F [Source:RGD Symbol;Acc:1308181]	2.753	1.46081	2.9414e-19	5.54744e-18	31.32	36.66	25.26	86.51	95.02	73.87	31.08	85.1333
ENSRNOG00000008956	Cdkn2c	cyclin-dependent kinase inhibitor 2C [Source:RGD Symbol;Acc:2325]	0.34	-1.55667	3.01253e-19	5.67437e-18	40.79	38.38	51.05	13.24	13.74	15.46	43.4067	14.1467
ENSRNOG00000002129	Lrrc8b	leucine rich repeat containing 8 VRAC subunit B [Source:RGD Symbol;Acc:1563429]	2.246	1.16719	3.09936e-19	5.83049e-18	9.51	10.09	11.96	22.09	24.5	22.57	10.52	23.0533
ENSRNOG00000018205	Ttl	tubulin tyrosine ligase [Source:RGD Symbol;Acc:621113]	2.111	1.0782	3.47596e-19	6.52239e-18	24.68	26.63	23.99	47.47	56.15	47.98	25.1	50.5333
ENSRNOG00000018040	Gins4	GINS complex subunit 4 [Source:RGD Symbol;Acc:1307397]	0.296	-1.75787	4.19727e-19	7.85775e-18	52.06	45.79	51.38	17.88	9.97	13.47	49.7433	13.7733
ENSRNOG00000025274	Hexb	hexosaminidase subunit beta [Source:RGD Symbol;Acc:1307607]	3.307	1.72545	4.53337e-19	8.45297e-18	11.06	17.15	14.09	47.48	54.13	38.96	14.1	46.8567
ENSRNOG00000040279	Slf1	SMC5-SMC6 complex localization factor 1 [Source:RGD Symbol;Acc:1304857]	0.434	-1.20282	4.99816e-19	9.2962e-18	16.3	14.29	15.02	7.31	5.74	5.9	15.2033	6.31667
ENSRNOG00000030404	Arrb1	arrestin, beta 1 [Source:RGD Symbol;Acc:2156]	0.466	-1.1012	5.47438e-19	1.01564e-17	6.8	6.59	7.32	2.68	3.08	3.4	6.90333	3.05333
ENSRNOG00000024677	Arhgap33	Rho GTPase activating protein 33 [Source:RGD Symbol;Acc:2318374]	0.364	-1.4571	5.6315e-19	1.04218e-17	19.43	15.25	19.17	7.23	4.91	6.58	17.95	6.24
ENSRNOG00000022015	Cntrl	centriolin [Source:RGD Symbol;Acc:1305317]	0.413	-1.27678	5.78307e-19	1.06889e-17	9	7.25	9.6	3.71	3.38	3.02	8.61667	3.37
ENSRNOG00000007981	Klhl23	kelch-like family member 23 [Source:RGD Symbol;Acc:1307166]	0.452	-1.14621	6.04935e-19	1.11605e-17	10.77	9.93	10.52	4.61	4.2	4.93	10.4067	4.58
ENSRNOG00000003296	Dck	deoxycytidine kinase [Source:RGD Symbol;Acc:620667]	0.353	-1.50155	6.05328e-19	1.11605e-17	45.83	35.19	44.48	15.82	14.21	11.92	41.8333	13.9833
ENSRNOG00000012119	AABR07069282.1	-	0.209	-2.25515	6.48725e-19	1.19161e-17	12.21	10.54	12.75	2.88	1.21	2.55	11.8333	2.21333
ENSRNOG00000039576	Suv39h1l1	suppressor of variegation 3-9 homolog 1 (Drosophila)-like 1 [Source:RGD Symbol;Acc:1565028]	0.465	-1.10405	6.56629e-19	1.20463e-17	40.34	26.14	41.86	12.72	14.25	22.02	36.1133	16.33
ENSRNOG00000057347	Cebpb	CCAAT/enhancer binding protein beta [Source:RGD Symbol;Acc:2327]	10.442	3.38427	6.80416e-19	1.24673e-17	0.46	1.06	1.62	13.33	22.45	9.28	1.04667	15.02
ENSRNOG00000020531	Fen1	flap structure-specific endonuclease 1 [Source:RGD Symbol;Acc:621821]	0.282	-1.82493	7.62437e-19	1.39529e-17	57.6	40.18	54.39	17.77	9.82	12.71	50.7233	13.4333
ENSRNOG00000015568	Plpp5	phospholipid phosphatase 5 [Source:RGD Symbol;Acc:1591734]	2.905	1.53839	8.19135e-19	1.4972e-17	13.34	17.32	18.05	38.54	50.21	51.75	16.2367	46.8333
ENSRNOG00000001469	Eln	elastin [Source:RGD Symbol;Acc:67394]	0.166	-2.58793	8.70711e-19	1.5895e-17	6.76	3.69	6.33	1.07	0.61	0.83	5.59333	0.836667
ENSRNOG00000059276	LOC498265	similar to hypothetical protein FLJ10706 [Source:RGD Symbol;Acc:1563470]	0.4	-1.32251	9.56319e-19	1.74149e-17	10.8	9.14	10.2	3.27	3.52	3.64	10.0467	3.47667
ENSRNOG00000004162	Pfkfb2	6-phosphofructo-2-kinase/fructose-2,6-biphosphatase 2 [Source:RGD Symbol;Acc:3309]	2.326	1.21757	1.21818e-18	2.20478e-17	8.03	10.04	8.54	19.55	20.51	20.87	8.87	20.31
ENSRNOG00000016117	Myof	myoferlin [Source:RGD Symbol;Acc:1564216]	11.701	3.54858	1.46162e-18	2.63573e-17	1.88	4.26	1.61	39.89	51.49	39.87	2.58333	43.75
ENSRNOG00000048050	Tmem120b	transmembrane protein 120B [Source:RGD Symbol;Acc:1584031]	4.682	2.22713	1.6673e-18	2.99932e-17	3.12	1.51	2.28	10.92	11.58	11.51	2.30333	11.3367
ENSRNOG00000057867	Mns1	meiosis-specific nuclear structural 1 [Source:RGD Symbol;Acc:1549718]	0.157	-2.67358	1.70712e-18	3.06723e-17	12.32	10.47	12.26	2.54	0.94	1.11	11.6833	1.53
ENSRNOG00000004346	Notch3	notch 3 [Source:RGD Symbol;Acc:620761]	0.459	-1.12331	1.82248e-18	3.26261e-17	7.75	7.85	7.51	3.48	3.69	2.98	7.70333	3.38333
ENSRNOG00000048725	Lsm2	LSM2 homolog, U6 small nuclear RNA and mRNA degradation associated [Source:RGD Symbol;Acc:1598536]	0.472	-1.08349	1.82743e-18	3.26753e-17	99.64	98.24	102.01	48.58	41.85	39.09	99.9633	43.1733
ENSRNOG00000001376	Mettl7a	methyltransferase like 7A [Source:RGD Symbol;Acc:1308407]	4	2.00001	1.8604e-18	3.32246e-17	6.13	7.34	7.53	19.83	36.62	29.64	7	28.6967
ENSRNOG00000001088	Rfc3	replication factor C subunit 3 [Source:RGD Symbol;Acc:1306832]	0.394	-1.34335	1.89604e-18	3.38203e-17	80.36	60.91	76.24	31.35	22.92	27.08	72.5033	27.1167
ENSRNOG00000010891	Lrrcc1	leucine rich repeat and coiled-coil centrosomal protein 1 [Source:RGD Symbol;Acc:628722]	0.447	-1.16064	1.91542e-18	3.41249e-17	11.74	11.13	11.92	5.54	4.45	4.9	11.5967	4.96333
ENSRNOG00000048365	Eno2	enolase 2 [Source:RGD Symbol;Acc:2554]	2.322	1.21539	2.30468e-18	4.09123e-17	3.35	5.57	3.24	14.91	16.09	14.72	4.05333	15.24
ENSRNOG00000013968	Comtd1	catechol-O-methyltransferase domain containing 1 [Source:RGD Symbol;Acc:1306581]	3.106	1.63522	2.30234e-18	4.09123e-17	6.14	5.13	5.21	15.96	20.77	14.46	5.49333	17.0633
ENSRNOG00000007002	Lif	LIF, interleukin 6 family cytokine [Source:RGD Symbol;Acc:620865]	7.786	2.96092	2.31697e-18	4.1032e-17	0.79	1.12	0.68	5.32	11.94	5.55	0.863333	7.60333
ENSRNOG00000012546	Frmpd1	FERM and PDZ domain containing 1 [Source:RGD Symbol;Acc:1305229]	0.431	-1.21444	2.42936e-18	4.29709e-17	22.63	22.3	18.47	9.96	8.04	7.79	21.1333	8.59667
ENSRNOG00000023304	Lin9	lin-9 DREAM MuvB core complex component [Source:RGD Symbol;Acc:1591104]	0.344	-1.53837	2.44227e-18	4.31477e-17	15.9	16.7	18.62	5.98	4.54	6.12	17.0733	5.54667
ENSRNOG00000010918	Cebpa	CCAAT/enhancer binding protein alpha [Source:RGD Symbol;Acc:2326]	2.052	1.03681	2.77426e-18	4.88963e-17	14.42	14.03	17.02	29.91	28.16	32.77	15.1567	30.28
ENSRNOG00000062220	Cenpp	centromere protein P [Source:RGD Symbol;Acc:1589530]	0.221	-2.18052	2.80533e-18	4.93851e-17	13.44	12.55	11.17	2.8	2.2	2.31	12.3867	2.43667
ENSRNOG00000037647	Ostm1	osteoclastogenesis associated transmembrane protein 1 [Source:RGD Symbol;Acc:1564976]	2.246	1.16763	2.88959e-18	5.07478e-17	18.3	21.41	16.37	40.62	44.07	39.75	18.6933	41.48
ENSRNOG00000015054	Rcbtb2	RCC1 and BTB domain containing protein 2 [Source:RGD Symbol;Acc:735048]	0.487	-1.03684	3.03444e-18	5.31656e-17	26.02	22.83	24.08	11.72	11.55	12.14	24.31	11.8033
ENSRNOG00000019189	Acat2	acetyl-CoA acetyltransferase 2 [Source:RGD Symbol;Acc:1359366]	2.123	1.08598	3.05498e-18	5.34622e-17	246.54	180.75	251.42	523.63	437.18	494.02	226.237	484.943
ENSRNOG00000012832	Mfsd5	major facilitator superfamily domain containing 5 [Source:RGD Symbol;Acc:1305138]	2.208	1.14272	3.41412e-18	5.96765e-17	18.33	17.17	20.11	35.3	42.33	42.42	18.5367	40.0167
ENSRNOG00000005165	Smcr8	Smith-Magenis syndrome chromosome region, candidate 8 [Source:RGD Symbol;Acc:1564621]	2.133	1.09308	3.59428e-18	6.26776e-17	8.54	7.8	9.18	14.83	16.97	17	8.50667	16.2667
ENSRNOG00000043068	Tipin	timeless interacting protein [Source:RGD Symbol;Acc:1564084]	0.336	-1.57495	3.80657e-18	6.63015e-17	20.51	20.43	21.94	8.54	5.22	4.95	20.96	6.23667
ENSRNOG00000006526	Sema3c	semaphorin 3C [Source:RGD Symbol;Acc:1309343]	2.011	1.0081	3.84437e-18	6.68812e-17	15.53	18.18	15.07	34.21	31.77	29.63	16.26	31.87
ENSRNOG00000009193	Lctl	lactase-like [Source:RGD Symbol;Acc:1305177]	0.197	-2.3463	3.93183e-18	6.83224e-17	23.61	19.65	22.15	2.34	3.25	5.62	21.8033	3.73667
ENSRNOG00000001888	Arvcf	ARVCF, delta catenin family member [Source:RGD Symbol;Acc:1306655]	0.391	-1.35577	4.03961e-18	7.01131e-17	14.78	11.39	14.32	5.46	4.3	5.27	13.4967	5.01
ENSRNOG00000027888	Cmss1	cms1 ribosomal small subunit homolog [Source:RGD Symbol;Acc:1309437]	0.399	-1.32474	4.28387e-18	7.42655e-17	39.51	36.12	38.35	17.23	12.88	13.35	37.9933	14.4867
ENSRNOG00000022764	Evi2a	ecotropic viral integration site 2A [Source:RGD Symbol;Acc:1593824]	4.504	2.17118	4.68101e-18	8.08663e-17	1.8	2.09	1.93	8.56	10.12	8.9	1.94	9.19333
ENSRNOG00000001265	Mad1l1	mitotic arrest deficient 1 like 1 [Source:RGD Symbol;Acc:1596881]	0.426	-1.23123	5.92217e-18	1.01714e-16	26.48	20.57	25.1	10.85	9.59	8.86	24.05	9.76667
ENSRNOG00000019174	Chtf18	chromosome transmission fidelity factor 18 [Source:RGD Symbol;Acc:1310473]	0.207	-2.27015	6.01249e-18	1.03146e-16	16.57	10.83	12.28	3.47	1.49	2.3	13.2267	2.42
ENSRNOG00000022030	Aunip	aurora kinase A and ninein interacting protein [Source:RGD Symbol;Acc:1589922]	0.18	-2.47328	6.2972e-18	1.07905e-16	15.29	14.56	16.91	3.94	1.32	2.19	15.5867	2.48333
ENSRNOG00000000007	Gad1	glutamate decarboxylase 1 [Source:RGD Symbol;Acc:2652]	2.877	1.52459	6.76427e-18	1.15775e-16	7.96	7.9	11.31	27.92	21.05	29.29	9.05667	26.0867
ENSRNOG00000036814	Atp6v0a1	ATPase H+ transporting V0 subunit a1 [Source:RGD Symbol;Acc:68405]	2.008	1.00552	7.32129e-18	1.25019e-16	46.69	39.55	56.37	85.22	66.33	97.62	47.5367	83.0567
ENSRNOG00000062306	Cyp4f17	cytochrome P450, family 4, subfamily f, polypeptide 17 [Source:RGD Symbol;Acc:1561655]	2.651	1.40629	7.33793e-18	1.25159e-16	8.96	6.8	5.92	16.57	17.1	20.65	7.22667	18.1067
ENSRNOG00000049215	Cbx2	chromobox 2 [Source:RGD Symbol;Acc:1588561]	0.278	-1.84915	7.56874e-18	1.28947e-16	8.29	6.83	9.21	2.51	1.46	2.25	8.11	2.07333
ENSRNOG00000047741	E2f2	E2F transcription factor 2 [Source:RGD Symbol;Acc:1593939]	0.16	-2.63946	9.00087e-18	1.52819e-16	4.25	2.99	3.5	0.75	0.28	0.4	3.58	0.476667
ENSRNOG00000056940	Cited2	Cbp/p300-interacting transactivator, with Glu/Asp-rich carboxy-terminal domain, 2 [Source:RGD Symbol;Acc:620112]	4.066	2.02366	9.69675e-18	1.64069e-16	13.48	19.09	15.92	51.03	96.49	55.75	16.1633	67.7567
ENSRNOG00000025198	Gas2l3	growth arrest-specific 2 like 3 [Source:RGD Symbol;Acc:1594151]	0.243	-2.0386	9.74605e-18	1.64715e-16	12.06	9.21	14	3.17	1.56	3.02	11.7567	2.58333
ENSRNOG00000026211	Mri1	methylthioribose-1-phosphate isomerase 1 [Source:RGD Symbol;Acc:1307789]	2.17	1.11793	1.02813e-17	1.73563e-16	16.83	16.11	14.09	34.57	34.69	30.61	15.6767	33.29
ENSRNOG00000008270	Cntrob	centrobin, centriole duplication and spindle assembly protein [Source:RGD Symbol;Acc:1307488]	0.369	-1.43751	1.23636e-17	2.08003e-16	8.66	7.71	8.64	4	2.43	3.05	8.33667	3.16
ENSRNOG00000018992	Dpysl3	dihydropyrimidinase-like 3 [Source:RGD Symbol;Acc:2410]	0.357	-1.48626	1.25014e-17	2.10084e-16	95.62	70.3	71.68	31.38	22.08	18.3	79.2	23.92
ENSRNOG00000023262	Cenpm	centromere protein M [Source:RGD Symbol;Acc:1307309]	0.243	-2.04031	1.44076e-17	2.41568e-16	24.87	17.32	25.08	5.46	3.3	5.92	22.4233	4.89333
ENSRNOG00000000975	Mcoln1	mucolipin 1 [Source:RGD Symbol;Acc:1308953]	2.101	1.07138	1.49606e-17	2.50556e-16	14.75	12.8	15.53	28.39	31.44	28.36	14.36	29.3967
ENSRNOG00000009951	Aif1l	allograft inflammatory factor 1-like [Source:RGD Symbol;Acc:1305081]	0.269	-1.89523	1.50222e-17	2.51303e-16	13.72	12.33	9.91	3.88	2.79	2.22	11.9867	2.96333
ENSRNOG00000011585	Fat3	FAT atypical cadherin 3 [Source:RGD Symbol;Acc:620657]	0.457	-1.13094	1.5057e-17	2.51602e-16	4.76	4.29	5.44	2.25	1.84	2.23	4.83	2.10667
ENSRNOG00000061100	Tmem150a	transmembrane protein 150A [Source:RGD Symbol;Acc:619998]	2.438	1.28592	1.56864e-17	2.61823e-16	16.38	13.95	17.97	35.35	43.19	37.05	16.1	38.53
ENSRNOG00000009245	Exosc2	exosome component 2 [Source:RGD Symbol;Acc:1306573]	0.454	-1.14016	1.71407e-17	2.85774e-16	55.58	39.68	47.12	23.16	18.97	21.47	47.46	21.2
ENSRNOG00000006548	Mrc2	mannose receptor, C type 2 [Source:RGD Symbol;Acc:1559436]	0.426	-1.22939	1.81637e-17	3.02489e-16	6.11	6.75	6.76	2.58	2.94	2.45	6.54	2.65667
ENSRNOG00000019387	Ifi30	IFI30, lysosomal thiol reductase [Source:RGD Symbol;Acc:1310758]	2.747	1.4576	1.90348e-17	3.1664e-16	9.83	12.01	10.88	26.21	33.35	29.62	10.9067	29.7267
ENSRNOG00000020769	Crebrf	CREB3 regulatory factor [Source:RGD Symbol;Acc:1310862]	2.514	1.33	1.9222e-17	3.19395e-16	1.7	2.02	2.22	4.35	5.35	4.7	1.98	4.8
ENSRNOG00000031167	AABR07054319.1	sulfiredoxin 1 [Source:NCBI gene;Acc:296271]	8.993	3.16875	2.24817e-17	3.72724e-16	8.52	11.5	6.94	76.39	145.24	94.47	8.98667	105.367
ENSRNOG00000024846	Ier5l	immediate early response 5-like [Source:RGD Symbol;Acc:1561058]	2.2	1.13719	2.34768e-17	3.88351e-16	22.77	20.9	19.01	43.17	49.98	39.12	20.8933	44.09
ENSRNOG00000011921	Dusp4	dual specificity phosphatase 4 [Source:RGD Symbol;Acc:620625]	2.511	1.32838	2.39349e-17	3.95212e-16	18.54	13.63	19.8	44.27	35.84	48.16	17.3233	42.7567
ENSRNOG00000022523	Fkbp5	FKBP prolyl isomerase 5 [Source:RGD Symbol;Acc:1309155]	0.44	-1.18576	2.3945e-17	3.95212e-16	32.64	26.72	34.05	14.7	11	13.93	31.1367	13.21
ENSRNOG00000048166	Arhgap19	Rho GTPase activating protein 19 [Source:RGD Symbol;Acc:1593044]	0.251	-1.99347	2.78435e-17	4.5701e-16	19.91	14.71	18.14	5.9	2.77	3.36	17.5867	4.01
ENSRNOG00000002883	Alg1	ALG1, chitobiosyldiphosphodolichol beta-mannosyltransferase [Source:RGD Symbol;Acc:1310700]	2.345	1.2294	3.01569e-17	4.94432e-16	9.8	8.63	8.68	19.23	22.57	20.52	9.03667	20.7733
ENSRNOG00000057696	Sbk1	SH3 domain binding kinase 1 [Source:RGD Symbol;Acc:628713]	0.378	-1.40301	3.05859e-17	5.00913e-16	24.38	17.6	17.6	8.13	6.86	6.36	19.86	7.11667
ENSRNOG00000000818	Nrm	nurim [Source:RGD Symbol;Acc:1302966]	0.191	-2.38795	3.07528e-17	5.03089e-16	19.58	12.6	20.03	3.48	1.68	3.52	17.4033	2.89333
ENSRNOG00000007489	Zfp41	zinc finger protein 41 [Source:RGD Symbol;Acc:1307587]	0.476	-1.07124	3.16196e-17	5.16127e-16	17.75	15.71	18.6	10.2	9.14	8.95	17.3533	9.43
ENSRNOG00000037509	Chek2	checkpoint kinase 2 [Source:RGD Symbol;Acc:621543]	0.363	-1.46153	3.17577e-17	5.17242e-16	12.73	12.46	15.08	4.83	4.54	4.17	13.4233	4.51333
ENSRNOG00000002643	Ugdh	UDP-glucose 6-dehydrogenase [Source:RGD Symbol;Acc:621879]	0.462	-1.11542	3.27896e-17	5.32876e-16	38.16	33.92	33.06	17.37	15.79	13.34	35.0467	15.5
ENSRNOG00000011932	Snrpa1	small nuclear ribonucleoprotein polypeptide A' [Source:RGD Symbol;Acc:2320494]	0.493	-1.0189	3.30578e-17	5.36058e-16	81.78	75.19	69.92	38.73	35.44	34.69	75.63	36.2867
ENSRNOG00000012939	Abca7	ATP binding cassette subfamily A member 7 [Source:RGD Symbol;Acc:1303134]	2.859	1.51532	3.50074e-17	5.67051e-16	2.98	1.71	2.12	6.28	5.49	5.21	2.27	5.66
ENSRNOG00000025742	Lmnb2	lamin B2 [Source:RGD Symbol;Acc:1563803]	0.409	-1.29118	4.07018e-17	6.57748e-16	46.61	29.43	43.32	14.57	10.58	12.84	39.7867	12.6633
ENSRNOG00000004084	Fam84a	family with sequence similarity 84, member A [Source:RGD Symbol;Acc:1305779]	5.28	2.40061	4.45466e-17	7.18423e-16	2.65	6.45	4	18.17	32.73	24.45	4.36667	25.1167
ENSRNOG00000026793	Nt5dc3	5'-nucleotidase domain containing 3 [Source:RGD Symbol;Acc:1593358]	4.766	2.25278	4.7e-17	7.57165e-16	1.02	1.21	0.89	5.57	5.53	4.84	1.04	5.31333
ENSRNOG00000058436	LOC108348215	zinc finger protein 420-like [Source:RGD Symbol;Acc:11371780]	0.445	-1.16961	5.53257e-17	8.89357e-16	7.64	7.38	7.78	3.01	3.14	3.53	7.6	3.22667
ENSRNOG00000015858	Hyal1	hyaluronidase 1 [Source:RGD Symbol;Acc:1303060]	2.222	1.15163	5.74159e-17	9.1996e-16	7.99	9.79	8.28	20.23	19.58	16.41	8.68667	18.74
ENSRNOG00000011927	Sdc3	syndecan 3 [Source:RGD Symbol;Acc:621486]	0.323	-1.63111	6.05174e-17	9.66515e-16	41.53	43.08	36.03	11.17	16.11	9	40.2133	12.0933
ENSRNOG00000027880	Nbeal2	neurobeachin-like 2 [Source:RGD Symbol;Acc:1306501]	0.416	-1.26462	6.8497e-17	1.09043e-15	4.25	4.44	5.17	1.69	1.7	2.09	4.62	1.82667
ENSRNOG00000020906	Pola2	DNA polymerase alpha 2, accessory subunit [Source:RGD Symbol;Acc:621817]	0.231	-2.11544	9.09995e-17	1.44555e-15	27.32	16.69	21.4	6.42	3.2	3.88	21.8033	4.5
ENSRNOG00000020700	Rnaseh2c	ribonuclease H2, subunit C [Source:RGD Symbol;Acc:2319141]	0.426	-1.23071	9.2076e-17	1.45951e-15	63.86	57.26	61.31	27.75	23.88	22.47	60.81	24.7
ENSRNOG00000019322	Notch1	notch 1 [Source:RGD Symbol;Acc:3187]	0.497	-1.00888	1.00623e-16	1.59158e-15	38.96	30.46	39.28	17.27	15.7	19.05	36.2333	17.34
ENSRNOG00000057177	AABR07029634.4	-	20.041	4.32486	1.03988e-16	1.64306e-15	0	0	0	0.96	1	1.24	0	1.06667
ENSRNOG00000009712	Gale	UDP-galactose-4-epimerase [Source:RGD Symbol;Acc:621493]	2.415	1.27226	1.08352e-16	1.70836e-15	10.57	10.14	11.37	23.38	28.2	24.79	10.6933	25.4567
ENSRNOG00000029321	Ccser1	coiled-coil serine-rich protein 1 [Source:RGD Symbol;Acc:1565731]	3.007	1.58814	1.29142e-16	2.03182e-15	1.7	1.48	1.51	4.33	4.72	5.01	1.56333	4.68667
ENSRNOG00000006048	Ezh2	enhancer of zeste 2 polycomb repressive complex 2 subunit [Source:RGD Symbol;Acc:1595860]	0.476	-1.07163	1.39858e-16	2.19576e-15	60.33	46.74	59.42	23.14	16.08	19.98	55.4967	19.7333
ENSRNOG00000050834	Fam102a	family with sequence similarity 102, member A [Source:RGD Symbol;Acc:1597535]	4.158	2.05588	1.77148e-16	2.76654e-15	4.84	4.67	6.02	15.91	32.72	17.43	5.17667	22.02
ENSRNOG00000019340	Cep250	centrosomal protein 250 [Source:RGD Symbol;Acc:1562262]	0.413	-1.27541	1.79479e-16	2.79998e-15	16.89	12.78	15.66	6.88	4.78	6.14	15.11	5.93333
ENSRNOG00000020247	Cnih2	cornichon family AMPA receptor auxiliary protein 2 [Source:RGD Symbol;Acc:1304930]	0.476	-1.07206	2.04748e-16	3.19083e-15	216.75	181.95	227.98	112.47	84.12	90.42	208.893	95.67
ENSRNOG00000013987	Sbno2	strawberry notch homolog 2 [Source:RGD Symbol;Acc:1307194]	3.13	1.64599	2.37818e-16	3.69453e-15	6.54	7.11	6.68	16.78	30.33	17.49	6.77667	21.5333
ENSRNOG00000000636	Rtkn2	rhotekin 2 [Source:RGD Symbol;Acc:1304834]	0.198	-2.33497	2.51908e-16	3.90933e-15	9.06	8.89	10.08	2.38	0.85	1.56	9.34333	1.59667
ENSRNOG00000002079	Mapk10	mitogen activated protein kinase 10 [Source:RGD Symbol;Acc:3663]	2.81	1.49045	2.68345e-16	4.16005e-15	10.18	10.79	8.71	23.41	32.48	24.7	9.89333	26.8633
ENSRNOG00000007493	Xrcc2	X-ray repair cross complementing 2 [Source:RGD Symbol;Acc:1564823]	0.354	-1.49645	2.75505e-16	4.26659e-15	14.67	11.27	14.02	5.56	3.6	4.15	13.32	4.43667
ENSRNOG00000019161	Cpeb1	cytoplasmic polyadenylation element binding protein 1 [Source:RGD Symbol;Acc:1310421]	9.782	3.29012	3.28025e-16	5.043e-15	0.17	0.61	0.18	3.08	5.66	4.13	0.32	4.29
ENSRNOG00000012337	Pde1c	phosphodiesterase 1C [Source:RGD Symbol;Acc:68332]	0.46	-1.12172	3.42131e-16	5.25441e-15	12.48	13.69	16	6.05	6.79	5.97	14.0567	6.27
ENSRNOG00000004284	Btg1	BTG anti-proliferation factor 1 [Source:RGD Symbol;Acc:2224]	2.51	1.32765	3.84676e-16	5.88948e-15	86.62	118.36	115.69	224.19	312.49	257.24	106.89	264.64
ENSRNOG00000028196	Mgme1	mitochondrial genome maintenance exonuclease 1 [Source:RGD Symbol;Acc:1307465]	0.404	-1.30865	3.85695e-16	5.89898e-15	12.37	11.5	12.37	5.1	4.13	4.69	12.08	4.64
ENSRNOG00000004482	Ccdc88c	coiled-coil domain containing 88C [Source:RGD Symbol;Acc:1307429]	0.434	-1.20331	3.86691e-16	5.90811e-15	3.91	3.43	4.36	1.63	1.69	1.51	3.9	1.61
ENSRNOG00000059491	Fgd4	FYVE, RhoGEF and PH domain containing 4 [Source:RGD Symbol;Acc:708357]	2.544	1.34734	4.02954e-16	6.15024e-15	2.29	3.44	3.63	7.27	8.55	7.35	3.12	7.72333
ENSRNOG00000037247	Rras	RAS related [Source:RGD Symbol;Acc:1311443]	2.459	1.29807	4.41931e-16	6.73126e-15	23.76	17.25	18.78	50.01	44.61	50.75	19.93	48.4567
ENSRNOG00000007779	Kank4	KN motif and ankyrin repeat domains 4 [Source:RGD Symbol;Acc:1307635]	0.221	-2.17513	4.55309e-16	6.91369e-15	2.64	1.91	2.62	0.38	0.48	0.53	2.39	0.463333
ENSRNOG00000003772	Csrp2	cysteine and glycine-rich protein 2 [Source:RGD Symbol;Acc:61950]	0.207	-2.27129	4.72827e-16	7.17234e-15	24.03	15.35	18.42	4.19	3.33	2.7	19.2667	3.40667
ENSRNOG00000016707	Casp2	caspase 2 [Source:RGD Symbol;Acc:69274]	0.422	-1.24424	5.04892e-16	7.64307e-15	37.67	28.51	35.94	16.13	11.39	14.71	34.04	14.0767
ENSRNOG00000007152	Bhlhe40	basic helix-loop-helix family, member e40 [Source:RGD Symbol;Acc:68439]	2.225	1.15396	5.05676e-16	7.64712e-15	31.37	25.78	38.96	75.3	63.38	67.36	32.0367	68.68
ENSRNOG00000013165	Bet1l	Bet1 golgi vesicular membrane trafficking protein-like [Source:RGD Symbol;Acc:71051]	2.44	1.28663	5.2213e-16	7.87183e-15	12.71	17.77	16.79	37.89	42.7	40.97	15.7567	40.52
ENSRNOG00000020246	Myl9	myosin light chain 9 [Source:RGD Symbol;Acc:1311235]	0.305	-1.71376	5.77395e-16	8.68733e-15	46.18	39.21	53.05	15.06	8.87	15.35	46.1467	13.0933
ENSRNOG00000008841	Orc1	origin recognition complex, subunit 1 [Source:RGD Symbol;Acc:631435]	0.17	-2.55544	5.81341e-16	8.73782e-15	10.83	7.45	9.24	2.04	0.63	1.21	9.17333	1.29333
ENSRNOG00000000275	Fam13c	family with sequence similarity 13, member C [Source:MGI Symbol;Acc:MGI:1918971]	4.48	2.16365	6.20584e-16	9.30876e-15	0.95	1.59	1	4.8	6.4	5.78	1.18	5.66
ENSRNOG00000022268	Pnpla3	patatin-like phospholipase domain containing 3 [Source:RGD Symbol;Acc:1595843]	3.657	1.87067	6.27244e-16	9.39914e-15	1.41	0.94	1.15	4.94	3.98	4.19	1.16667	4.37
ENSRNOG00000005369	Kcnj3	potassium voltage-gated channel subfamily J member 3 [Source:RGD Symbol;Acc:2958]	12.547	3.64933	6.79615e-16	1.01633e-14	0.04	0.07	0.09	1.41	1.47	1.23	0.0666667	1.37
ENSRNOG00000060753	Esyt1	extended synaptotagmin 1 [Source:RGD Symbol;Acc:3053]	2.374	1.24702	6.96125e-16	1.03892e-14	4.46	4.17	4.32	10.05	8.56	10.28	4.31667	9.63
ENSRNOG00000004437	Map2k6	mitogen-activated protein kinase kinase 6 [Source:RGD Symbol;Acc:620666]	0.288	-1.79681	7.48406e-16	1.11358e-14	7.26	5.9	6.78	1.6	1.9	1.76	6.64667	1.75333
ENSRNOG00000056226	AABR07066944.1	-	0.341	-1.55099	7.51347e-16	1.11572e-14	28.29	25.21	32.22	9.68	8.62	9.23	28.5733	9.17667
ENSRNOG00000012874	Rgma	repulsive guidance molecule BMP co-receptor a [Source:RGD Symbol;Acc:1311983]	0.413	-1.27428	8.35857e-16	1.23997e-14	51.73	47.16	64.41	20.36	17.49	25.54	54.4333	21.13
ENSRNOG00000043866	AY172581.24	-	2.295	1.19841	8.95604e-16	1.32727e-14	259.15	266.96	205.85	592.32	606.37	452.81	243.987	550.5
ENSRNOG00000017706	Pqlc2	PQ loop repeat containing 2 [Source:RGD Symbol;Acc:1311627]	2.24	1.16346	9.49079e-16	1.40371e-14	3.53	3.54	2.9	6.82	7.78	7.03	3.32333	7.21
ENSRNOG00000037718	Cfap52	cilia and flagella associated protein 52 [Source:RGD Symbol;Acc:1308151]	0.402	-1.31298	1.02708e-15	1.51152e-14	15.93	16.75	20.73	7.68	6.59	6.12	17.8033	6.79667
ENSRNOG00000001501	Snrpa	small nuclear ribonucleoprotein polypeptide A [Source:RGD Symbol;Acc:1307416]	0.437	-1.19519	1.05196e-15	1.54661e-14	92.24	72.13	86.63	40.31	28.3	36.7	83.6667	35.1033
ENSRNOG00000007490	Gabrr2	gamma-aminobutyric acid type A receptor rho 2 subunit [Source:RGD Symbol;Acc:61902]	14.187	3.82646	1.06813e-15	1.56881e-14	0.09	0.13	0.05	2.72	4.38	1.99	0.09	3.03
ENSRNOG00000024043	Orc6	origin recognition complex, subunit 6 [Source:RGD Symbol;Acc:1311437]	0.447	-1.16015	1.08828e-15	1.59525e-14	32.89	28.83	33.06	15.65	11.91	13.01	31.5933	13.5233
ENSRNOG00000059883	LOC100912578	stress-70 protein, mitochondrial-like [Source:RGD Symbol;Acc:6486342]	2.323	1.21622	1.13046e-15	1.6538e-14	16.92	15.12	16.81	33.53	44.31	32.89	16.2833	36.91
ENSRNOG00000011096	Hmgb3	high mobility group box 3 [Source:RGD Symbol;Acc:1564407]	0.349	-1.51814	1.25385e-15	1.83069e-14	132.64	101.94	114.56	51.48	29.67	33.58	116.38	38.2433
ENSRNOG00000007650	Cd63	Cd63 molecule [Source:RGD Symbol;Acc:62080]	2.918	1.54518	1.33077e-15	1.93917e-14	569.52	806.21	585.43	1603.86	2467.47	1676.77	653.72	1916.03
ENSRNOG00000019435	Psd	pleckstrin and Sec7 domain containing [Source:RGD Symbol;Acc:620297]	0.367	-1.44604	1.42039e-15	2.0657e-14	14.88	12.88	12.84	4.88	5.61	3.55	13.5333	4.68
ENSRNOG00000010381	Mknk1	MAP kinase-interacting serine/threonine kinase 1 [Source:RGD Symbol;Acc:1559603]	2.222	1.15165	1.48778e-15	2.15946e-14	7.63	8.23	7.37	15.2	18.32	17.43	7.74333	16.9833
ENSRNOG00000022521	Ddias	DNA damage-induced apoptosis suppressor [Source:RGD Symbol;Acc:1559690]	0.304	-1.71849	1.55455e-15	2.25417e-14	11.18	7.79	9.36	3.3	1.98	2.68	9.44333	2.65333
ENSRNOG00000029571	Coq10a	coenzyme Q10A [Source:RGD Symbol;Acc:1562447]	2.285	1.19205	1.76036e-15	2.5501e-14	14.73	14.3	13.23	29.87	38.78	31.29	14.0867	33.3133
ENSRNOG00000009749	Wdr45	WD repeat domain 45 [Source:RGD Symbol;Acc:1359718]	2.128	1.08918	2.0005e-15	2.88668e-14	11.08	12.46	13.52	23.43	25.53	26.63	12.3533	25.1967
ENSRNOG00000018214	Bok	BCL2 family apoptosis regulator BOK [Source:RGD Symbol;Acc:70984]	0.463	-1.11002	2.42026e-15	3.46873e-14	35.93	31.78	34.92	16.31	13.43	16.07	34.21	15.27
ENSRNOG00000003262	Cacng4	calcium voltage-gated channel auxiliary subunit gamma 4 [Source:RGD Symbol;Acc:628804]	0.478	-1.06384	2.57017e-15	3.68002e-14	24	18.95	23.34	11.16	8.82	10.35	22.0967	10.11
ENSRNOG00000032917	Zfand2a	zinc finger AN1-type containing 2A [Source:RGD Symbol;Acc:1310991]	2.229	1.15623	2.62766e-15	3.75508e-14	10.18	11.42	10.71	20.03	26.92	23.53	10.77	23.4933
ENSRNOG00000058039	Acta2	actin, alpha 2, smooth muscle, aorta [Source:RGD Symbol;Acc:621676]	0.178	-2.48943	2.74234e-15	3.90539e-14	8.71	6.56	8.55	1.7	0.76	1.07	7.94	1.17667
ENSRNOG00000022320	Primpol	primase and DNA directed polymerase [Source:RGD Symbol;Acc:1562119]	0.197	-2.3435	2.73846e-15	3.90539e-14	5.91	5.05	6.41	0.87	0.65	1.37	5.79	0.963333
ENSRNOG00000022491	Wdr76	WD repeat domain 76 [Source:RGD Symbol;Acc:1309616]	0.353	-1.50222	2.79836e-15	3.97981e-14	6.55	5.34	6.02	1.65	1.96	2.34	5.97	1.98333
ENSRNOG00000006541	Nup107	nucleoporin 107 [Source:RGD Symbol;Acc:621160]	0.488	-1.03424	3.63607e-15	5.14155e-14	38.53	30.29	36.71	18.43	14.45	16.45	35.1767	16.4433
ENSRNOG00000000827	Ier3	immediate early response 3 [Source:RGD Symbol;Acc:1303321]	3.363	1.74984	3.81731e-15	5.39268e-14	10.18	11.8	15.65	29.76	53.92	35.45	12.5433	39.71
ENSRNOG00000002210	Hsd17b11	hydroxysteroid (17-beta) dehydrogenase 11 [Source:RGD Symbol;Acc:1303235]	2.305	1.20501	3.87134e-15	5.4638e-14	16.8	22.3	21.01	40.68	49.71	45.86	20.0367	45.4167
ENSRNOG00000014182	Tns1	tensin 1 [Source:RGD Symbol;Acc:68427]	0.481	-1.05639	4.22394e-15	5.95009e-14	6.69	5.45	5.68	2.97	2.49	2.79	5.94	2.75
ENSRNOG00000004378	Abca5	ATP binding cassette subfamily A member 5 [Source:RGD Symbol;Acc:628661]	2.231	1.15778	4.28494e-15	6.01313e-14	1.64	1.59	1.8	3.35	3.92	3.7	1.67667	3.65667
ENSRNOG00000018052	Cnksr3	Cnksr family member 3 [Source:RGD Symbol;Acc:1307544]	2.777	1.47372	4.37591e-15	6.12917e-14	3.46	3.13	2.67	8.98	7.17	10.66	3.08667	8.93667
ENSRNOG00000011714	Sat2	spermidine/spermine N1-acetyltransferase family member 2 [Source:RGD Symbol;Acc:1307869]	3.1	1.6321	4.38458e-15	6.1355e-14	9.55	12.23	10.28	30.81	40.51	30.91	10.6867	34.0767
ENSRNOG00000002471	Polq	DNA polymerase theta [Source:RGD Symbol;Acc:1309795]	0.188	-2.40963	4.74558e-15	6.62814e-14	3.48	2.88	3.69	0.77	0.23	0.59	3.35	0.53
ENSRNOG00000016724	Epb41l3	erythrocyte membrane protein band 4.1-like 3 [Source:RGD Symbol;Acc:71089]	3.156	1.65794	4.81786e-15	6.72276e-14	5.57	6.98	6.26	13.91	21.21	24.88	6.27	20
ENSRNOG00000023861	Snap91	synaptosome associated protein 91 [Source:RGD Symbol;Acc:69276]	2.23	1.15728	5.21758e-15	7.26682e-14	5.1	6.12	4.65	10.85	12.23	11.8	5.29	11.6267
ENSRNOG00000005133	Mapt	microtubule-associated protein tau [Source:RGD Symbol;Acc:69329]	2.348	1.23137	5.64233e-15	7.82893e-14	5.41	5.78	5.88	9.83	14.76	13.41	5.69	12.6667
ENSRNOG00000010999	Cep295	centrosomal protein 295 [Source:RGD Symbol;Acc:1311723]	0.36	-1.47279	5.88492e-15	8.13503e-14	18.43	13.78	18.09	7.48	4.36	5.22	16.7667	5.68667
ENSRNOG00000003310	Tmem63a	transmembrane protein 63a [Source:RGD Symbol;Acc:1306829]	2.04	1.02831	6.06027e-15	8.36962e-14	5.45	6.2	5.84	11.4	12.12	11.17	5.83	11.5633
ENSRNOG00000002525	Ptgs2	prostaglandin-endoperoxide synthase 2 [Source:RGD Symbol;Acc:620349]	5.982	2.5806	6.20959e-15	8.56784e-14	0.22	0.2	0.18	1.26	1.51	1.43	0.2	1.4
ENSRNOG00000008489	Ppih	peptidylprolyl isomerase H [Source:RGD Symbol;Acc:1564921]	0.442	-1.17926	6.23627e-15	8.59664e-14	59.72	54.07	63.89	26.11	29.5	22.82	59.2267	26.1433
ENSRNOG00000013201	Tex264	testis expressed 264 [Source:RGD Symbol;Acc:1359353]	2.164	1.11401	6.79909e-15	9.34638e-14	31.62	31.69	29.65	57.03	76.9	63.07	30.9867	65.6667
ENSRNOG00000029862	Spc24	SPC24, NDC80 kinetochore complex component [Source:RGD Symbol;Acc:1307631]	0.218	-2.19497	6.95244e-15	9.53947e-14	81.04	44.37	62.02	17.63	7.9	10.32	62.4767	11.95
ENSRNOG00000061215	Crym	crystallin, mu [Source:RGD Symbol;Acc:620943]	0.49	-1.02823	6.99912e-15	9.59462e-14	88.02	89.8	112.68	44.54	41.81	50.26	96.8333	45.5367
ENSRNOG00000017887	Mutyh	mutY DNA glycosylase [Source:RGD Symbol;Acc:620045]	0.309	-1.69314	7.06523e-15	9.6763e-14	23.08	15.01	21.68	7.07	4.68	5.64	19.9233	5.79667
ENSRNOG00000002553	Smim14	small integral membrane protein 14 [Source:RGD Symbol;Acc:1311122]	2.171	1.11836	7.73316e-15	1.05813e-13	47.07	66.36	54.94	121.8	164.35	142.53	56.1233	142.893
ENSRNOG00000019946	Gmppa	GDP-mannose pyrophosphorylase A [Source:RGD Symbol;Acc:1560644]	2.025	1.01778	8.3179e-15	1.13395e-13	14.05	14.63	13.17	26	28.51	29.96	13.95	28.1567
ENSRNOG00000054031	LOC102549726	uncharacterized LOC102549726 [Source:RGD Symbol;Acc:7707260]	2.228	1.15568	9.59682e-15	1.30349e-13	57.64	67.89	69.03	130.42	163.94	129.8	64.8533	141.387
ENSRNOG00000011459	Rhbdf2	rhomboid 5 homolog 2 [Source:RGD Symbol;Acc:1309699]	7.179	2.84369	1.03579e-14	1.40429e-13	0.24	0.23	0.48	2.04	4.05	2.47	0.316667	2.85333
ENSRNOG00000050090	Slc6a17	solute carrier family 6 member 17 [Source:RGD Symbol;Acc:1587185]	2.935	1.55344	1.0992e-14	1.4889e-13	8.57	9.64	7.52	16.36	42	32.28	8.57667	30.2133
ENSRNOG00000019598	Vegfa	vascular endothelial growth factor A [Source:RGD Symbol;Acc:619991]	5.804	2.53693	1.31788e-14	1.77375e-13	13.73	30.4	19.23	135.83	144.47	144.61	21.12	141.637
ENSRNOG00000025126	Palb2	partner and localizer of BRCA2 [Source:RGD Symbol;Acc:1304759]	0.348	-1.52458	1.42745e-14	1.91948e-13	6.67	4.9	6	2.14	1.61	1.95	5.85667	1.9
ENSRNOG00000059683	Mpp2	membrane palmitoylated protein 2 [Source:RGD Symbol;Acc:620014]	0.394	-1.34292	1.71041e-14	2.28957e-13	6.89	6.97	6	2.41	2.22	2.69	6.62	2.44
ENSRNOG00000031113	Zscan22	zinc finger and SCAN domain containing 22 [Source:RGD Symbol;Acc:7606541]	0.497	-1.00774	2.06975e-14	2.75316e-13	16.07	13.38	15.98	5.88	5.88	8.11	15.1433	6.62333
ENSRNOG00000019604	Pld2	phospholipase D2 [Source:RGD Symbol;Acc:3350]	0.379	-1.39942	2.17808e-14	2.89466e-13	3.97	4.96	4.02	1.48	1.93	1.36	4.31667	1.59
ENSRNOG00000019851	Cox6a2	cytochrome c oxidase subunit 6A2 [Source:RGD Symbol;Acc:2385]	15.507	3.95481	2.27344e-14	3.01598e-13	0.32	0	0	15.75	16.03	12.38	0.106667	14.72
ENSRNOG00000014513	Rexo5	RNA exonuclease 5 [Source:RGD Symbol;Acc:1305412]	0.34	-1.55761	2.8501e-14	3.75741e-13	7.08	5.57	7.74	1.93	1.79	2.57	6.79667	2.09667
ENSRNOG00000002754	Areg	amphiregulin [Source:RGD Symbol;Acc:2149]	3.012	1.59094	2.98134e-14	3.92694e-13	5.61	8.08	6.99	19.28	23.61	20	6.89333	20.9633
ENSRNOG00000009639	Zrsr1	zinc finger (CCCH type), RNA binding motif and serine/arginine rich 1 [Source:RGD Symbol;Acc:1561824]	2.05	1.03535	3.0736e-14	4.04485e-13	7.74	7.31	9.3	16.15	18.63	15.26	8.11667	16.68
ENSRNOG00000061263	AABR07050283.2	-	5.898	2.56029	3.08554e-14	4.05696e-13	0.99	0.8	1.85	7.62	9.49	8.08	1.21333	8.39667
ENSRNOG00000046858	MGC109340	similar to Microsomal signal peptidase 23 kDa subunit (SPase 22 kDa subunit) (SPC22/23) [Source:RGD Symbol;Acc:1563536]	0.481	-1.0573	3.23865e-14	4.24696e-13	47.57	37.88	44.58	21.35	17.23	20.18	43.3433	19.5867
ENSRNOG00000007979	Phospho2	phosphatase, orphan 2 [Source:RGD Symbol;Acc:1359274]	2.198	1.13621	3.3909e-14	4.43482e-13	9.68	12.2	11.51	21.45	25.53	25.01	11.13	23.9967
ENSRNOG00000015857	Ctsa	cathepsin A [Source:RGD Symbol;Acc:1309070]	2.106	1.07445	3.49032e-14	4.55681e-13	69.6	74.91	66.45	129.98	174.05	130.54	70.32	144.857
ENSRNOG00000050806	Spty2d1	SPT2 chromatin protein domain containing 1 [Source:RGD Symbol;Acc:2319415]	2.117	1.08178	3.58204e-14	4.66832e-13	5.2	4.76	6.09	11.22	10.29	12.13	5.35	11.2133
ENSRNOG00000025881	Rbms3	RNA binding motif, single stranded interacting protein 3 [Source:RGD Symbol;Acc:1588240]	2.143	1.09977	3.89776e-14	5.07085e-13	7.18	8.63	7.72	18.43	15.35	13.74	7.84333	15.84
ENSRNOG00000020083	Scly	selenocysteine lyase [Source:RGD Symbol;Acc:1359514]	2.772	1.47088	3.94096e-14	5.12255e-13	3.1	3.21	2.87	7.67	9.57	8.06	3.06	8.43333
ENSRNOG00000017333	Syt4	synaptotagmin 4 [Source:RGD Symbol;Acc:68397]	14.812	3.88869	4.10391e-14	5.31569e-13	0.32	0.97	0.39	13.09	46.08	21.04	0.56	26.7367
ENSRNOG00000021433	Arhgef39	Rho guanine nucleotide exchange factor 39 [Source:RGD Symbol;Acc:1310376]	0.384	-1.38176	4.10864e-14	5.31717e-13	15.72	11.46	13.9	6.07	3.33	4.22	13.6933	4.54
ENSRNOG00000018184	Tpm1	tropomyosin 1 [Source:RGD Symbol;Acc:3898]	0.424	-1.23799	4.15322e-14	5.37017e-13	511.68	439.26	451.84	256.86	165.11	178.34	467.593	200.103
ENSRNOG00000016384	Pik3cb	phosphatidylinositol-4,5-bisphosphate 3-kinase, catalytic subunit beta [Source:RGD Symbol;Acc:620917]	2.381	1.25177	4.44379e-14	5.74087e-13	4.55	4.73	5.22	9.44	13.56	11.03	4.83333	11.3433
ENSRNOG00000000614	Bicc1	BicC family RNA binding protein 1 [Source:RGD Symbol;Acc:1307459]	2.292	1.19652	4.44786e-14	5.74112e-13	3	2.27	2.87	6.49	5.8	6.24	2.71333	6.17667
ENSRNOG00000057759	AABR07027854.1	-	0.458	-1.1268	4.63445e-14	5.96117e-13	80.67	66.74	85.09	39.23	28.25	34.37	77.5	33.95
ENSRNOG00000009114	Fam110b	family with sequence similarity 110, member B [Source:RGD Symbol;Acc:1563403]	0.46	-1.11936	4.74002e-14	6.09167e-13	19.51	15.79	17.37	7.34	6.49	9.28	17.5567	7.70333
ENSRNOG00000000387	Slc25a16	solute carrier family 25 member 16 [Source:RGD Symbol;Acc:1311311]	0.476	-1.07194	4.99109e-14	6.40877e-13	24.67	19.08	23.64	14.19	11.79	12.35	22.4633	12.7767
ENSRNOG00000057761	Ttf2	transcription termination factor 2 [Source:RGD Symbol;Acc:1309145]	0.477	-1.06883	5.32335e-14	6.82357e-13	8.52	7.87	8.44	4	3.73	3.59	8.27667	3.77333
ENSRNOG00000000122	Ak2	adenylate kinase 2 [Source:RGD Symbol;Acc:2077]	0.47	-1.08791	5.37589e-14	6.88495e-13	101.31	79.18	99.68	46.44	34.17	45.43	93.39	42.0133
ENSRNOG00000036762	Itpripl2	ITPRIP like 2 [Source:RGD Symbol;Acc:1564255]	3.862	1.94951	6.2707e-14	8.00325e-13	2.09	2.21	2.98	7.55	9.93	11.83	2.42667	9.77
ENSRNOG00000012140	Cep89	centrosomal protein 89 [Source:RGD Symbol;Acc:1311730]	0.452	-1.14687	6.49066e-14	8.27524e-13	21.71	15.84	21.96	8.86	8.61	8.07	19.8367	8.51333
ENSRNOG00000050106	Rcc1	regulator of chromosome condensation 1 [Source:RGD Symbol;Acc:1592835]	0.438	-1.18984	6.49498e-14	8.27524e-13	75.4	54.2	72.2	31.07	22.83	30.34	67.2667	28.08
ENSRNOG00000002208	Shroom3	shroom family member 3 [Source:RGD Symbol;Acc:1310470]	0.378	-1.40185	6.60783e-14	8.41177e-13	3.23	2.64	3.61	1.11	1.01	1.23	3.16	1.11667
ENSRNOG00000021027	Dbp	D-box binding PAR bZIP transcription factor [Source:RGD Symbol;Acc:2491]	3.452	1.7875	6.86152e-14	8.71225e-13	6.58	9.92	6.93	22.91	37.86	25.02	7.81	28.5967
ENSRNOG00000000221	Abhd5	abhydrolase domain containing 5 [Source:RGD Symbol;Acc:1303237]	2.031	1.02191	6.93991e-14	8.80423e-13	10.28	10.79	8.6	19.26	20.86	18.78	9.89	19.6333
ENSRNOG00000010793	Spryd3	SPRY domain containing 3 [Source:RGD Symbol;Acc:1561500]	2.016	1.01179	7.13877e-14	9.04101e-13	8.73	8.45	8.28	15.12	17.56	17.44	8.48667	16.7067
ENSRNOG00000010799	Noct	nocturnin [Source:RGD Symbol;Acc:1587344]	2.059	1.0417	7.93178e-14	1.00282e-12	10.14	11.16	9.35	21.58	18.01	22.22	10.2167	20.6033
ENSRNOG00000011533	Irx3	iroquois homeobox 3 [Source:RGD Symbol;Acc:1307424]	5.62	2.49061	8.99665e-14	1.13454e-12	0.65	0.44	0.43	2.72	3.05	3.22	0.506667	2.99667
ENSRNOG00000010747	Dap	death-associated protein [Source:RGD Symbol;Acc:620641]	2.038	1.02722	9.06676e-14	1.14144e-12	25.06	30.39	24.38	53.72	56.87	48.82	26.61	53.1367
ENSRNOG00000008656	Snca	synuclein alpha [Source:RGD Symbol;Acc:3729]	3.802	1.92682	9.93089e-14	1.24705e-12	2.07	3.45	3.07	10.26	11.52	12.47	2.86333	11.4167
ENSRNOG00000005700	Nsg1	neuronal vesicle trafficking associated 1 [Source:RGD Symbol;Acc:2222]	0.444	-1.17023	1.01256e-13	1.27042e-12	40.25	39.33	35.9	15.34	19.65	14.28	38.4933	16.4233
ENSRNOG00000010911	Tmem108	transmembrane protein 108 [Source:NCBI gene;Acc:300967]	2.823	1.49728	1.04635e-13	1.31059e-12	6.04	4.86	5.08	18.54	13.35	13.37	5.32667	15.0867
ENSRNOG00000014490	Bdh2	3-hydroxybutyrate dehydrogenase 2 [Source:RGD Symbol;Acc:1309898]	2.701	1.43333	1.12666e-13	1.4088e-12	14.23	15.3	10.52	37.87	39.92	31.34	13.35	36.3767
ENSRNOG00000008425	Nav1	neuron navigator 1 [Source:RGD Symbol;Acc:1590261]	0.49	-1.02908	1.14816e-13	1.43447e-12	27.14	26.25	21.92	12.9	11.63	9.29	25.1033	11.2733
ENSRNOG00000058908	Hmgb1	high mobility group box 1 [Source:RGD Symbol;Acc:2802]	0.494	-1.01814	1.20406e-13	1.50177e-12	49.25	43.92	40.95	23.79	21.6	18.08	44.7067	21.1567
ENSRNOG00000021153	Fkbp2	FKBP prolyl isomerase 2 [Source:RGD Symbol;Acc:1560660]	0.488	-1.03479	1.23268e-13	1.53618e-12	134.59	102.68	111.95	56.59	56.29	53.91	116.407	55.5967
ENSRNOG00000020309	Gfra3	GDNF family receptor alpha 3 [Source:RGD Symbol;Acc:620502]	15.474	3.95175	1.38776e-13	1.71787e-12	0	0	0	1.09	1.47	1.29	0	1.28333
ENSRNOG00000012534	Mfsd10	major facilitator superfamily domain containing 10 [Source:RGD Symbol;Acc:1311900]	0.442	-1.17837	1.46906e-13	1.81397e-12	52.7	36.52	54.3	21.56	19.12	19.74	47.84	20.14
ENSRNOG00000020188	Trpc2	transient receptor potential cation channel, subfamily C, member 2, pseudogene [Source:RGD Symbol;Acc:628819]	0.332	-1.59192	1.47655e-13	1.82138e-12	12.24	9.24	11.69	4.17	2.22	3.49	11.0567	3.29333
ENSRNOG00000049880	Tmem200c	transmembrane protein 200C [Source:RGD Symbol;Acc:1561734]	4.409	2.14045	1.66924e-13	2.05259e-12	1.14	1.67	1.45	5.08	9.67	5.47	1.42	6.74
ENSRNOG00000008513	LOC103690019	protein DBF4 homolog A-like [Source:RGD Symbol;Acc:9449239]	0.461	-1.11605	1.82969e-13	2.23687e-12	7.89	7.93	7.75	3.54	3.08	4.2	7.85667	3.60667
ENSRNOG00000018254	Sncaip	synuclein, alpha interacting protein [Source:RGD Symbol;Acc:1309283]	0.449	-1.15383	2.03317e-13	2.4795e-12	56.46	47.71	59.08	28.03	17.74	24.09	54.4167	23.2867
ENSRNOG00000010392	Nrg1	neuregulin 1 [Source:RGD Symbol;Acc:621341]	5.356	2.42111	2.43003e-13	2.9586e-12	0.25	0.18	0.32	1.07	1.96	1.4	0.25	1.47667
ENSRNOG00000016298	Lysmd3	LysM domain containing 3 [Source:RGD Symbol;Acc:1308805]	2.543	1.34671	2.45498e-13	2.98653e-12	2.67	2.76	2.66	6.39	7.86	6.15	2.69667	6.8
ENSRNOG00000027468	Slc6a15	solute carrier family 6 member 15 [Source:RGD Symbol;Acc:628664]	4.353	2.12209	2.71255e-13	3.29715e-12	0.74	0.69	0.38	2.68	3.21	3.03	0.603333	2.97333
ENSRNOG00000059510	AABR07027870.1	amphiphysin-like [Source:NCBI gene;Acc:100910792]	0.467	-1.09762	2.75254e-13	3.34302e-12	10.42	9.52	11.35	4.66	4.87	4.11	10.43	4.54667
ENSRNOG00000004290	Grb10	growth factor receptor bound protein 10 [Source:RGD Symbol;Acc:1566234]	4.778	2.25637	2.83686e-13	3.4426e-12	1.22	0.72	0.94	6.66	2.68	5.44	0.96	4.92667
ENSRNOG00000003694	Prox1	prospero homeobox 1 [Source:RGD Symbol;Acc:1306890]	2.555	1.35312	2.96105e-13	3.59036e-12	1.5	2.29	2.45	5.17	4.85	5.74	2.08	5.25333
ENSRNOG00000004216	Lrr1	leucine rich repeat protein 1 [Source:RGD Symbol;Acc:1589026]	0.155	-2.68972	3.17613e-13	3.84486e-12	4.4	3.84	3.97	0.63	0.48	0.31	4.07	0.473333
ENSRNOG00000051854	Enpep	glutamyl aminopeptidase [Source:RGD Symbol;Acc:621228]	8.434	3.07616	3.39853e-13	4.11073e-12	0.15	0.27	0.11	1.4	3.62	1.69	0.176667	2.23667
ENSRNOG00000005641	Fbxl4	F-box and leucine-rich repeat protein 4 [Source:RGD Symbol;Acc:1305724]	2.219	1.14964	3.89935e-13	4.68967e-12	5.31	5.65	5.34	10.7	13.15	11.54	5.43333	11.7967
ENSRNOG00000004103	Trappc6b	trafficking protein particle complex 6B [Source:RGD Symbol;Acc:1309325]	2.032	1.0228	4.26264e-13	5.11414e-12	34.18	37.64	35.1	63.02	81.53	68.26	35.64	70.9367
ENSRNOG00000030579	AC126572.3	zinc finger protein 853 [Source:NCBI gene;Acc:102555274]	0.398	-1.32735	4.29655e-13	5.15064e-12	24.3	12.01	13.53	4.95	9.29	5.09	16.6133	6.44333
ENSRNOG00000003463	Srebf1	sterol regulatory element binding transcription factor 1 [Source:RGD Symbol;Acc:69423]	2.127	1.08891	6.35803e-13	7.51842e-12	35.29	32.47	37.7	61.59	90.23	67.47	35.1533	73.0967
ENSRNOG00000026742	Ypel5	yippee-like 5 [Source:RGD Symbol;Acc:1309657]	2.004	1.00278	6.39589e-13	7.55716e-12	39.87	50.35	41.32	81.55	97.09	79.13	43.8467	85.9233
ENSRNOG00000000967	Aacs	acetoacetyl-CoA synthetase [Source:RGD Symbol;Acc:708522]	2.156	1.10822	6.89998e-13	8.13978e-12	48.35	34.39	55.23	101.48	88.99	100.72	45.99	97.0633
ENSRNOG00000016038	Mgmt	O-6-methylguanine-DNA methyltransferase [Source:RGD Symbol;Acc:3087]	2.232	1.15864	7.00374e-13	8.24904e-12	78.8	104.44	99.44	171.94	229.76	218.96	94.2267	206.887
ENSRNOG00000008244	LOC690035	similar to Protein KIAA0586 [Source:RGD Symbol;Acc:1585176]	0.469	-1.0911	7.04977e-13	8.29665e-12	14.95	11.11	15.74	6.74	5.69	6.49	13.9333	6.30667
ENSRNOG00000009980	Plpp1	phospholipid phosphatase 1 [Source:RGD Symbol;Acc:621832]	2.904	1.53824	7.33241e-13	8.60875e-12	34.68	47.41	33.8	92.41	151.9	94.94	38.63	113.083
ENSRNOG00000021248	Cdc25b	cell division cycle 25B [Source:RGD Symbol;Acc:621500]	0.385	-1.37692	7.47424e-13	8.76138e-12	19.87	16.03	24.23	7.33	5.76	8.67	20.0433	7.25333
ENSRNOG00000003123	Rpa1	replication protein A1 [Source:RGD Symbol;Acc:1307376]	0.486	-1.04246	8.5127e-13	9.94716e-12	137.38	112.95	136.97	72.74	48.76	71.81	129.1	64.4367
ENSRNOG00000059984	Dll1	delta like canonical Notch ligand 1 [Source:RGD Symbol;Acc:70949]	0.442	-1.17651	9.45054e-13	1.09996e-11	16.44	13.01	16.25	6.93	5.06	7.22	15.2333	6.40333
ENSRNOG00000021276	Bmp2	bone morphogenetic protein 2 [Source:RGD Symbol;Acc:2211]	7.597	2.9254	9.72859e-13	1.13055e-11	0.18	0.19	0.12	1.42	2.49	1.35	0.163333	1.75333
ENSRNOG00000046202	Metrnl	meteorin-like, glial cell differentiation regulator [Source:RGD Symbol;Acc:1359271]	2.173	1.11949	1.01495e-12	1.1767e-11	19.14	14.08	19.31	34.4	37.3	40.28	17.51	37.3267
ENSRNOG00000002428	Lpar4	lysophosphatidic acid receptor 4 [Source:RGD Symbol;Acc:1563686]	0.393	-1.34575	1.02458e-12	1.186e-11	6.26	5.6	5.19	2.57	1.8	1.96	5.68333	2.11
ENSRNOG00000003827	Wipi1	WD repeat domain, phosphoinositide interacting 1 [Source:RGD Symbol;Acc:1307754]	2.183	1.12619	1.04105e-12	1.20317e-11	13.41	19.23	19.01	38.99	36.91	35.03	17.2167	36.9767
ENSRNOG00000019195	Polh	DNA polymerase eta [Source:RGD Symbol;Acc:1309893]	0.493	-1.02162	1.14115e-12	1.31374e-11	12.09	10.12	12.6	5.19	5.66	5.49	11.6033	5.44667
ENSRNOG00000004217	Stk10	serine/threonine kinase 10 [Source:RGD Symbol;Acc:3779]	2.235	1.16001	1.16316e-12	1.33804e-11	12.11	8.29	12.32	23.54	20.67	28.33	10.9067	24.18
ENSRNOG00000059363	AC130862.3	-	3.313	1.72813	1.16662e-12	1.34098e-11	2.44	2.47	1.43	6.66	5.55	7.95	2.11333	6.72
ENSRNOG00000010252	Hexa	hexosaminidase subunit alpha [Source:RGD Symbol;Acc:2792]	2.031	1.02249	1.36674e-12	1.56736e-11	52.66	62.93	49.24	99.23	125.19	103.49	54.9433	109.303
ENSRNOG00000046547	Rbm24	RNA binding motif protein 24 [Source:RGD Symbol;Acc:1584029]	2.753	1.46115	1.39746e-12	1.6001e-11	3.94	3.09	4.53	11.73	8.29	11.83	3.85333	10.6167
ENSRNOG00000009068	Phlda3	pleckstrin homology-like domain, family A, member 3 [Source:RGD Symbol;Acc:1310502]	2.022	1.01559	1.39854e-12	1.60011e-11	73.13	69.46	58.1	133.86	149.71	113.87	66.8967	132.48
ENSRNOG00000009225	Copz2	coatomer protein complex, subunit zeta 2 [Source:RGD Symbol;Acc:1306948]	3.47	1.7951	1.44545e-12	1.65122e-11	3.74	3.31	3.36	13.31	11.35	12.96	3.47	12.54
ENSRNOG00000012735	Kif24	kinesin family member 24 [Source:RGD Symbol;Acc:1307723]	0.273	-1.87133	1.45755e-12	1.6612e-11	5.59	3.84	5.82	1.75	0.89	1.09	5.08333	1.24333
ENSRNOG00000021678	Alkbh3	alkB homolog 3, alpha-ketoglutarate-dependent dioxygenase [Source:RGD Symbol;Acc:1359731]	2.085	1.05978	1.48926e-12	1.69604e-11	25.67	29.94	21.18	48.27	49.43	54.06	25.5967	50.5867
ENSRNOG00000011008	Bet1	Bet1 golgi vesicular membrane trafficking protein [Source:RGD Symbol;Acc:2203]	2.026	1.01831	1.57595e-12	1.79063e-11	66.25	82.42	69.92	127.65	166.56	137.79	72.8633	144
ENSRNOG00000021469	Ccdc14	coiled-coil domain containing 14 [Source:RGD Symbol;Acc:1562189]	0.45	-1.15111	1.61551e-12	1.83137e-11	13.37	12.12	14.76	6.86	4.57	6.52	13.4167	5.98333
ENSRNOG00000002345	Rasgef1b	RasGEF domain family, member 1B [Source:RGD Symbol;Acc:1562220]	3.11	1.63685	1.71247e-12	1.9336e-11	2.58	2.19	2.98	7.09	5.93	8.66	2.58333	7.22667
ENSRNOG00000013954	Alpl	alkaline phosphatase, biomineralization associated [Source:RGD Symbol;Acc:2100]	0.318	-1.65381	2.10672e-12	2.36288e-11	19.18	14.66	20.32	5.67	3.34	6.78	18.0533	5.26333
ENSRNOG00000025970	AABR07068127.1	U3 small nucleolar RNA-associated B-like [Source:NCBI gene;Acc:102551819]	2.253	1.1718	2.15617e-12	2.41468e-11	15.51	12.04	15.42	35.58	24.83	34.97	14.3233	31.7933
ENSRNOG00000059865	Dnah12	dynein, axonemal, heavy chain 12 [Source:RGD Symbol;Acc:619990]	0.242	-2.04863	2.33645e-12	2.6146e-11	53.15	46.08	24.3	24.1	14.67	10.91	41.1767	16.56
ENSRNOG00000007830	Apold1	apolipoprotein L domain containing 1 [Source:RGD Symbol;Acc:1303123]	0.285	-1.81345	2.33867e-12	2.61511e-11	2.83	2.57	2.19	0.97	0.68	0.6	2.53	0.75
ENSRNOG00000000433	Prrt1	proline-rich transmembrane protein 1 [Source:RGD Symbol;Acc:1359348]	2.149	1.10341	2.50311e-12	2.79476e-11	8.13	8.57	10.09	20.57	17.54	18.65	8.93	18.92
ENSRNOG00000058186	Errfi1	ERBB receptor feedback inhibitor 1 [Source:RGD Symbol;Acc:1307599]	2.146	1.10145	2.53529e-12	2.82643e-11	17.48	21.73	24.03	38.34	42.6	52.03	21.08	44.3233
ENSRNOG00000002331	Aldh3a1	aldehyde dehydrogenase 3 family, member A1 [Source:RGD Symbol;Acc:2088]	2.348	1.2313	2.67905e-12	2.98445e-11	26.96	18.67	21.7	62.59	42.23	51.62	22.4433	52.1467
ENSRNOG00000004072	Myo1c	myosin 1C [Source:RGD Symbol;Acc:620443]	2.04	1.02887	3.20812e-12	3.55511e-11	14.93	12.29	17.52	27.74	27.59	34.53	14.9133	29.9533
ENSRNOG00000011774	Fblim1	filamin binding LIM protein 1 [Source:RGD Symbol;Acc:1359551]	0.376	-1.41143	3.22432e-12	3.57039e-11	9.61	6.87	7.22	3.08	2.26	2.45	7.9	2.59667
ENSRNOG00000038200	Rttn	rotatin [Source:RGD Symbol;Acc:1306706]	0.444	-1.17297	3.23817e-12	3.58304e-11	10.38	7.6	9.16	4.37	3.25	4.03	9.04667	3.88333
ENSRNOG00000008246	Emilin1	elastin microfibril interfacer 1 [Source:RGD Symbol;Acc:1311209]	0.472	-1.08368	3.37713e-12	3.72566e-11	211.17	175.93	211.05	108.59	64.79	89.81	199.383	87.73
ENSRNOG00000026605	Ifi27l2b	interferon, alpha-inducible protein 27 like 2B [Source:RGD Symbol;Acc:1559721]	11.498	3.52332	3.70143e-12	4.07736e-11	3.58	21.46	7.65	229.66	437.76	304.37	10.8967	323.93
ENSRNOG00000004719	Pp2d1	protein phosphatase 2C-like domain containing 1 [Source:RGD Symbol;Acc:1564811]	2.115	1.08065	3.7158e-12	4.09014e-11	6.54	8.04	5.78	14.95	14.27	13.07	6.78667	14.0967
ENSRNOG00000015473	Phactr2	phosphatase and actin regulator 2 [Source:RGD Symbol;Acc:1303141]	0.384	-1.37966	4.01146e-12	4.40249e-11	3.59	2.58	2.93	1.01	0.95	1.08	3.03333	1.01333
ENSRNOG00000005727	Galnt3	polypeptide N-acetylgalactosaminyltransferase 3 [Source:RGD Symbol;Acc:1306443]	9.322	3.22064	4.08602e-12	4.47769e-11	0.98	1.45	0.35	13.41	20.71	12.23	0.926667	15.45
ENSRNOG00000009116	Itgb3bp	integrin subunit beta 3 binding protein [Source:RGD Symbol;Acc:1310044]	0.423	-1.24075	4.10604e-12	4.49297e-11	26.45	27.95	23.84	11.55	9.25	11.02	26.08	10.6067
ENSRNOG00000054872	RF00213	-	2.274	1.18509	4.3187e-12	4.71522e-11	16.66	14.61	19.25	35.9	41.6	35.94	16.84	37.8133
ENSRNOG00000059181	AABR07055919.2	-	0.282	-1.82768	4.35545e-12	4.74833e-11	7.52	8.61	7.02	2.3	1.2	2.38	7.71667	1.96
ENSRNOG00000020807	NEWGENE_1306714	WD repeat domain 62-like 1 [Source:RGD Symbol;Acc:11427960]	0.478	-1.06349	4.64259e-12	5.05766e-11	12.75	10.53	13.49	6.55	4.79	5.54	12.2567	5.62667
ENSRNOG00000026336	Tmem255b	transmembrane protein 255B [Source:RGD Symbol;Acc:1566042]	0.464	-1.10879	4.64957e-12	5.06153e-11	37.98	28.6	34.04	13.22	10.69	10.75	33.54	11.5533
ENSRNOG00000061038	Myh15	myosin, heavy chain 15 [Source:RGD Symbol;Acc:1565858]	2.669	1.41631	5.26927e-12	5.71513e-11	42.36	108.54	59.87	76.7	88.57	64.97	70.2567	76.7467
ENSRNOG00000018378	Cacnb2	calcium voltage-gated channel auxiliary subunit beta 2 [Source:RGD Symbol;Acc:67385]	2.819	1.49514	5.8905e-12	6.37958e-11	2.36	2.45	1.43	7.08	8.7	4.92	2.08	6.9
ENSRNOG00000029242	Plekho2	pleckstrin homology domain containing O2 [Source:RGD Symbol;Acc:1305718]	2.751	1.45987	6.14507e-12	6.65042e-11	3.44	4.74	5.67	11.58	12.92	13.7	4.61667	12.7333
ENSRNOG00000033087	Cdh23	cadherin 23 (otocadherin) [Source:MGI Symbol;Acc:MGI:1890219]	0.245	-2.02831	6.79371e-12	7.30966e-11	3.67	2.46	3.88	0.88	0.64	0.78	3.33667	0.766667
ENSRNOG00000006984	Mapk11	mitogen-activated protein kinase 11 [Source:RGD Symbol;Acc:1309340]	0.428	-1.22567	7.23195e-12	7.75862e-11	13.42	11.62	15.96	6.04	4.9	6.63	13.6667	5.85667
ENSRNOG00000024425	LOC100910636	zinc finger CW-type PWWP domain protein 1-like [Source:RGD Symbol;Acc:6497217]	0.311	-1.68632	7.4814e-12	8.01462e-11	5.74	4.77	3.76	1.6	1.18	1.27	4.75667	1.35
ENSRNOG00000061768	Slc43a3	solute carrier family 43, member 3 [Source:RGD Symbol;Acc:1312016]	0.172	-2.54331	7.86311e-12	8.41137e-11	2.21	1.5	2.1	0.29	0.21	0.25	1.93667	0.25
ENSRNOG00000038789	Cenpl	centromere protein L [Source:RGD Symbol;Acc:1311868]	0.41	-1.28715	8.33612e-12	8.89807e-11	15.09	11.84	13.49	5.89	4.5	5.65	13.4733	5.34667
ENSRNOG00000002403	Fam129a	family with sequence similarity 129, member A [Source:RGD Symbol;Acc:71088]	5.774	2.5296	8.40513e-12	8.95882e-11	0.16	0.34	0.48	1.66	2.84	2.41	0.326667	2.30333
ENSRNOG00000002360	Gabrg1	gamma-aminobutyric acid type A receptor gamma 1 subunit [Source:RGD Symbol;Acc:621732]	0.404	-1.3066	8.53762e-12	9.08695e-11	24.16	27.54	20.07	10.55	9.46	7.41	23.9233	9.14
ENSRNOG00000014251	Capn5	calpain 5 [Source:RGD Symbol;Acc:620084]	0.483	-1.05118	8.66566e-12	9.2166e-11	8.58	7.48	7.9	3.69	4.36	3.17	7.98667	3.74
ENSRNOG00000020706	Kcnn3	potassium calcium-activated channel subfamily N member 3 [Source:RGD Symbol;Acc:2964]	0.394	-1.34268	1.0073e-11	1.06751e-10	6.13	6.09	7.41	2.39	2.71	2.15	6.54333	2.41667
ENSRNOG00000052406	LOC102552527	zinc finger protein 420-like [Source:RGD Symbol;Acc:7689541]	2.731	1.44918	1.05394e-11	1.11613e-10	4.21	5.92	3.65	12.92	14.5	11.36	4.59333	12.9267
ENSRNOG00000004150	Slc9a7	solute carrier family 9 member A7 [Source:RGD Symbol;Acc:1561385]	0.491	-1.02624	1.21649e-11	1.28186e-10	50.9	43.37	47.48	27.93	17.79	20.71	47.25	22.1433
ENSRNOG00000012294	Heph	hephaestin [Source:RGD Symbol;Acc:71060]	0.254	-1.97869	1.22383e-11	1.28868e-10	4.13	2.14	3.36	0.75	0.78	0.53	3.21	0.686667
ENSRNOG00000010516	Plau	plasminogen activator, urokinase [Source:RGD Symbol;Acc:3343]	0.298	-1.74574	1.39666e-11	1.46442e-10	32.13	23.93	31.76	9.73	4.3	9.66	29.2733	7.89667
ENSRNOG00000017949	Mvb12a	multivesicular body subunit 12A [Source:RGD Symbol;Acc:735220]	2.057	1.04024	1.42701e-11	1.49307e-10	23.82	18.94	24.67	42.59	49.52	44.3	22.4767	45.47
ENSRNOG00000018268	Hhip	Hedgehog-interacting protein [Source:RGD Symbol;Acc:1564108]	3.8	1.92582	1.45261e-11	1.51872e-10	0.73	0.66	0.62	2.66	2.38	3.09	0.67	2.71
ENSRNOG00000009217	Fbxo6	F-box protein 6 [Source:RGD Symbol;Acc:620418]	2.055	1.03916	1.46053e-11	1.5249e-10	20.23	24.33	21.26	42.24	49.12	41.7	21.94	44.3533
ENSRNOG00000015906	Tgif1	TGFB-induced factor homeobox 1 [Source:RGD Symbol;Acc:1310517]	2.071	1.0503	1.64687e-11	1.71222e-10	17.57	18.6	25.44	41.76	45.48	49.37	20.5367	45.5367
ENSRNOG00000047591	Vom1r70	vomeronasal 1 receptor 70 [Source:RGD Symbol;Acc:1549710]	2.213	1.14588	1.80397e-11	1.87292e-10	5.2	5.17	5.37	11.01	10.69	12.64	5.24667	11.4467
ENSRNOG00000014613	Ddah1	dimethylarginine dimethylaminohydrolase 1 [Source:RGD Symbol;Acc:70968]	0.465	-1.10576	1.83321e-11	1.9006e-10	124.07	110.05	99.75	63.56	40.8	43.45	111.29	49.27
ENSRNOG00000007102	Acss1	acyl-CoA synthetase short-chain family member 1 [Source:RGD Symbol;Acc:1306246]	0.361	-1.47049	1.87803e-11	1.94572e-10	9.48	13.45	10.94	2.93	4.84	3.56	11.29	3.77667
ENSRNOG00000013690	Clba1	clathrin binding box of aftiphilin containing 1 [Source:RGD Symbol;Acc:1307315]	3.086	1.62584	1.97423e-11	2.04252e-10	2.32	3.76	2.92	8.42	11.29	8.48	3	9.39667
ENSRNOG00000001277	Mafk	MAF bZIP transcription factor K [Source:RGD Symbol;Acc:628633]	2.32	1.21428	2.0345e-11	2.10194e-10	2.57	2.65	3.01	6.63	5.84	6.42	2.74333	6.29667
ENSRNOG00000018770	Pmaip1	phorbol-12-myristate-13-acetate-induced protein 1 [Source:RGD Symbol;Acc:1359266]	2.727	1.44735	2.16335e-11	2.23194e-10	8.6	11.63	15.33	27.41	28.86	41.06	11.8533	32.4433
ENSRNOG00000007047	Eps8	epidermal growth factor receptor pathway substrate 8 [Source:RGD Symbol;Acc:1310590]	2.39	1.25708	2.28269e-11	2.34852e-10	43.11	32.4	25.55	82.18	100.14	71.51	33.6867	84.61
ENSRNOG00000012020	LOC103690007	5-methylcytosine rRNA methyltransferase NSUN4 [Source:RGD Symbol;Acc:9205239]	2.156	1.10818	2.29659e-11	2.36119e-10	7.01	8.31	7.47	13.64	15.99	18.68	7.59667	16.1033
ENSRNOG00000061333	RF00026	-	0.49	-1.02852	2.30976e-11	2.37308e-10	23.85	18.65	21.61	10.92	9	10.1	21.37	10.0067
ENSRNOG00000021179	Naa40	N(alpha)-acetyltransferase 40, NatD catalytic subunit [Source:RGD Symbol;Acc:1565838]	0.485	-1.04382	2.93464e-11	2.98402e-10	30.26	25.54	34.06	16.52	11.36	13.72	29.9533	13.8667
ENSRNOG00000001288	Gpr146	G protein-coupled receptor 146 [Source:RGD Symbol;Acc:1560731]	2.144	1.10018	3.23359e-11	3.27899e-10	4.35	4.66	3.38	9.42	8.59	8.18	4.13	8.73
ENSRNOG00000019306	Syt12	synaptotagmin 12 [Source:RGD Symbol;Acc:621876]	0.294	-1.76562	3.77014e-11	3.79965e-10	3.69	2.84	2.82	0.73	0.68	1.05	3.11667	0.82
ENSRNOG00000020990	Fgf21	fibroblast growth factor 21 [Source:RGD Symbol;Acc:620175]	10.095	3.3355	4.14036e-11	4.1558e-10	0	0.7	0.19	5.58	11.17	9.48	0.296667	8.74333
ENSRNOG00000038459	Ulk3	unc-51 like kinase 3 [Source:RGD Symbol;Acc:1587417]	2.682	1.42324	4.19616e-11	4.20896e-10	3.34	2.57	3.92	7.65	7.84	9.9	3.27667	8.46333
ENSRNOG00000014460	Hivep1	human immunodeficiency virus type I enhancer binding protein 1 [Source:RGD Symbol;Acc:727847]	2.066	1.04679	4.45291e-11	4.45742e-10	5.95	2.92	3.97	7.28	10.32	10.35	4.28	9.31667
ENSRNOG00000049970	AABR07044570.1	similar to pyridoxal (pyridoxine, vitamin B6) kinase [Source:NCBI gene;Acc:361819]	2.03	1.02113	4.60142e-11	4.59676e-10	4.07	5.7	5.23	9.22	10.61	10.69	5	10.1733
ENSRNOG00000020342	Samd11	sterile alpha motif domain containing 11 [Source:RGD Symbol;Acc:1310271]	0.319	-1.65018	4.60784e-11	4.60007e-10	7.13	5.96	7.66	2.64	1.84	1.42	6.91667	1.96667
ENSRNOG00000007947	Fam13a	family with sequence similarity 13, member A [Source:RGD Symbol;Acc:1309807]	2.24	1.16356	4.61322e-11	4.60234e-10	5.5	7.47	5.32	13.44	15.58	12.26	6.09667	13.76
ENSRNOG00000049034	Ptrh1	peptidyl-tRNA hydrolase 1 homolog [Source:RGD Symbol;Acc:1310165]	2.586	1.37096	4.6275e-11	4.61347e-10	18.29	20.19	23.74	43.66	53.63	65.69	20.74	54.3267
ENSRNOG00000051805	AABR07044408.1	-	0.305	-1.71436	5.01203e-11	4.98341e-10	2.62	1.52	1.98	7.54	0.73	0.93	2.04	3.06667
ENSRNOG00000019176	Kcne5	potassium voltage-gated channel subfamily E regulatory subunit 5 [Source:RGD Symbol;Acc:1583501]	3.013	1.59099	5.2358e-11	5.19893e-10	33.03	39.37	26.79	88.04	138.08	81.8	33.0633	102.64
ENSRNOG00000039200	AABR07070046.1	-	0.409	-1.29095	5.56105e-11	5.5108e-10	14.81	12.32	12.23	6.58	3.86	4.72	13.12	5.05333
ENSRNOG00000003726	Scml2	Scm polycomb group protein like 2 [Source:RGD Symbol;Acc:1564289]	0.353	-1.50417	5.6552e-11	5.5966e-10	3.66	3.74	3.54	1.43	0.8	1.34	3.64667	1.19
ENSRNOG00000043180	AABR07071966.1	-	0.3	-1.73686	5.7411e-11	5.67782e-10	47.24	28.97	42.51	18.61	7.41	11.28	39.5733	12.4333
ENSRNOG00000033235	Relb	RELB proto-oncogene, NF-kB subunit [Source:RGD Symbol;Acc:2321078]	2.404	1.26554	5.98458e-11	5.90597e-10	4.89	4.21	5	11.49	14.01	10.02	4.7	11.84
ENSRNOG00000002397	Slc30a10	solute carrier family 30, member 10 [Source:RGD Symbol;Acc:1305098]	0.21	-2.25363	6.22809e-11	6.12671e-10	1.75	1.14	1.89	0.38	0.14	0.29	1.59333	0.27
ENSRNOG00000021261	Rassf2	Ras association domain family member 2 [Source:RGD Symbol;Acc:1305551]	0.441	-1.18236	6.36244e-11	6.25056e-10	13.89	15.24	17.37	5.74	8.08	5.51	15.5	6.44333
ENSRNOG00000031232	Nrp2	neuropilin 2 [Source:RGD Symbol;Acc:621442]	2.016	1.0114	6.46242e-11	6.34457e-10	2.86	3.42	3.39	5.97	7.19	5.72	3.22333	6.29333
ENSRNOG00000024733	Mnd1	meiotic nuclear divisions 1 [Source:RGD Symbol;Acc:1309007]	0.208	-2.26567	6.53119e-11	6.40784e-10	16.28	13.04	15.49	2.48	3.22	1.85	14.9367	2.51667
ENSRNOG00000003657	Pkmyt1	protein kinase, membrane associated tyrosine/threonine 1 [Source:RGD Symbol;Acc:1305434]	0.249	-2.00817	6.8166e-11	6.65697e-10	10.55	6.76	8.93	3.03	1.3	1.3	8.74667	1.87667
ENSRNOG00000017208	Cspg4	chondroitin sulfate proteoglycan 4 [Source:RGD Symbol;Acc:619942]	0.32	-1.64441	7.04372e-11	6.86972e-10	9.68	5.01	7.6	2.95	1.76	1.76	7.43	2.15667
ENSRNOG00000015019	Spg21	SPG21, maspardin [Source:RGD Symbol;Acc:1359141]	2.014	1.00995	7.09188e-11	6.91214e-10	31.81	33.19	32.1	54.41	77.82	58.93	32.3667	63.72
ENSRNOG00000001260	Nudt1	nudix hydrolase 1 [Source:RGD Symbol;Acc:621080]	0.423	-1.24005	7.11273e-11	6.9279e-10	20.84	22.69	25.82	9.02	9.32	9.43	23.1167	9.25667
ENSRNOG00000000858	Sapcd1	suppressor APC domain containing 1 [Source:RGD Symbol;Acc:1359359]	0.233	-2.0998	7.13837e-11	6.9483e-10	13.62	8.04	9.1	1.98	1.95	1.86	10.2533	1.93
ENSRNOG00000017981	Mcm10	minichromosome maintenance 10 replication initiation factor [Source:RGD Symbol;Acc:1311330]	0.173	-2.53183	7.4207e-11	7.21362e-10	23.77	14.49	25.11	3.74	1.39	2.94	21.1233	2.69
ENSRNOG00000020193	Runx2	runt-related transcription factor 2 [Source:RGD Symbol;Acc:2282]	3.647	1.86678	8.88346e-11	8.57364e-10	0.46	0.88	0.58	2.26	2.6	2.59	0.64	2.48333
ENSRNOG00000007808	Nap1l5	nucleosome assembly protein 1-like 5 [Source:RGD Symbol;Acc:1584123]	2.803	1.48699	9.98927e-11	9.62833e-10	136.05	131.08	84.06	435.12	349.18	222.63	117.063	335.643
ENSRNOG00000015095	Spryd7	SPRY domain containing 7 [Source:RGD Symbol;Acc:1306437]	2.125	1.08746	1.01696e-10	9.78942e-10	12.14	12.31	11.07	22.55	28.24	23.17	11.84	24.6533
ENSRNOG00000043419	Hist3h2ba	histone cluster 3, H2ba [Source:RGD Symbol;Acc:1307520]	0.348	-1.5227	1.1157e-10	1.06774e-09	25.54	23.61	24.06	7.51	7.99	8.16	24.4033	7.88667
ENSRNOG00000004589	Galnt16	polypeptide N-acetylgalactosaminyltransferase 16 [Source:RGD Symbol;Acc:1310202]	0.463	-1.11034	1.42444e-10	1.35271e-09	4.98	5.1	6.22	2.39	2.26	2.51	5.43333	2.38667
ENSRNOG00000055936	Trnp1	TMF1-regulated nuclear protein 1 [Source:RGD Symbol;Acc:1582917]	6.385	2.67468	1.44585e-10	1.37129e-09	0.36	0.39	0.28	2.03	4.27	2.79	0.343333	3.03
ENSRNOG00000027739	Cndp1	carnosine dipeptidase 1 [Source:RGD Symbol;Acc:1359493]	0.216	-2.21138	1.67362e-10	1.57621e-09	2.1	2.67	1.73	0.29	0.44	0.4	2.16667	0.376667
ENSRNOG00000019372	Pc	pyruvate carboxylase [Source:RGD Symbol;Acc:3262]	0.485	-1.0438	1.70591e-10	1.60559e-09	13.81	14.6	12.86	5.59	7.7	5.74	13.7567	6.34333
ENSRNOG00000053626	AABR07058955.1	-	0.162	-2.62236	1.79511e-10	1.68669e-09	42.2	26.93	45.88	3.96	3.36	6.06	38.3367	4.46
ENSRNOG00000005861	Hsd11b1	hydroxysteroid 11-beta dehydrogenase 1 [Source:RGD Symbol;Acc:2834]	2.502	1.32306	1.81258e-10	1.69951e-09	22.01	46.8	36.02	81.45	110.66	108.35	34.9433	100.153
ENSRNOG00000015903	Add2	adducin 2 [Source:RGD Symbol;Acc:2042]	0.48	-1.05984	1.8329e-10	1.71639e-09	7.42	6.63	5.44	3.16	2.75	2.8	6.49667	2.90333
ENSRNOG00000061231	Selenom	selenoprotein M [Source:RGD Symbol;Acc:1565037]	2.932	1.55172	1.87017e-10	1.74576e-09	8.06	8.34	8.85	20.71	25.49	29.88	8.41667	25.36
ENSRNOG00000026447	Disp3	dispatched RND transporter family member 3 [Source:RGD Symbol;Acc:1305820]	0.238	-2.0739	1.89256e-10	1.76444e-09	3.12	3.85	5.74	0.6	0.62	1.31	4.23667	0.843333
ENSRNOG00000045821	Slc41a3	solute carrier family 41, member 3 [Source:RGD Symbol;Acc:1589573]	0.426	-1.22958	1.89799e-10	1.76839e-09	12.28	9.95	10.65	4.21	5.24	3.74	10.96	4.39667
ENSRNOG00000053328	AABR07001233.1	-	0.236	-2.08121	1.93122e-10	1.79822e-09	40.63	24.98	33.26	13.42	3.82	4.88	32.9567	7.37333
ENSRNOG00000002171	Phldb2	pleckstrin homology-like domain, family B, member 2 [Source:NCBI gene;Acc:685611]	0.373	-1.4233	2.04374e-10	1.89822e-09	19.18	13.4	20.1	6.87	3.66	6.08	17.56	5.53667
ENSRNOG00000025075	Relt	RELT, TNF receptor [Source:RGD Symbol;Acc:1305381]	0.342	-1.54585	2.50316e-10	2.31332e-09	4.4	3.5	4.14	1.65	0.98	1.34	4.01333	1.32333
ENSRNOG00000003291	Creg1	cellular repressor of E1A-stimulated genes 1 [Source:RGD Symbol;Acc:1306804]	2.946	1.5587	2.50882e-10	2.3171e-09	6.99	7.51	4.57	16.82	23.27	13.33	6.35667	17.8067
ENSRNOG00000022953	Ccdc163	coiled-coil domain containing 163 [Source:RGD Symbol;Acc:1564486]	0.416	-1.26491	2.58868e-10	2.38937e-09	25.39	16.99	23.22	11.98	9.02	11.49	21.8667	10.83
ENSRNOG00000039024	Spice1	spindle and centriole associated protein 1 [Source:RGD Symbol;Acc:1310729]	0.482	-1.05255	2.62847e-10	2.42307e-09	8.02	7.26	7.34	3.75	3.63	2.93	7.54	3.43667
ENSRNOG00000058456	AABR07051177.1	-	0.355	-1.49523	2.73775e-10	2.51911e-09	8.9	7.82	6.62	2.48	2.34	2.32	7.78	2.38
ENSRNOG00000019271	Ulk4	unc-51 like kinase 4 [Source:RGD Symbol;Acc:1565726]	0.312	-1.67943	2.83789e-10	2.60639e-09	3.56	3.53	3.69	0.86	1.41	0.74	3.59333	1.00333
ENSRNOG00000011488	Sergef	secretion regulating guanine nucleotide exchange factor [Source:RGD Symbol;Acc:1563497]	2.241	1.16444	2.8399e-10	2.60661e-09	6.76	7.6	9.2	15.6	17.32	19.29	7.85333	17.4033
ENSRNOG00000001757	Tm4sf19	transmembrane 4 L six family member 19 [Source:RGD Symbol;Acc:1560486]	10.529	3.39626	3.03979e-10	2.78318e-09	0.03	0.03	0	0.65	2.41	1.04	0.02	1.36667
ENSRNOG00000049007	LOC100911313	regulator of microtubule dynamics protein 3-like [Source:RGD Symbol;Acc:6493329]	0.228	-2.13043	3.25345e-10	2.97512e-09	3.43	3.45	3.69	1.19	0.34	0.56	3.52333	0.696667
ENSRNOG00000045779	AABR07039210.2	-	2.128	1.0897	3.33665e-10	3.04557e-09	15.58	21.25	18.16	31.28	46.43	37.62	18.33	38.4433
ENSRNOG00000001704	Runx1	runt-related transcription factor 1 [Source:RGD Symbol;Acc:2283]	2.084	1.05951	3.66493e-10	3.33493e-09	8.64	6.69	6.94	18.44	11.85	15.04	7.42333	15.11
ENSRNOG00000053347	Ccdc28a	coiled-coil domain containing 28A [Source:RGD Symbol;Acc:1310326]	3.244	1.69776	3.73277e-10	3.39249e-09	3.27	4.51	3.81	10.24	16.88	12.04	3.86333	13.0533
ENSRNOG00000013813	Ubtd1	ubiquitin domain containing 1 [Source:RGD Symbol;Acc:1308172]	2.721	1.44409	3.84629e-10	3.4871e-09	6.16	8.93	6.73	16.01	25.87	18.16	7.27333	20.0133
ENSRNOG00000061102	Taf9b	TATA-box binding protein associated factor 9b [Source:RGD Symbol;Acc:621116]	0.48	-1.05861	4.57413e-10	4.11922e-09	11.4	10.74	10.67	4.83	5.76	4.28	10.9367	4.95667
ENSRNOG00000003887	Lgi2	leucine-rich repeat LGI family, member 2 [Source:RGD Symbol;Acc:1310391]	0.374	-1.41809	4.67361e-10	4.20114e-09	2.68	2.3	2.28	1.09	0.71	0.73	2.42	0.843333
ENSRNOG00000025639	Slc39a12	solute carrier family 39 member 12 [Source:RGD Symbol;Acc:1309305]	3.872	1.95321	4.72651e-10	4.24611e-09	0.96	0.8	1.09	2.69	5.32	4.61	0.95	4.20667
ENSRNOG00000016156	Nptxr	neuronal pentraxin receptor [Source:RGD Symbol;Acc:628898]	2.038	1.02715	4.73062e-10	4.24723e-09	207.06	321.19	260.38	450.59	581.57	547.48	262.877	526.547
ENSRNOG00000018390	Pld3	phospholipase D family, member 3 [Source:RGD Symbol;Acc:1308248]	2.06	1.04232	4.77749e-10	4.28671e-09	22	26.98	21.38	39.46	56.76	46.69	23.4533	47.6367
ENSRNOG00000021902	Rmi2	RecQ mediated genome instability 2 [Source:RGD Symbol;Acc:1563163]	0.184	-2.44524	4.79505e-10	4.29725e-09	40.16	20.92	29.55	6.33	3.25	2.87	30.21	4.15
ENSRNOG00000012827	Mlf1	myeloid leukemia factor 1 [Source:RGD Symbol;Acc:1306854]	0.202	-2.3091	5.09809e-10	4.56331e-09	7.21	7.16	9.29	1.55	0.48	1.69	7.88667	1.24
ENSRNOG00000015829	Trpm1	transient receptor potential cation channel, subfamily M, member 1 [Source:RGD Symbol;Acc:1597140]	6.334	2.66318	5.3611e-10	4.78716e-09	0.2	0.29	0.11	1.14	3.32	1.81	0.2	2.09
ENSRNOG00000016516	Mbp	myelin basic protein [Source:RGD Symbol;Acc:3054]	0.223	-2.1624	5.39058e-10	4.81058e-09	2.83	2.55	2.51	0.62	0.55	0.39	2.63	0.52
ENSRNOG00000045895	Dcp2	decapping mRNA 2 [Source:RGD Symbol;Acc:1562909]	0.476	-1.0723	6.24388e-10	5.54533e-09	20.08	14.86	20.27	9.13	7.08	9.65	18.4033	8.62
ENSRNOG00000042182	Mroh2a	maestro heat-like repeat family member 2A [Source:RGD Symbol;Acc:1565687]	0.365	-1.45583	6.34201e-10	5.62573e-09	5.33	3.27	3.81	1.67	1.16	1.2	4.13667	1.34333
ENSRNOG00000006084	Cngb3	cyclic nucleotide gated channel beta 3 [Source:RGD Symbol;Acc:1565364]	0.368	-1.44189	6.51205e-10	5.76965e-09	31.67	16.66	23.45	7.78	8	8.17	23.9267	7.98333
ENSRNOG00000018740	Ugt1a3	UDP glycosyltransferase 1 family, polypeptide A3 [Source:RGD Symbol;Acc:1549728]	2.002	1.00116	7.23743e-10	6.37419e-09	12.17	12.37	12.55	20.5	28.39	22.45	12.3633	23.78
ENSRNOG00000050485	Gas1	growth arrest-specific 1 [Source:RGD Symbol;Acc:1586820]	0.376	-1.41273	7.24766e-10	6.37941e-09	35.35	24.05	40.75	13.4	8.72	12.79	33.3833	11.6367
ENSRNOG00000007089	Lgmn	legumain [Source:RGD Symbol;Acc:619832]	2.041	1.02901	7.49652e-10	6.5867e-09	21.17	26.33	21.23	43.39	55.07	39.41	22.91	45.9567
ENSRNOG00000011032	Lhfpl2	LHFPL tetraspan subfamily member 2 [Source:RGD Symbol;Acc:1309869]	2.446	1.29047	7.58451e-10	6.6589e-09	5.21	7.55	6.07	12.47	19.69	13.63	6.27667	15.2633
ENSRNOG00000014721	Ahrr	aryl-hydrocarbon receptor repressor [Source:RGD Symbol;Acc:1559857]	2.474	1.30681	8.39168e-10	7.33405e-09	1.37	1.66	1.72	3.13	4.41	4.19	1.58333	3.91
ENSRNOG00000015354	Aox1	aldehyde oxidase 1 [Source:RGD Symbol;Acc:620528]	3.032	1.60012	8.69232e-10	7.59232e-09	2.51	1.39	1.62	2.63	6.21	4.49	1.84	4.44333
ENSRNOG00000047578	Ccdc28b	coiled coil domain containing 28B [Source:RGD Symbol;Acc:1583447]	0.328	-1.60847	8.70105e-10	7.59546e-09	12.86	13	16.14	4.14	3.76	4.61	14	4.17
ENSRNOG00000012924	Nemp2	nuclear envelope integral membrane protein 2 [Source:RGD Symbol;Acc:1560421]	0.463	-1.11157	8.98251e-10	7.83192e-09	9.7	8	8.82	4.61	3.08	4.05	8.84	3.91333
ENSRNOG00000050156	AABR07063425.2	-	2.072	1.05117	9.63494e-10	8.37611e-09	804.43	959.03	748.78	1430.56	2159.46	1621.57	837.413	1737.2
ENSRNOG00000053317	Efcab11	EF-hand calcium binding domain 11 [Source:RGD Symbol;Acc:1565006]	0.294	-1.76523	1.16353e-09	1.00151e-08	5.16	5.91	5.96	1.62	1.07	1.75	5.67667	1.48
ENSRNOG00000014311	Slc7a8	solute carrier family 7 member 8 [Source:RGD Symbol;Acc:619904]	3.46	1.7907	1.21798e-09	1.04703e-08	1	1.44	0.81	3.7	5.29	2.95	1.08333	3.98
ENSRNOG00000018484	Plk3	polo-like kinase 3 [Source:RGD Symbol;Acc:62039]	2.316	1.21154	1.43518e-09	1.2282e-08	4.33	2.94	3.89	8.73	7.44	9.47	3.72	8.54667
ENSRNOG00000007370	Rnf144a	ring finger protein 144A [Source:RGD Symbol;Acc:1561737]	0.456	-1.13235	1.48952e-09	1.27103e-08	12.07	9.19	9.76	5.32	4.68	3.38	10.34	4.46
ENSRNOG00000020446	AABR07005838.1	-	0.367	-1.44585	1.49293e-09	1.27321e-08	108.88	122.33	132.72	43.25	33.53	46.74	121.31	41.1733
ENSRNOG00000014302	Dlgap3	DLG associated protein 3 [Source:RGD Symbol;Acc:708349]	0.27	-1.89104	1.52075e-09	1.2947e-08	3.78	3.31	2.52	0.94	0.87	0.42	3.20333	0.743333
ENSRNOG00000049604	Mvk	mevalonate kinase [Source:RGD Symbol;Acc:621295]	2.028	1.01987	1.77738e-09	1.50538e-08	19.64	14.05	19.73	40	31.52	36.96	17.8067	36.16
ENSRNOG00000010121	Lef1	lymphoid enhancer binding factor 1 [Source:RGD Symbol;Acc:620241]	2.298	1.20038	1.82763e-09	1.54706e-08	3.89	6.01	6.58	12.01	11.06	13.84	5.49333	12.3033
ENSRNOG00000024711	Sdk2	sidekick cell adhesion molecule 2 [Source:RGD Symbol;Acc:1310397]	2.258	1.17502	1.95337e-09	1.64878e-08	1.3	2.13	1.91	3.38	3.98	4.49	1.78	3.95
ENSRNOG00000007206	LOC361016	similar to RIKEN cDNA 4933406L09 [Source:RGD Symbol;Acc:1359720]	0.222	-2.17432	1.98565e-09	1.67317e-08	5.02	3.07	3.76	0.63	0.72	0.56	3.95	0.636667
ENSRNOG00000004889	Vangl2	VANGL planar cell polarity protein 2 [Source:RGD Symbol;Acc:1309442]	0.462	-1.11262	2.00896e-09	1.69089e-08	16.02	11.38	14.77	7.42	4.75	7.37	14.0567	6.51333
ENSRNOG00000019976	Spata24	spermatogenesis associated 24 [Source:RGD Symbol;Acc:1311742]	2.843	1.50737	2.04098e-09	1.71588e-08	3.96	6.2	4.29	7.58	8.53	6.67	4.81667	7.59333
ENSRNOG00000039902	Lbh	limb bud and heart development [Source:RGD Symbol;Acc:1584525]	2.28	1.18902	2.06907e-09	1.73753e-08	100.57	131.18	91.13	234.77	250.25	242.77	107.627	242.597
ENSRNOG00000026607	Tnfsf18	TNF superfamily member 18 [Source:RGD Symbol;Acc:1305066]	5.603	2.48631	2.12194e-09	1.7789e-08	0.14	0.31	0.26	1.64	2.05	1.77	0.236667	1.82
ENSRNOG00000011381	Acsbg1	acyl-CoA synthetase bubblegum family member 1 [Source:RGD Symbol;Acc:708557]	0.494	-1.01867	2.13397e-09	1.78797e-08	136.07	162.79	119.24	71.97	73.84	50.69	139.367	65.5
ENSRNOG00000016560	Card19	caspase recruitment domain family, member 19 [Source:RGD Symbol;Acc:1306058]	4.124	2.04415	2.16657e-09	1.81323e-08	4.07	3.22	2.58	10.03	21.23	15.17	3.29	15.4767
ENSRNOG00000019202	PVR	poliovirus receptor [Source:RGD Symbol;Acc:3813]	2.03	1.0212	2.22559e-09	1.86052e-08	6.59	8.36	6.27	13.24	14.03	15.17	7.07333	14.1467
ENSRNOG00000032487	Sts	steroid sulfatase [Source:RGD Symbol;Acc:3783]	3.079	1.62232	2.25039e-09	1.87913e-08	1.6	2.44	1.35	5.16	6.92	5.21	1.79667	5.76333
ENSRNOG00000002418	Tgfb2	transforming growth factor, beta 2 [Source:RGD Symbol;Acc:70491]	2.913	1.54254	2.25594e-09	1.8827e-08	7.24	10.24	6.02	17.54	30.39	23.36	7.83333	23.7633
ENSRNOG00000016776	Extl1	exostosin-like glycosyltransferase 1 [Source:RGD Symbol;Acc:1309572]	4.288	2.10031	2.34366e-09	1.95371e-08	0.34	0.49	0.25	1.89	2.2	1.23	0.36	1.77333
ENSRNOG00000048363	Dnah5	dynein, axonemal, heavy chain 5 [Source:RGD Symbol;Acc:1560828]	0.194	-2.36392	2.57187e-09	2.13075e-08	0.78	0.36	0.67	0.13	0.06	0.07	0.603333	0.0866667
ENSRNOG00000001608	Nxpe3	neurexophilin and PC-esterase domain family, member 3 [Source:RGD Symbol;Acc:1584648]	0.465	-1.10458	2.65538e-09	2.19496e-08	4.92	4.72	5.14	2.16	2.21	2.13	4.92667	2.16667
ENSRNOG00000057945	Fancg	FA complementation group G [Source:RGD Symbol;Acc:1587477]	0.287	-1.80192	2.6923e-09	2.22306e-08	4.64	4.68	5.61	1.29	0.73	1.85	4.97667	1.29
ENSRNOG00000053196	Slc48a1	solute carrier family 48 member 1 [Source:RGD Symbol;Acc:1562880]	2.014	1.00979	2.73318e-09	2.2543e-08	17.48	22.77	17.46	32.52	41.64	40.28	19.2367	38.1467
ENSRNOG00000027606	Neurl1b	neuralized E3 ubiquitin protein ligase 1B [Source:RGD Symbol;Acc:1564984]	0.382	-1.3886	2.81446e-09	2.31876e-08	104.2	89.24	143.86	44.26	23.38	48.99	112.433	38.8767
ENSRNOG00000025130	Ltk	leukocyte receptor tyrosine kinase [Source:RGD Symbol;Acc:1309323]	2.782	1.47619	3.00514e-09	2.46898e-08	1.62	2.22	2.5	7.57	5.13	5.1	2.11333	5.93333
ENSRNOG00000020942	Plekha4	pleckstrin homology domain containing A4 [Source:RGD Symbol;Acc:735133]	0.484	-1.04655	3.03682e-09	2.49363e-08	11.24	9.34	13.18	5.36	4.48	5.55	11.2533	5.13
ENSRNOG00000037435	Tmem196	transmembrane protein 196 [Source:RGD Symbol;Acc:1562527]	3.686	1.88224	3.04213e-09	2.49522e-08	0.53	0.72	0.6	1.79	2.72	2.5	0.616667	2.33667
ENSRNOG00000008943	Penk	proenkephalin [Source:RGD Symbol;Acc:68946]	2.048	1.03414	3.06946e-09	2.51346e-08	14.67	21.23	17.21	32.31	35.47	39.29	17.7033	35.69
ENSRNOG00000058725	RF00002	-	2.062	1.04406	3.3314e-09	2.72193e-08	333.16	456.58	311.85	725.07	886.77	1232.55	367.197	948.13
ENSRNOG00000032048	Zfp462	zinc finger protein 462 [Source:RGD Symbol;Acc:1562123]	0.462	-1.11337	3.47738e-09	2.83807e-08	28.09	22.13	27.04	14.07	8.09	11.76	25.7533	11.3067
ENSRNOG00000019779	Disc1	DISC1 scaffold protein [Source:RGD Symbol;Acc:631359]	0.476	-1.07218	3.89584e-09	3.15697e-08	13.16	11.58	13.23	7.76	4.05	5.7	12.6567	5.83667
ENSRNOG00000052977	LOC103690033	isoleucine--tRNA ligase, cytoplasmic-like [Source:RGD Symbol;Acc:9226700]	3.285	1.71608	3.95422e-09	3.20078e-08	2.04	0.96	1.11	5.49	4.37	4.01	1.37	4.62333
ENSRNOG00000007864	Vrk2	VRK serine/threonine kinase 2 [Source:RGD Symbol;Acc:1311585]	0.436	-1.19713	4.07408e-09	3.2924e-08	14.19	11.11	12.72	6.02	4.35	5.98	12.6733	5.45
ENSRNOG00000005561	Brinp1	BMP/retinoic acid inducible neural specific 1 [Source:RGD Symbol;Acc:708519]	3.284	1.71536	4.11082e-09	3.31847e-08	5.32	4.85	3.06	10.23	22.94	12.68	4.41	15.2833
ENSRNOG00000006440	Ift27	intraflagellar transport 27 [Source:RGD Symbol;Acc:1308703]	0.49	-1.02919	4.15407e-09	3.34608e-08	40.4	29.87	40.12	18	14.86	18.68	36.7967	17.18
ENSRNOG00000014373	Trim66	tripartite motif-containing 66 [Source:RGD Symbol;Acc:1595847]	6.701	2.74435	4.34923e-09	3.48999e-08	0.02	0.06	0.1	0.73	0.56	0.74	0.06	0.676667
ENSRNOG00000006019	G0s2	G0/G1switch 2 [Source:RGD Symbol;Acc:1311675]	4.101	2.03599	4.36517e-09	3.50088e-08	3.13	8.59	5.01	19.65	34	25.2	5.57667	26.2833
ENSRNOG00000013872	P2ry14	purinergic receptor P2Y14 [Source:RGD Symbol;Acc:70912]	6.01	2.58735	4.37746e-09	3.50884e-08	0.3	1.29	0.42	4.53	7.92	4.62	0.67	5.69
ENSRNOG00000060635	AABR07052897.3	-	4.43	2.14726	4.5805e-09	3.66168e-08	2.34	2.18	1.59	5.26	14.08	9.2	2.03667	9.51333
ENSRNOG00000014928	Apba1	amyloid beta precursor protein binding family A member 1 [Source:RGD Symbol;Acc:620844]	2.216	1.14766	4.58629e-09	3.66433e-08	1.92	1.95	1.45	3.87	3.62	4.12	1.77333	3.87
ENSRNOG00000027722	H1fx	H1 histone family, member X [Source:RGD Symbol;Acc:1565596]	0.421	-1.24709	4.59176e-09	3.66672e-08	47.78	35.95	48.18	16.6	19.25	16.58	43.97	17.4767
ENSRNOG00000030016	Robo3	roundabout guidance receptor 3 [Source:RGD Symbol;Acc:1311018]	3.637	1.86256	5.12421e-09	4.06341e-08	0.41	0.38	0.37	2.16	1.02	1.46	0.386667	1.54667
ENSRNOG00000050482	Dbf4	DBF4 zinc finger [Source:RGD Symbol;Acc:1305854]	0.42	-1.25225	5.4002e-09	4.26855e-08	27.16	23.95	31.53	14.19	7.34	11.01	27.5467	10.8467
ENSRNOG00000006738	Fbxo32	F-box protein 32 [Source:RGD Symbol;Acc:620373]	2.596	1.37614	5.39989e-09	4.26855e-08	1.39	1.93	1.29	3.4	5.07	3.76	1.53667	4.07667
ENSRNOG00000000024	Hebp1	heme binding protein 1 [Source:RGD Symbol;Acc:1304581]	3.562	1.83275	5.44291e-09	4.29772e-08	4.11	6.81	4.86	13.23	29.15	18.72	5.26	20.3667
ENSRNOG00000004342	Ahr	aryl hydrocarbon receptor [Source:RGD Symbol;Acc:2074]	2.477	1.30843	5.55385e-09	4.38298e-08	1.09	1.54	1.87	3.34	3.59	4.23	1.5	3.72
ENSRNOG00000053067	AABR07035008.1	-	0.355	-1.49475	6.18797e-09	4.85238e-08	5.88	6.29	5.16	2.37	1.05	2.1	5.77667	1.84
ENSRNOG00000017628	Tagln	transgelin [Source:RGD Symbol;Acc:3723]	0.361	-1.47134	6.27382e-09	4.9171e-08	77.89	65.88	101.43	33.77	15.38	32.12	81.7333	27.09
ENSRNOG00000012404	Thrsp	thyroid hormone responsive [Source:RGD Symbol;Acc:3859]	6.575	2.71689	6.54648e-09	5.11724e-08	0.68	1.5	0.56	4.41	19.24	6.16	0.913333	9.93667
ENSRNOG00000008301	Tagln2	transgelin 2 [Source:RGD Symbol;Acc:1310840]	0.374	-1.42045	6.56956e-09	5.13258e-08	54.68	75.7	56.16	14.6	29.96	19.56	62.18	21.3733
ENSRNOG00000020598	LOC100909725	potassium channel subfamily K member 6-like [Source:RGD Symbol;Acc:6501929]	4.228	2.08008	6.71635e-09	5.24449e-08	0.49	0.48	0.48	1.88	2.18	2.66	0.483333	2.24
ENSRNOG00000012181	Lpl	lipoprotein lipase [Source:RGD Symbol;Acc:3017]	0.418	-1.25938	6.80084e-09	5.30767e-08	6.59	4.14	5.48	2.2	2.22	1.9	5.40333	2.10667
ENSRNOG00000018804	Ripor2	RHO family interacting cell polarization regulator 2 [Source:RGD Symbol;Acc:1306939]	3.287	1.71689	6.97304e-09	5.42775e-08	1.21	1.1	1.36	5.74	6.31	7.11	1.22333	6.38667
ENSRNOG00000018516	Impa2	inositol monophosphatase 2 [Source:RGD Symbol;Acc:628692]	0.361	-1.47034	7.15338e-09	5.5652e-08	7.78	6.45	8.76	2.77	2.25	2.5	7.66333	2.50667
ENSRNOG00000019751	Cyb5r2	cytochrome b5 reductase 2 [Source:RGD Symbol;Acc:1308421]	2.401	1.26335	7.269e-09	5.64625e-08	5.01	4.21	3.47	10.02	9.41	10.27	4.23	9.9
ENSRNOG00000020164	Ifitm10	interferon induced transmembrane protein 10 [Source:MGI Symbol;Acc:MGI:2444776]	0.359	-1.47929	7.50978e-09	5.82412e-08	12.58	10.41	12.09	4.75	2.65	3.91	11.6933	3.77
ENSRNOG00000028426	Mcf2l	MCF.2 cell line derived transforming sequence-like [Source:RGD Symbol;Acc:619782]	0.477	-1.06709	8.7842e-09	6.75585e-08	30.22	24.39	24.27	15.76	9.23	11.37	26.2933	12.12
ENSRNOG00000029078	Hmgn5b	high mobility group nucleosome binding domain 5B [Source:RGD Symbol;Acc:1308736]	0.456	-1.13258	8.9149e-09	6.84698e-08	124.28	104.13	123.08	64.5	33.75	77.95	117.163	58.7333
ENSRNOG00000007331	Rragd	Ras-related GTP binding D [Source:RGD Symbol;Acc:1310007]	2.46	1.29848	9.6119e-09	7.36946e-08	3.05	6.64	3.41	10.55	13.4	10.78	4.36667	11.5767
ENSRNOG00000014149	Npy1r	neuropeptide Y receptor Y1 [Source:RGD Symbol;Acc:3198]	2.432	1.28192	1.00633e-08	7.69564e-08	3.12	4.57	4	6.99	11.12	9.55	3.89667	9.22
ENSRNOG00000019022	Fam89a	family with sequence similarity 89, member A [Source:RGD Symbol;Acc:1309879]	0.435	-1.20253	1.01306e-08	7.74311e-08	38.64	43.25	30.19	18.14	16.35	11.41	37.36	15.3
ENSRNOG00000012290	Gchfr	GTP cyclohydrolase I feedback regulator [Source:RGD Symbol;Acc:621746]	0.487	-1.03873	1.09193e-08	8.30731e-08	56.79	51.42	48.54	25.03	26.97	21.04	52.25	24.3467
ENSRNOG00000002802	Cxcl1	C-X-C motif chemokine ligand 1 [Source:RGD Symbol;Acc:619869]	5.432	2.44157	1.20576e-08	9.14045e-08	0.99	0.86	0.52	8.43	5.87	3.76	0.79	6.02
ENSRNOG00000013656	Lpar1	lysophosphatidic acid receptor 1 [Source:RGD Symbol;Acc:620563]	6.077	2.60341	1.22614e-08	9.28541e-08	0.28	0.23	0.29	1.05	4.76	1.64	0.266667	2.48333
ENSRNOG00000055408	Gcat	glycine C-acetyltransferase [Source:RGD Symbol;Acc:1307291]	3.064	1.61534	1.2838e-08	9.70225e-08	1.6	1.55	2.34	5.11	6.86	5.56	1.83	5.84333
ENSRNOG00000008101	Tmem251	transmembrane protein 251 [Source:RGD Symbol;Acc:1566396]	2.303	1.20379	1.29583e-08	9.78811e-08	20.14	20.66	18	40.39	49.45	46.42	19.6	45.42
ENSRNOG00000006570	Plekhg3	pleckstrin homology and RhoGEF domain containing G3 [Source:RGD Symbol;Acc:1308089]	0.408	-1.29292	1.44712e-08	1.0881e-07	5.24	3.23	5.97	1.91	1.22	2.24	4.81333	1.79
ENSRNOG00000049537	AABR07021544.1	-	3.13	1.64607	1.5525e-08	1.16379e-07	2.06	2.25	1.18	6.82	7.74	5.18	1.83	6.58
ENSRNOG00000021004	Rasip1	Ras interacting protein 1 [Source:RGD Symbol;Acc:1305291]	2.382	1.25216	1.56701e-08	1.17347e-07	2.19	2.09	1.65	4.9	5.3	4.02	1.97667	4.74
ENSRNOG00000031760	Fmn1	formin 1 [Source:MGI Symbol;Acc:MGI:101815]	3.244	1.69759	1.57668e-08	1.17953e-07	1.11	1.24	1.3	4.65	5.5	3.29	1.21667	4.48
ENSRNOG00000024553	Cyb5d2	cytochrome b5 domain containing 2 [Source:RGD Symbol;Acc:1359124]	2.663	1.41322	1.61319e-08	1.20562e-07	2.09	2.18	2.57	6.16	6.39	6.01	2.28	6.18667
ENSRNOG00000020274	Taf5	TATA-box binding protein associated factor 5 [Source:RGD Symbol;Acc:1311332]	0.477	-1.06863	1.63524e-08	1.22148e-07	6.48	5.44	6.09	2.85	2.19	3.08	6.00333	2.70667
ENSRNOG00000025691	Pla2g7	phospholipase A2 group VII [Source:RGD Symbol;Acc:1310734]	3.862	1.94922	1.64859e-08	1.22959e-07	34.66	49.92	33.49	131.29	245.01	137.5	39.3567	171.267
ENSRNOG00000004936	Sdc2	syndecan 2 [Source:RGD Symbol;Acc:3649]	2.426	1.27856	1.87348e-08	1.38892e-07	50.27	57.75	35.75	141.51	133.2	76.29	47.9233	117
ENSRNOG00000007284	Slc2a1	solute carrier family 2 member 1 [Source:RGD Symbol;Acc:3704]	2.528	1.33775	2.05346e-08	1.51402e-07	4.57	8.2	7.43	13.04	19.65	18.89	6.73333	17.1933
ENSRNOG00000006551	Dcaf15	DDB1 and CUL4 associated factor 15 [Source:RGD Symbol;Acc:1304881]	0.48	-1.05773	2.11568e-08	1.55697e-07	36.36	25.18	33.14	15.25	10.98	17.11	31.56	14.4467
ENSRNOG00000033772	Serpinb9	serpin family B member 9 [Source:RGD Symbol;Acc:1549730]	0.414	-1.27111	2.17285e-08	1.59648e-07	7.67	7.91	7.43	2.7	3.65	2.52	7.67	2.95667
ENSRNOG00000022946	Slc22a3	solute carrier family 22 member 3 [Source:RGD Symbol;Acc:3701]	0.278	-1.84444	2.18313e-08	1.60244e-07	1.98	2.56	1.43	0.46	0.49	0.47	1.99	0.473333
ENSRNOG00000017087	Man1c1	mannosidase, alpha, class 1C, member 1 [Source:RGD Symbol;Acc:1309672]	2.156	1.10867	2.206e-08	1.61842e-07	3.35	5.12	4.35	7.44	10.56	9.44	4.27333	9.14667
ENSRNOG00000002093	Tgfbr3	transforming growth factor beta receptor 3 [Source:RGD Symbol;Acc:61821]	3.347	1.74297	2.3289e-08	1.70774e-07	0.32	0.54	0.4	1.32	1.98	1.22	0.42	1.50667
ENSRNOG00000010588	Tns2	tensin 2 [Source:RGD Symbol;Acc:1310917]	0.42	-1.25026	2.35329e-08	1.72307e-07	24.86	16.66	28.8	10.68	6.29	10.47	23.44	9.14667
ENSRNOG00000050111	Cenpo	centromere protein O [Source:RGD Symbol;Acc:1590328]	0.379	-1.39995	2.45796e-08	1.79793e-07	13.89	10.09	12.57	5.55	2.95	4.65	12.1833	4.38333
ENSRNOG00000028273	Tmem150b	transmembrane protein 150B [Source:RGD Symbol;Acc:1306181]	3.144	1.65242	2.60823e-08	1.90409e-07	0.98	0.72	0.86	2.81	2.91	2.7	0.853333	2.80667
ENSRNOG00000012134	Scn4a	sodium voltage-gated channel alpha subunit 4 [Source:RGD Symbol;Acc:3636]	5.195	2.37721	2.88628e-08	2.09673e-07	0.13	0.36	0.1	0.94	2.16	1.06	0.196667	1.38667
ENSRNOG00000008034	Tmeff1	transmembrane protein with EGF-like and two follistatin-like domains 1 [Source:RGD Symbol;Acc:62005]	3.34	1.73982	2.98694e-08	2.16666e-07	1.91	3.34	1.7	6.05	11.62	7.33	2.31667	8.33333
ENSRNOG00000057880	Myh11	myosin heavy chain 11 [Source:RGD Symbol;Acc:3136]	0.462	-1.11443	2.98619e-08	2.16666e-07	1.8	1.95	1.96	0.79	0.91	0.79	1.90333	0.83
ENSRNOG00000002660	Magee1	MAGE family member E1 [Source:RGD Symbol;Acc:1560259]	0.404	-1.30792	2.98952e-08	2.16748e-07	3.7	3.28	3.21	1.63	1.03	1.18	3.39667	1.28
ENSRNOG00000001827	Masp1	mannan-binding lectin serine peptidase 1 [Source:RGD Symbol;Acc:620213]	0.497	-1.00845	3.03388e-08	2.19748e-07	20.07	21.26	25.62	9.72	9.75	11.78	22.3167	10.4167
ENSRNOG00000021555	Mis18a	MIS18 kinetochore protein A [Source:RGD Symbol;Acc:1310778]	0.306	-1.70871	3.0752e-08	2.22632e-07	29.56	23.15	28.21	12.32	4.3	5.23	26.9733	7.28333
ENSRNOG00000017209	Tubb3	tubulin, beta 3 class III [Source:RGD Symbol;Acc:628595]	2.644	1.40288	3.33482e-08	2.4037e-07	4.43	7.56	5.46	11.42	17.63	18.09	5.81667	15.7133
ENSRNOG00000003687	Rgs2	regulator of G-protein signaling 2 [Source:RGD Symbol;Acc:621665]	2.278	1.18797	3.35691e-08	2.41609e-07	15.57	23.89	24.89	41.85	51.31	57.03	21.45	50.0633
ENSRNOG00000058173	AABR07041949.1	SRY-box 3 [Source:NCBI gene;Acc:679158]	0.407	-1.29631	3.41294e-08	2.45403e-07	16.61	13.53	21.79	6.96	4.97	7.7	17.31	6.54333
ENSRNOG00000016368	Ppp1r14c	protein phosphatase 1, regulatory (inhibitor) subunit 14c [Source:RGD Symbol;Acc:620538]	0.49	-1.03021	3.54589e-08	2.54716e-07	39.94	39.09	34.78	23.75	15.13	14.07	37.9367	17.65
ENSRNOG00000057451	Itga5	integrin subunit alpha 5 [Source:RGD Symbol;Acc:2925]	2.862	1.51712	3.70932e-08	2.65297e-07	2.28	4.32	1.91	7.27	9.86	8.2	2.83667	8.44333
ENSRNOG00000015232	Pip5k1b	phosphatidylinositol-4-phosphate 5-kinase type 1 beta [Source:RGD Symbol;Acc:1310914]	2.334	1.2229	4.04306e-08	2.88331e-07	2.39	4.46	2.26	5.99	5.62	5.36	3.03667	5.65667
ENSRNOG00000011688	Neil3	nei-like DNA glycosylase 3 [Source:RGD Symbol;Acc:1310562]	0.238	-2.07054	4.04926e-08	2.88634e-07	3.73	3.2	5.85	0.43	0.7	0.87	4.26	0.666667
ENSRNOG00000015550	Ptgds	prostaglandin D2 synthase [Source:RGD Symbol;Acc:3433]	7.899	2.98164	4.45323e-08	3.16819e-07	0	0.24	0	2.34	4.68	3.2	0.08	3.40667
ENSRNOG00000021128	Kcnj11	potassium voltage-gated channel subfamily J member 11 [Source:RGD Symbol;Acc:69247]	3.452	1.7874	4.48512e-08	3.18935e-07	0.56	0.5	0.68	2.32	1.53	2.74	0.58	2.19667
ENSRNOG00000039856	Lrrc73	leucine rich repeat containing 73 [Source:RGD Symbol;Acc:1561390]	2.498	1.32068	5.29684e-08	3.72894e-07	3.29	2.93	2.83	7.71	8.18	7.04	3.01667	7.64333
ENSRNOG00000010868	Rims4	regulating synaptic membrane exocytosis 4 [Source:RGD Symbol;Acc:628695]	0.496	-1.01261	5.36175e-08	3.77106e-07	17.56	13.27	20.31	10.16	6.35	8.33	17.0467	8.28
ENSRNOG00000047005	Kcnk5	potassium two pore domain channel subfamily K member 5 [Source:RGD Symbol;Acc:1564985]	0.3	-1.73834	5.55392e-08	3.89263e-07	1.89	1.71	1.86	0.66	0.33	0.43	1.82	0.473333
ENSRNOG00000055956	AABR07015078.1	-	2.023	1.01626	5.71724e-08	3.99829e-07	283.97	454.27	315.86	563.81	777.84	686.39	351.367	676.013
ENSRNOG00000057936	AABR07014218.1	-	2.67	1.41684	6.22281e-08	4.3361e-07	27.06	17.49	14.52	79.33	49.92	37.18	19.69	55.4767
ENSRNOG00000055382	Hcn1	hyperpolarization-activated cyclic nucleotide-gated potassium channel 1 [Source:RGD Symbol;Acc:620688]	7.344	2.8766	6.5872e-08	4.57427e-07	0.03	0.03	0.11	0.51	2.14	0.86	0.0566667	1.17
ENSRNOG00000033970	Moap1	modulator of apoptosis 1 [Source:RGD Symbol;Acc:1307230]	3.514	1.81306	6.83063e-08	4.72338e-07	3.05	2.78	1.26	8.01	12.78	6.81	2.36333	9.2
ENSRNOG00000008816	Gpnmb	glycoprotein nmb [Source:RGD Symbol;Acc:71008]	6.144	2.61922	7.34761e-08	5.06195e-07	13.8	30.29	10.11	128.88	313.28	136.22	18.0667	192.793
ENSRNOG00000014061	Dusp5	dual specificity phosphatase 5 [Source:RGD Symbol;Acc:620854]	2.165	1.11453	7.89533e-08	5.42415e-07	5.16	6.22	4.19	10.71	13.26	9.36	5.19	11.11
ENSRNOG00000007374	Tac1	tachykinin, precursor 1 [Source:RGD Symbol;Acc:3807]	7.807	2.96479	8.30175e-08	5.69016e-07	0	0.09	0	1.38	1.66	2.28	0.03	1.77333
ENSRNOG00000028545	AC141959.1	-	3.92	1.97087	8.37335e-08	5.73658e-07	1.56	5.26	1.36	5.78	10.94	8.62	2.72667	8.44667
ENSRNOG00000017765	Net1	neuroepithelial cell transforming 1 [Source:RGD Symbol;Acc:1305034]	0.468	-1.09469	8.68745e-08	5.93803e-07	9.28	6.67	7.88	4.3	2.77	3.45	7.94333	3.50667
ENSRNOG00000032307	Dsel	dermatan sulfate epimerase-like [Source:RGD Symbol;Acc:1307724]	2.235	1.16044	8.98472e-08	6.13272e-07	1.41	1.51	1.19	2.7	3.27	3.2	1.37	3.05667
ENSRNOG00000052415	Gstt2	glutathione S-transferase, theta 2 [Source:RGD Symbol;Acc:69362]	2.032	1.023	9.70636e-08	6.60398e-07	11.64	15.62	16.22	24.64	33.85	28.95	14.4933	29.1467
ENSRNOG00000029938	Pik3c2b	phosphatidylinositol-4-phosphate 3-kinase, catalytic subunit type 2 beta [Source:RGD Symbol;Acc:1306541]	0.485	-1.04485	1.01214e-07	6.86146e-07	6.13	4.85	7.22	3.01	2.08	3.21	6.06667	2.76667
ENSRNOG00000054340	AABR07011013.1	-	0.417	-1.2634	1.02778e-07	6.95442e-07	30.59	19.57	36.2	35.52	4.46	8.7	28.7867	16.2267
ENSRNOG00000051941	Fam78b	family with sequence similarity 78, member B [Source:MGI Symbol;Acc:MGI:2443050]	2.646	1.40397	1.08159e-07	7.29519e-07	2.01	1.86	1.43	4.12	4.59	3.53	1.76667	4.08
ENSRNOG00000002053	Fras1	Fraser extracellular matrix complex subunit 1 [Source:RGD Symbol;Acc:1306516]	2.944	1.55758	1.08322e-07	7.30289e-07	0.51	1.06	0.48	1.93	2.06	2.13	0.683333	2.04
ENSRNOG00000059374	AABR07024457.1	-	0.264	-1.92017	1.09448e-07	7.37544e-07	7.8	4.88	6.34	1.66	1.51	1.36	6.34	1.51
ENSRNOG00000019741	Isyna1	inositol-3-phosphate synthase 1 [Source:RGD Symbol;Acc:1359423]	0.444	-1.17175	1.09638e-07	7.38485e-07	6.19	5.63	7.14	2.33	2.53	2.99	6.32	2.61667
ENSRNOG00000053753	AABR07070307.1	-	2.574	1.36373	1.1406e-07	7.67221e-07	1.82	0.92	1.02	3.72	3.05	3.14	1.25333	3.30333
ENSRNOG00000029370	Abhd3	abhydrolase domain containing 3 [Source:RGD Symbol;Acc:1310655]	0.486	-1.04211	1.18838e-07	7.96467e-07	27.13	30.66	21.59	13.64	13.45	9.44	26.46	12.1767
ENSRNOG00000011497	Aldh1b1	aldehyde dehydrogenase 1 family, member B1 [Source:RGD Symbol;Acc:1306737]	0.242	-2.0474	1.2292e-07	8.21595e-07	2.84	1.99	2	0.55	0.51	0.23	2.27667	0.43
ENSRNOG00000022429	Minar2	membrane integral NOTCH2 associated receptor 2 [Source:RGD Symbol;Acc:1312005]	0.434	-1.20351	1.29686e-07	8.64476e-07	8.07	5.99	8.23	3.21	2.42	3.28	7.43	2.97
ENSRNOG00000031974	Pcdh10	protocadherin 10 [Source:RGD Symbol;Acc:1565811]	0.449	-1.1556	1.31583e-07	8.76723e-07	26.44	19.91	17.3	11.8	8.37	6.72	21.2167	8.96333
ENSRNOG00000011271	Mcc	MCC, WNT signaling pathway regulator [Source:RGD Symbol;Acc:1561988]	2.165	1.11406	1.34021e-07	8.92165e-07	5.41	5.01	5.7	13.45	8.29	9.12	5.37333	10.2867
ENSRNOG00000061031	LOC100909849	frizzled-8-like [Source:RGD Symbol;Acc:6501129]	3.381	1.75729	1.46642e-07	9.72684e-07	0.37	0.43	0.51	1.4	1.91	1.65	0.436667	1.65333
ENSRNOG00000059244	Fzd8	frizzled class receptor 8 [Source:RGD Symbol;Acc:1560525]	3.381	1.75729	1.46642e-07	9.72684e-07	0.37	0.43	0.51	1.4	1.91	1.65	0.436667	1.65333
ENSRNOG00000048961	Bhlhe41	basic helix-loop-helix family, member e41 [Source:RGD Symbol;Acc:70900]	3.956	1.98393	1.52131e-07	1.00684e-06	0.92	1.97	0.8	6.36	6.49	4.57	1.23	5.80667
ENSRNOG00000001858	Ypel1	yippee-like 1 [Source:RGD Symbol;Acc:2321291]	0.471	-1.08751	1.59876e-07	1.05621e-06	15.72	9.38	10.48	4.05	1.81	2.84	11.86	2.9
ENSRNOG00000005723	Grin3a	glutamate ionotropic receptor NMDA type subunit 3A [Source:RGD Symbol;Acc:621704]	0.273	-1.87477	1.622e-07	1.07109e-06	2.37	1.4	1.18	0.51	0.37	0.21	1.65	0.363333
ENSRNOG00000007603	Gabrr1	gamma-aminobutyric acid type A receptor rho 1 subunit [Source:RGD Symbol;Acc:61900]	7.045	2.81658	1.67168e-07	1.10144e-06	0.02	0.05	0	0.41	0.85	0.32	0.0233333	0.526667
ENSRNOG00000012216	Tgfbi	transforming growth factor, beta induced [Source:RGD Symbol;Acc:620017]	2.538	1.34388	1.77621e-07	1.16875e-06	1.06	1.21	1.18	2.82	3.34	2.74	1.15	2.96667
ENSRNOG00000046282	Mir6326	microRNA 6326 [Source:RGD Symbol;Acc:7489039]	2.278	1.18789	1.80754e-07	1.1883e-06	3.16	5.66	4.57	8.6	12.18	9.75	4.46333	10.1767
ENSRNOG00000039063	LOC681355	similar to potassium channel tetramerisation domain containing 12b [Source:RGD Symbol;Acc:1596735]	0.412	-1.27786	1.91928e-07	1.25646e-06	21.91	17.43	21.52	9.53	5.23	8.74	20.2867	7.83333
ENSRNOG00000013589	Cxcl12	C-X-C motif chemokine ligand 12 [Source:RGD Symbol;Acc:3651]	0.293	-1.77048	1.9394e-07	1.26768e-06	2.47	1.04	1.75	0.51	0.45	0.34	1.75333	0.433333
ENSRNOG00000047924	Zbtb7c	zinc finger and BTB domain containing 7C [Source:RGD Symbol;Acc:1591841]	0.489	-1.03085	1.98577e-07	1.29627e-06	3.02	2.89	3.14	1.29	1.42	1.46	3.01667	1.39
ENSRNOG00000016697	Lrrc56	leucine rich repeat containing 56 [Source:RGD Symbol;Acc:1311654]	0.34	-1.55525	2.2336e-07	1.45037e-06	3.42	2.97	2.9	0.84	1.16	0.81	3.09667	0.936667
ENSRNOG00000050206	Shank2	SH3 and multiple ankyrin repeat domains 2 [Source:RGD Symbol;Acc:628772]	0.319	-1.64843	2.27079e-07	1.47258e-06	0.81	1.03	0.72	0.17	0.27	0.25	0.853333	0.23
ENSRNOG00000057851	LOC680254	hypothetical protein LOC680254 [Source:RGD Symbol;Acc:1594177]	0.409	-1.28973	2.34577e-07	1.51987e-06	67.67	48.11	60.97	29.03	12.63	22.04	58.9167	21.2333
ENSRNOG00000023346	Cplane2	ciliogenesis and planar polarity effector 2 [Source:RGD Symbol;Acc:1561421]	0.375	-1.41463	2.41408e-07	1.5614e-06	4.8	3.49	3.38	1.71	0.91	1.19	3.89	1.27
ENSRNOG00000033921	Als2cl	ALS2 C-terminal like [Source:RGD Symbol;Acc:1305208]	0.245	-2.031	2.70671e-07	1.73776e-06	4.3	6.29	4.46	0.45	1.72	0.5	5.01667	0.89
ENSRNOG00000010275	Slc17a9	solute carrier family 17 member 9 [Source:RGD Symbol;Acc:1311940]	5.343	2.41768	2.91157e-07	1.86605e-06	0.16	0.28	0.03	1.65	1.23	1.25	0.156667	1.37667
ENSRNOG00000016037	Mafb	MAF bZIP transcription factor B [Source:RGD Symbol;Acc:2982]	2.457	1.29663	3.08191e-07	1.96671e-06	1.86	1.65	2.59	4.87	4.93	5.4	2.03333	5.06667
ENSRNOG00000046214	Cyp27b1	cytochrome P450, family 27, subfamily b, polypeptide 1 [Source:RGD Symbol;Acc:69192]	2.563	1.3578	3.12974e-07	1.99208e-06	0.87	0.47	0.99	1.87	1.4	1.76	0.776667	1.67667
ENSRNOG00000003537	Spta1	spectrin, alpha, erythrocytic 1 [Source:RGD Symbol;Acc:1305194]	2.462	1.30003	3.18279e-07	2.02411e-06	0.61	0.41	0.51	1.04	1.44	1.31	0.51	1.26333
ENSRNOG00000059322	N4bp2l1	NEDD4 binding protein 2-like 1 [Source:RGD Symbol;Acc:1595713]	3.14	1.65072	3.19057e-07	2.02818e-06	0.7	0.64	0.93	2.47	2.49	2.06	0.756667	2.34
ENSRNOG00000011120	Radx	RPA1 related single stranded DNA binding protein, X-linked [Source:RGD Symbol;Acc:1589413]	0.378	-1.40545	3.21526e-07	2.04038e-06	1.69	1.88	1.93	0.68	0.6	0.68	1.83333	0.653333
ENSRNOG00000002005	Tmprss11f	transmembrane serine protease 11F [Source:RGD Symbol;Acc:1560675]	2.123	1.08584	3.76666e-07	2.37704e-06	4.49	6.95	4.23	11.15	12.48	9.53	5.22333	11.0533
ENSRNOG00000028085	Tmem255a	transmembrane protein 255A [Source:RGD Symbol;Acc:727788]	0.313	-1.67377	3.94949e-07	2.4829e-06	4.55	5.21	4.31	1.21	1.4	1.05	4.69	1.22
ENSRNOG00000016351	Frrs1	ferric-chelate reductase 1 [Source:RGD Symbol;Acc:1306883]	2.489	1.31549	4.21035e-07	2.63793e-06	0.77	1.64	0.87	2.11	2.78	2.14	1.09333	2.34333
ENSRNOG00000012475	Prr5	proline rich 5 [Source:RGD Symbol;Acc:1307954]	0.422	-1.24433	4.21584e-07	2.64025e-06	7.44	3.97	6.08	2.86	1.56	2.35	5.83	2.25667
ENSRNOG00000014010	Gfra2	GDNF family receptor alpha 2 [Source:RGD Symbol;Acc:61809]	3.098	1.63141	4.45241e-07	2.779e-06	1.14	2.07	2.11	3.61	7.98	6.11	1.77333	5.9
ENSRNOG00000016484	Gstk1	glutathione S-transferase kappa 1 [Source:RGD Symbol;Acc:735188]	0.459	-1.12201	4.48556e-07	2.79852e-06	17.95	23.5	19.7	7.75	10.46	8.2	20.3833	8.80333
ENSRNOG00000054374	Smim29	small integral membrane protein 29 [Source:RGD Symbol;Acc:1564450]	2.108	1.07578	4.90177e-07	3.04254e-06	21.45	28.44	23.63	44.61	63.96	45.97	24.5067	51.5133
ENSRNOG00000046192	Nsun4	NOP2/Sun RNA methyltransferase family member 4 [Source:RGD Symbol;Acc:1559652]	2.735	1.45168	5.33572e-07	3.29559e-06	4.55	2.09	4.37	12.59	9.91	8.81	3.67	10.4367
ENSRNOG00000002215	Mylk	myosin light chain kinase [Source:RGD Symbol;Acc:1310915]	0.233	-2.10172	5.38113e-07	3.3181e-06	0.81	0.32	0.66	0.13	0.07	0.1	0.596667	0.1
ENSRNOG00000011292	Col1a2	collagen type I alpha 2 chain [Source:RGD Symbol;Acc:621351]	2.246	1.16736	5.38908e-07	3.32162e-06	6.66	6.16	4.44	10.86	17.7	10.36	5.75333	12.9733
ENSRNOG00000004882	Capn6	calpain 6 [Source:RGD Symbol;Acc:70960]	2.923	1.54729	5.64692e-07	3.47047e-06	1.12	2.01	0.93	3.69	5.39	3.57	1.35333	4.21667
ENSRNOG00000057688	AABR07049695.4	-	0.225	-2.15436	5.7021e-07	3.49853e-06	33.3	19.35	23.31	1.9	3.6	5.38	25.32	3.62667
ENSRNOG00000042888	Cdyl2	chromodomain Y-like 2 [Source:RGD Symbol;Acc:1309548]	2.431	1.2813	5.8018e-07	3.55528e-06	1.68	1.52	2.01	3.77	4.83	4.23	1.73667	4.27667
ENSRNOG00000017690	Ccsap	centriole, cilia and spindle-associated protein [Source:RGD Symbol;Acc:1563235]	0.312	-1.67933	5.92821e-07	3.62824e-06	4.95	3.8	3.13	1.11	1.18	0.89	3.96	1.06
ENSRNOG00000058193	Slc27a6	solute carrier family 27 member 6 [Source:RGD Symbol;Acc:1311977]	0.167	-2.58555	6.10054e-07	3.72601e-06	0.5	0.69	0.64	0.05	0.05	0.02	0.61	0.04
ENSRNOG00000028844	Slc9a5	solute carrier family 9 member A5 [Source:RGD Symbol;Acc:620473]	0.288	-1.79338	6.12403e-07	3.73727e-06	1.81	1.2	1.32	0.47	0.37	0.19	1.44333	0.343333
ENSRNOG00000005185	Nxph3	neurexophilin 3 [Source:RGD Symbol;Acc:620693]	3.744	1.90447	6.23189e-07	3.7984e-06	1.84	2.22	1.11	3.52	11.17	8.07	1.72333	7.58667
ENSRNOG00000055836	AABR07000402.1	-	2.159	1.11064	6.29078e-07	3.83114e-06	102.61	145.83	87.77	191.85	315.12	216.23	112.07	241.067
ENSRNOG00000007984	Amer1	APC membrane recruitment protein 1 [Source:RGD Symbol;Acc:1560322]	0.461	-1.11785	6.707e-07	4.07456e-06	4.43	4.48	5.03	2.35	1.39	2.28	4.64667	2.00667
ENSRNOG00000054466	AABR07001207.1	-	0.24	-2.0599	6.80244e-07	4.12915e-06	5.4	4.39	5.57	0.98	0.14	0.73	5.12	0.616667
ENSRNOG00000019807	Sufu	SUFU negative regulator of hedgehog signaling [Source:RGD Symbol;Acc:1559462]	0.483	-1.04889	6.9554e-07	4.21682e-06	71.29	48.41	66.92	33.55	20.67	27.5	62.2067	27.24
ENSRNOG00000050441	AABR07028989.1	-	3.137	1.64943	7.00224e-07	4.24139e-06	1.05	2.1	2.02	4.74	6.76	6.2	1.72333	5.9
ENSRNOG00000027992	Dscam	DS cell adhesion molecule [Source:RGD Symbol;Acc:619992]	0.379	-1.4016	7.07286e-07	4.28102e-06	2.61	1.63	1.67	0.86	0.55	0.62	1.97	0.676667
ENSRNOG00000009360	Sh3bp1	SH3-domain binding protein 1 [Source:RGD Symbol;Acc:1306275]	0.376	-1.40972	7.24501e-07	4.37984e-06	3.65	2.74	3.99	1.07	0.93	1.5	3.46	1.16667
ENSRNOG00000060438	AABR07001634.1	-	2.063	1.04464	7.52961e-07	4.54632e-06	139.16	177.89	131.44	388.4	294.1	266.59	149.497	316.363
ENSRNOG00000007567	Rem1	RRAD and GEM like GTPase 1 [Source:RGD Symbol;Acc:1306560]	6.723	2.74907	8.46291e-07	5.06031e-06	0	0.04	0	0.97	0.76	0.73	0.0133333	0.82
ENSRNOG00000012151	Itpripl1	ITPRIP like 1 [Source:RGD Symbol;Acc:1564158]	0.378	-1.40191	8.84198e-07	5.27632e-06	4.62	4.27	4.88	1.19	1.38	2.11	4.59	1.56
ENSRNOG00000010626	Sphk1	sphingosine kinase 1 [Source:RGD Symbol;Acc:620048]	3.505	1.80948	8.89855e-07	5.3058e-06	0.75	1.49	0.68	4.1	4.87	2.59	0.973333	3.85333
ENSRNOG00000000512	Slc26a8	solute carrier family 26 member 8 [Source:RGD Symbol;Acc:1308898]	2.209	1.14343	9.03892e-07	5.38516e-06	2.21	2.03	1.5	4.63	4.25	3.51	1.91333	4.13
ENSRNOG00000011276	Tmem254	transmembrane protein 254 [Source:RGD Symbol;Acc:1305689]	2.143	1.09975	9.44885e-07	5.61582e-06	20.52	27.5	29.54	40.95	57.44	62.32	25.8533	53.57
ENSRNOG00000002751	Zdhhc15	zinc finger, DHHC-type containing 15 [Source:RGD Symbol;Acc:1562075]	0.491	-1.0252	9.48234e-07	5.63121e-06	17.92	15.23	18.34	9.1	4.54	7.93	17.1633	7.19
ENSRNOG00000048088	Mest	mesoderm specific transcript [Source:RGD Symbol;Acc:1594589]	0.454	-1.13925	9.50257e-07	5.64096e-06	299.45	189.31	296.04	141.94	69.16	122.93	261.6	111.343
ENSRNOG00000010598	Hs3st1	heparan sulfate-glucosamine 3-sulfotransferase 1 [Source:RGD Symbol;Acc:71084]	2.383	1.25266	1.01912e-06	6.03525e-06	1.97	1.77	2.43	4.43	4.42	3.84	2.05667	4.23
ENSRNOG00000010522	Tlr4	toll-like receptor 4 [Source:RGD Symbol;Acc:3870]	2.7	1.4331	1.02731e-06	6.08128e-06	1.04	1.37	0.86	3.36	3.67	2.2	1.09	3.07667
ENSRNOG00000055078	Cyp4b1	cytochrome P450, family 4, subfamily b, polypeptide 1 [Source:RGD Symbol;Acc:2480]	5.788	2.53295	1.09345e-06	6.45217e-06	0.09	0.3	0.03	0.71	3.06	1.45	0.14	1.74
ENSRNOG00000057501	Fam81a	family with sequence similarity 81, member A [Source:RGD Symbol;Acc:1311958]	0.289	-1.79155	1.16021e-06	6.82164e-06	2	1.4	1.2	0.48	0.38	0.25	1.53333	0.37
ENSRNOG00000003338	Pmp22	peripheral myelin protein 22 [Source:RGD Symbol;Acc:3359]	0.441	-1.18035	1.18695e-06	6.96778e-06	60.83	83.8	48.04	24	35.49	19.12	64.2233	26.2033
ENSRNOG00000032596	RT1-T24-1	RT1 class I, locus T24, gene 1 [Source:RGD Symbol;Acc:1359499]	0.352	-1.5059	1.19517e-06	7.0105e-06	10.5	11.82	7.78	8.74	5.91	5.06	10.0333	6.57
ENSRNOG00000049614	AABR07028488.1	-	0.42	-1.25186	1.2196e-06	7.14245e-06	4.04	4.66	4.87	1.21	2.06	1.88	4.52333	1.71667
ENSRNOG00000054465	AABR07045217.1	-	4.347	2.12001	1.24142e-06	7.25879e-06	0.84	2.83	0.92	10.24	9.71	6.52	1.53	8.82333
ENSRNOG00000059504	AABR07015078.2	-	2.263	1.17816	1.30623e-06	7.60466e-06	113.67	108.35	66.54	206.17	275.22	193.65	96.1867	225.013
ENSRNOG00000014851	Col4a4	collagen type IV alpha 4 chain [Source:RGD Symbol;Acc:1305355]	0.277	-1.85417	1.372e-06	7.96881e-06	0.61	0.91	0.56	0.09	0.18	0.15	0.693333	0.14
ENSRNOG00000008209	St3gal1	ST3 beta-galactoside alpha-2,3-sialyltransferase 1 [Source:RGD Symbol;Acc:1309373]	2.141	1.09825	1.38185e-06	8.02287e-06	3.14	2.56	4.1	4.97	8.01	7.83	3.26667	6.93667
ENSRNOG00000010655	Mttp	microsomal triglyceride transfer protein [Source:RGD Symbol;Acc:1308388]	0.488	-1.0356	1.40214e-06	8.13429e-06	4.62	3.36	3.68	1.95	1.47	1.93	3.88667	1.78333
ENSRNOG00000059326	Abca9	ATP binding cassette subfamily A member 9 [Source:RGD Symbol;Acc:1305931]	0.337	-1.57057	1.48461e-06	8.58247e-06	1.1	0.81	0.98	0.25	0.28	0.31	0.963333	0.28
ENSRNOG00000011815	Sgk1	serum/glucocorticoid regulated kinase 1 [Source:RGD Symbol;Acc:3668]	2.036	1.02593	1.48593e-06	8.58672e-06	17.61	14.76	20.6	39.31	32.65	21.47	17.6567	31.1433
ENSRNOG00000013526	Rassf4	Ras association domain family member 4 [Source:RGD Symbol;Acc:1307785]	0.44	-1.18302	1.49908e-06	8.65934e-06	7.49	5.4	4.72	2.66	2.09	2.42	5.87	2.39
ENSRNOG00000011130	Calca	calcitonin-related polypeptide alpha [Source:RGD Symbol;Acc:2254]	3.744	1.90445	1.58762e-06	9.14582e-06	1.18	1.34	1.05	5.02	4.73	3.75	1.19	4.5
ENSRNOG00000053406	Gramd1c	GRAM domain containing 1C [Source:RGD Symbol;Acc:1305433]	0.442	-1.17698	1.66232e-06	9.54273e-06	5.55	4.05	4.8	1.7	1.97	2.1	4.8	1.92333
ENSRNOG00000023318	Tigd3	tigger transposable element derived 3 [Source:RGD Symbol;Acc:1305393]	0.309	-1.69401	1.68382e-06	9.64746e-06	2.52	3.06	3.34	0.86	0.59	0.86	2.97333	0.77
ENSRNOG00000019577	Adamts19	ADAM metallopeptidase with thrombospondin type 1 motif, 19 [Source:RGD Symbol;Acc:1308359]	0.272	-1.87845	1.70706e-06	9.77304e-06	1.02	0.65	1.39	0.26	0.18	0.21	1.02	0.216667
ENSRNOG00000019536	Smim3	small integral membrane protein 3 [Source:RGD Symbol;Acc:628864]	2.195	1.13447	1.71277e-06	9.8019e-06	4.84	5.38	4	8.71	13.02	9.44	4.74	10.39
ENSRNOG00000051372	Mycn	MYCN proto-oncogene, bHLH transcription factor [Source:RGD Symbol;Acc:1584995]	2.172	1.11912	1.77871e-06	1.01518e-05	2.08	3.49	3.66	6.31	7.07	6.73	3.07667	6.70333
ENSRNOG00000061869	AABR07035012.1	-	0.281	-1.83114	1.84212e-06	1.04975e-05	0.65	0.94	0.84	0.21	0.11	0.22	0.81	0.18
ENSRNOG00000048412	RGD1309028	similar to RIKEN cDNA A830059I20 [Source:RGD Symbol;Acc:1309028]	0.442	-1.17635	2.01382e-06	1.14364e-05	12.2	19.16	21.79	6.88	6.15	8.79	17.7167	7.27333
ENSRNOG00000052707	Cacna1a	calcium voltage-gated channel subunit alpha1 A [Source:RGD Symbol;Acc:2244]	3.324	1.73308	2.01475e-06	1.14373e-05	6.28	8.32	4.18	23.6	27	15.78	6.26	22.1267
ENSRNOG00000015049	Scn5a	sodium voltage-gated channel alpha subunit 5 [Source:RGD Symbol;Acc:3637]	0.36	-1.47383	2.15447e-06	1.21556e-05	3.03	1.65	2.38	0.92	0.41	0.96	2.35333	0.763333
ENSRNOG00000007755	Pm20d2	peptidase M20 domain containing 2 [Source:RGD Symbol;Acc:1307853]	2.311	1.20842	2.23384e-06	1.25797e-05	3.27	3.52	3.97	4.85	10.98	7.66	3.58667	7.83
ENSRNOG00000012168	Fbxl21	F-box and leucine-rich repeat protein 21 [Source:RGD Symbol;Acc:1305555]	2.139	1.09693	2.631e-06	1.46767e-05	11.16	18.72	8.58	27.28	28.5	26.56	12.82	27.4467
ENSRNOG00000003207	Fmnl1	formin-like 1 [Source:RGD Symbol;Acc:1311042]	0.445	-1.16825	3.01392e-06	1.66995e-05	2.79	2.33	2.62	1.15	0.78	1.25	2.58	1.06
ENSRNOG00000008054	Igsf9	immunoglobulin superfamily, member 9 [Source:RGD Symbol;Acc:1304566]	0.336	-1.57187	3.02432e-06	1.67509e-05	1.37	1.29	0.96	0.44	0.3	0.3	1.20667	0.346667
ENSRNOG00000007136	Anxa7	annexin A7 [Source:RGD Symbol;Acc:621173]	2.115	1.08085	3.16085e-06	1.74614e-05	17.43	28.29	19.57	33.64	60.22	45.79	21.7633	46.55
ENSRNOG00000001911	Map6d1	MAP6 domain containing 1 [Source:RGD Symbol;Acc:1560102]	2.025	1.01788	3.25716e-06	1.79465e-05	4.17	4.74	4.71	8.07	9.71	9.67	4.54	9.15
ENSRNOG00000057054	LOC103690118	nuclear distribution protein nudE homolog 1-like [Source:RGD Symbol;Acc:9398378]	0.463	-1.11145	3.25959e-06	1.79526e-05	28.53	23.85	30.22	15.96	10.89	9.11	27.5333	11.9867
ENSRNOG00000007367	2022-09-04	septin 4 [Source:RGD Symbol;Acc:1308781]	0.363	-1.46122	3.31578e-06	1.82355e-05	8.6	6.83	9.58	3.4	1.68	3.28	8.33667	2.78667
ENSRNOG00000052122	AABR07044366.1	-	0.345	-1.53533	3.37478e-06	1.85188e-05	23.87	17.01	20.54	8.46	4.74	5.22	20.4733	6.14
ENSRNOG00000001736	Bdh1	3-hydroxybutyrate dehydrogenase 1 [Source:RGD Symbol;Acc:620131]	2.911	1.54148	3.48699e-06	1.90638e-05	2.58	3.44	1.8	5.92	12.56	6.08	2.60667	8.18667
ENSRNOG00000062101	Ace	angiotensin I converting enzyme [Source:RGD Symbol;Acc:2493]	3.114	1.63887	3.55544e-06	1.94166e-05	0.65	1.02	0.66	1.91	3.73	1.95	0.776667	2.53
ENSRNOG00000059618	Scarf1	scavenger receptor class F, member 1 [Source:RGD Symbol;Acc:1309330]	5.926	2.56713	3.65982e-06	1.99498e-05	0.06	0	0.06	0.91	0.9	1.5	0.04	1.10333
ENSRNOG00000011202	Chrna4	cholinergic receptor nicotinic alpha 4 subunit [Source:RGD Symbol;Acc:2346]	0.259	-1.94789	3.69392e-06	2.01162e-05	1.43	0.62	0.93	0.42	0.11	0.22	0.993333	0.25
ENSRNOG00000056747	AABR07015055.1	-	2.339	1.22586	3.79685e-06	2.06587e-05	35.08	67.86	48.35	100.71	121.18	149.66	50.43	123.85
ENSRNOG00000019613	Syt9	synaptotagmin 9 [Source:RGD Symbol;Acc:621169]	0.299	-1.73971	3.80085e-06	2.06729e-05	3.37	2.39	2.79	0.51	0.84	0.71	2.85	0.686667
ENSRNOG00000061982	AABR07024473.2	-	0.291	-1.77923	4.07553e-06	2.20938e-05	10.42	8.07	6.48	2.15	0.92	1.32	8.32333	1.46333
ENSRNOG00000007905	Itga7	integrin subunit alpha 7 [Source:RGD Symbol;Acc:71022]	3.716	1.89371	4.32632e-06	2.33891e-05	0.57	0.72	0.31	1.42	4.57	1.65	0.533333	2.54667
ENSRNOG00000040287	Cyp1b1	cytochrome P450, family 1, subfamily b, polypeptide 1 [Source:RGD Symbol;Acc:2460]	3.496	1.80581	4.5531e-06	2.45569e-05	0.75	0.86	0.36	3.34	3.07	1.32	0.656667	2.57667
ENSRNOG00000006649	Thrb	thyroid hormone receptor beta [Source:RGD Symbol;Acc:3858]	2.605	1.38106	4.68899e-06	2.52347e-05	0.51	0.77	0.57	1.34	2.38	1.43	0.616667	1.71667
ENSRNOG00000021380	Fads6	fatty acid desaturase 6 [Source:RGD Symbol;Acc:1311950]	0.445	-1.16847	4.99424e-06	2.67801e-05	6.01	5.11	3.67	2.01	2.17	1.64	4.93	1.94
ENSRNOG00000061046	AABR07059632.3	-	2.512	1.32866	5.01827e-06	2.68797e-05	0.81	0.76	1.59	2.59	3.47	3.14	1.05333	3.06667
ENSRNOG00000055650	Pou2f2	POU class 2 homeobox 2 [Source:RGD Symbol;Acc:621690]	0.315	-1.66714	5.11883e-06	2.73688e-05	0.61	0.86	0.77	0.3	0.13	0.35	0.746667	0.26
ENSRNOG00000052247	Manba	mannosidase beta [Source:RGD Symbol;Acc:1305785]	2.24	1.1638	5.12786e-06	2.74072e-05	2.46	2.53	1.52	5.38	5.65	3.75	2.17	4.92667
ENSRNOG00000004720	Kcnj2	potassium voltage-gated channel subfamily J member 2 [Source:RGD Symbol;Acc:61968]	3.805	1.92783	5.36355e-06	2.85947e-05	0.18	0.54	0.58	2.31	2.08	1.87	0.433333	2.08667
ENSRNOG00000004221	Lgr5	leucine rich repeat containing G protein coupled receptor 5 [Source:RGD Symbol;Acc:1307733]	0.294	-1.76803	5.4864e-06	2.9197e-05	1.91	0.92	1.51	0.37	0.25	0.39	1.44667	0.336667
ENSRNOG00000029810	LOC100911766	tetraspanin-4-like [Source:RGD Symbol;Acc:6490894]	6.035	2.59339	5.51431e-06	2.93139e-05	0	0	0	1.14	2.57	0.31	0	1.34
ENSRNOG00000058388	Zfp36	zinc finger protein 36 [Source:RGD Symbol;Acc:620722]	2.148	1.10296	5.5199e-06	2.93331e-05	2.36	2.6	2.17	4.6	5.74	5.14	2.37667	5.16
ENSRNOG00000049708	Wdr62	WD repeat domain 62 [Source:RGD Symbol;Acc:1306714]	0.166	-2.58721	5.57787e-06	2.96199e-05	0.21	0.17	0.44	0	0	0	0.273333	0
ENSRNOG00000001715	Ece2	endothelin-converting enzyme 2 [Source:RGD Symbol;Acc:1303039]	0.309	-1.69627	5.83934e-06	3.08895e-05	1.03	1.01	1.12	0.24	0.37	0.18	1.05333	0.263333
ENSRNOG00000004245	Mgst3	microsomal glutathione S-transferase 3 [Source:RGD Symbol;Acc:1306373]	0.352	-1.50698	5.90311e-06	3.11793e-05	15.9	13.17	10.64	4.87	4.48	2.91	13.2367	4.08667
ENSRNOG00000011323	Lgi3	leucine-rich repeat LGI family, member 3 [Source:RGD Symbol;Acc:1311079]	0.359	-1.47807	6.4386e-06	3.37787e-05	1.49	1.71	1.42	0.39	0.62	0.43	1.54	0.48
ENSRNOG00000036828	Pde1b	phosphodiesterase 1B [Source:RGD Symbol;Acc:3278]	0.289	-1.78911	6.68524e-06	3.5023e-05	4.12	3.95	4.46	0.77	1.67	0.4	4.17667	0.946667
ENSRNOG00000017557	LOC100362216	hypothetical protein LOC100362216 [Source:RGD Symbol;Acc:2318569]	0.378	-1.40299	6.75685e-06	3.53731e-05	3.1	2.72	2.94	1.51	0.72	0.94	2.92	1.05667
ENSRNOG00000030199	Tmem192	transmembrane protein 192 [Source:MGI Symbol;Acc:MGI:1920317]	2.189	1.13013	6.8682e-06	3.59434e-05	1.86	3.21	2.71	5.34	6.46	5.37	2.59333	5.72333
ENSRNOG00000005971	Gpr176	G protein-coupled receptor 176 [Source:RGD Symbol;Acc:621718]	3.166	1.66266	7.36664e-06	3.8416e-05	0.35	0.44	0.25	0.89	1.59	1.23	0.346667	1.23667
ENSRNOG00000055858	Myb	MYB proto-oncogene, transcription factor [Source:RGD Symbol;Acc:1560020]	0.228	-2.1318	7.44069e-06	3.87749e-05	1.58	1.34	1.53	0.31	0.27	0.03	1.48333	0.203333
ENSRNOG00000019677	Arid3b	AT-rich interaction domain 3B [Source:RGD Symbol;Acc:1306335]	0.495	-1.01409	7.6282e-06	3.97101e-05	5.16	3.73	5.31	2.42	1.62	2.55	4.73333	2.19667
ENSRNOG00000056338	AABR07058884.1	-	3.545	1.82592	7.68547e-06	3.99661e-05	0.1	0.15	0.16	0.78	0.55	0.44	0.136667	0.59
ENSRNOG00000007795	AABR07058410.1	G protein-coupled receptor 20 [Source:NCBI gene;Acc:60667]	0.259	-1.94676	9.31965e-06	4.77927e-05	3.62	2.14	4.27	0.72	0.58	0.56	3.34333	0.62
ENSRNOG00000034177	Efna5	ephrin A5 [Source:NCBI gene;Acc:116683]	2.476	1.30822	9.54054e-06	4.87902e-05	0.63	0.44	0.36	1.46	0.99	1.09	0.476667	1.18
ENSRNOG00000018350	Shtn1	shootin 1 [Source:RGD Symbol;Acc:1311558]	0.43	-1.21743	9.55132e-06	4.88285e-05	5.98	3.54	3.93	2.19	1.32	1.71	4.48333	1.74
ENSRNOG00000015750	Wnt7b	Wnt family member 7B [Source:RGD Symbol;Acc:1311441]	0.467	-1.09874	9.83366e-06	5.01507e-05	10.61	13.75	8.8	3.65	6.42	4.26	11.0533	4.77667
ENSRNOG00000005888	Fsip1	fibrous sheath interacting protein 1 [Source:RGD Symbol;Acc:1306874]	0.366	-1.45086	1.05355e-05	5.34903e-05	5.34	5.44	5.34	1.1	2	1.87	5.37333	1.65667
ENSRNOG00000052753	LOC100912611	claspin-like [Source:RGD Symbol;Acc:6486062]	0.212	-2.24105	1.07454e-05	5.44598e-05	5.93	4.53	4.44	1.38	0.04	0.25	4.96667	0.556667
ENSRNOG00000017955	Nudt8	nudix hydrolase 8 [Source:RGD Symbol;Acc:1309040]	2.021	1.01517	1.07775e-05	5.4588e-05	8.88	6.41	9.51	17.03	17.1	16.14	8.26667	16.7567
ENSRNOG00000005592	Brinp2	BMP/retinoic acid inducible neural specific 2 [Source:RGD Symbol;Acc:708419]	0.473	-1.0804	1.19321e-05	6.00867e-05	8.66	6.38	5.48	3.73	3.23	2.08	6.84	3.01333
ENSRNOG00000059362	Has3	hyaluronan synthase 3 [Source:RGD Symbol;Acc:628656]	0.419	-1.25528	1.20062e-05	6.04189e-05	2.03	1.92	1.8	0.67	0.4	0.93	1.91667	0.666667
ENSRNOG00000011800	F3	coagulation factor III, tissue factor [Source:RGD Symbol;Acc:2587]	2.062	1.04392	1.23563e-05	6.20121e-05	29.34	35.93	18.75	55.16	73.39	45.74	28.0067	58.0967
ENSRNOG00000030285	Epha3	Eph receptor A3 [Source:RGD Symbol;Acc:68389]	2.457	1.29672	1.27098e-05	6.3635e-05	2.56	6.26	4.35	6.78	15.26	9.97	4.39	10.67
ENSRNOG00000055451	Gcnt4	glucosaminyl (N-acetyl) transferase 4, core 2 (beta-1,6-N-acetylglucosaminyltransferase) [Source:MGI Symbol;Acc:MGI:2684919]	2.537	1.34284	1.30433e-05	6.51947e-05	2.33	1.29	2.22	5.7	4.33	5.28	1.94667	5.10333
ENSRNOG00000019447	Ecel1	endothelin converting enzyme-like 1 [Source:RGD Symbol;Acc:61806]	5.517	2.46385	1.32483e-05	6.61523e-05	0.01	0	0	0.1	0.18	0.14	0.00333333	0.14
ENSRNOG00000008834	Dach1	dachshund family transcription factor 1 [Source:RGD Symbol;Acc:1592073]	2.064	1.04573	1.37154e-05	6.82544e-05	1.27	0.98	1.22	2.7	1.95	2.76	1.15667	2.47
ENSRNOG00000030983	B3galt5	Beta-1,3-galactosyltransferase 5 [Source:RGD Symbol;Acc:1306727]	0.277	-1.85414	1.37993e-05	6.86256e-05	0.85	0.87	0.57	0.27	0.13	0.08	0.763333	0.16
ENSRNOG00000012362	Cacng3	calcium voltage-gated channel auxiliary subunit gamma 3 [Source:RGD Symbol;Acc:628803]	5.526	2.46621	1.3956e-05	6.92885e-05	0	0.04	0	0.71	0.26	1.02	0.0133333	0.663333
ENSRNOG00000011074	Calcb	calcitonin-related polypeptide, beta [Source:RGD Symbol;Acc:620997]	3.61	1.85188	1.42717e-05	7.07608e-05	0.75	1.09	0.49	3.49	3.87	3.38	0.776667	3.58
ENSRNOG00000045728	AABR07033887.1	-	2.162	1.11259	1.49282e-05	7.38923e-05	4.86	9.74	6.6	11.57	20.01	14.46	7.06667	15.3467
ENSRNOG00000061488	AABR07026557.2	-	0.469	-1.09382	1.56176e-05	7.70728e-05	3.24	3.34	4.96	1.61	1.27	2.11	3.84667	1.66333
ENSRNOG00000059461	B4galt1	beta-1,4-galactosyltransferase 1 [Source:RGD Symbol;Acc:620900]	2.069	1.0491	1.56169e-05	7.70728e-05	2.06	2.05	1.7	3.46	4.42	4.19	1.93667	4.02333
ENSRNOG00000014678	Fzd5	frizzled class receptor 5 [Source:RGD Symbol;Acc:631406]	2.551	1.3513	1.5638e-05	7.71378e-05	0.93	1.27	0.9	2.48	2.46	3.4	1.03333	2.78
ENSRNOG00000004805	Stac2	SH3 and cysteine rich domain 2 [Source:RGD Symbol;Acc:1305548]	3.353	1.74544	1.65206e-05	8.11776e-05	0.42	1.05	0.62	1.53	4.21	2.62	0.696667	2.78667
ENSRNOG00000029871	Slc8a3	solute carrier family 8 member A3 [Source:RGD Symbol;Acc:620197]	0.494	-1.01672	1.70714e-05	8.36616e-05	3.12	2	2.44	1.27	0.98	1.33	2.52	1.19333
ENSRNOG00000025498	Crb2	crumbs cell polarity complex component 2 [Source:RGD Symbol;Acc:1309368]	0.314	-1.67274	1.78094e-05	8.70765e-05	0.84	0.86	0.79	0.2	0.27	0.16	0.83	0.21
ENSRNOG00000025023	Stat6	signal transducer and activator of transcription 6 [Source:RGD Symbol;Acc:1309063]	2.792	1.48142	1.93319e-05	9.40239e-05	0.49	0.93	1.15	2.03	2.82	2.99	0.856667	2.61333
ENSRNOG00000007645	Kcnj9	potassium voltage-gated channel subfamily J member 9 [Source:RGD Symbol;Acc:621440]	0.311	-1.6838	1.93858e-05	9.42549e-05	1.89	1.36	2.1	0.5	0.28	0.59	1.78333	0.456667
ENSRNOG00000020652	Tgfb1	transforming growth factor, beta 1 [Source:RGD Symbol;Acc:69051]	2.13	1.09056	1.9907e-05	9.65991e-05	2.29	3.46	2.27	4.83	6.44	6.01	2.67333	5.76
ENSRNOG00000052745	Met	MET proto-oncogene, receptor tyrosine kinase [Source:RGD Symbol;Acc:3082]	3.676	1.87799	2.05958e-05	9.96146e-05	0.15	0.39	0.11	0.71	1.66	0.71	0.216667	1.02667
ENSRNOG00000013917	Igsf10	immunoglobulin superfamily, member 10 [Source:RGD Symbol;Acc:735030]	0.479	-1.0632	2.07306e-05	0.000100201	5.01	3.38	3.83	2.52	1.15	1.76	4.07333	1.81
ENSRNOG00000056344	AABR07049578.1	-	0.321	-1.63915	2.26711e-05	0.000109224	2.18	2.72	2.02	0.69	0.73	1.44	2.30667	0.953333
ENSRNOG00000009253	Igsf9b	immunoglobulin superfamily, member 9B [Source:RGD Symbol;Acc:1564717]	0.43	-1.21915	2.2682e-05	0.000109241	4.74	2.54	3.3	1.92	0.92	1.3	3.52667	1.38
ENSRNOG00000039754	Rab7b	Rab7b, member RAS oncogene family [Source:RGD Symbol;Acc:1562617]	0.497	-1.0098	2.37974e-05	0.000114056	9.87	13.16	8.5	4.66	6.11	3.94	10.51	4.90333
ENSRNOG00000046258	B3gnt5	UDP-GlcNAc:betaGal beta-1,3-N-acetylglucosaminyltransferase 5 [Source:RGD Symbol;Acc:70955]	0.289	-1.79111	2.38594e-05	0.000114317	0.76	0.46	0.88	0.18	0.13	0.14	0.7	0.15
ENSRNOG00000029450	AABR07058422.1	-	0.289	-1.78843	2.54709e-05	0.000121566	78.53	41.52	85.43	20.73	7.32	16.56	68.4933	14.87
ENSRNOG00000034134	Cpm	carboxypeptidase M [Source:RGD Symbol;Acc:1310532]	0.444	-1.17174	2.79002e-05	0.000132349	1.76	1.7	1.3	0.74	0.74	0.46	1.58667	0.646667
ENSRNOG00000059245	Rad51b	RAD51 paralog B [Source:MGI Symbol;Acc:MGI:1099436]	0.367	-1.44572	2.81037e-05	0.000133272	7.04	7.59	5.09	1.97	2.14	2.18	6.57333	2.09667
ENSRNOG00000002652	Rap1gap2	RAP1 GTPase activating protein 2 [Source:RGD Symbol;Acc:1304590]	0.361	-1.47061	2.97949e-05	0.000140527	1.41	1.66	1.11	0.53	0.36	0.41	1.39333	0.433333
ENSRNOG00000059500	Cdkn1c	cyclin-dependent kinase inhibitor 1C [Source:RGD Symbol;Acc:727892]	0.458	-1.12752	3.19947e-05	0.000150327	3.75	3.93	4.49	1.41	2.06	1.66	4.05667	1.71
ENSRNOG00000024986	Mmrn1	multimerin 1 [Source:RGD Symbol;Acc:1587248]	0.214	-2.22508	3.30085e-05	0.000154551	0.54	0.77	0.26	0.11	0.02	0.01	0.523333	0.0466667
ENSRNOG00000051303	AC127084.5	-	0.33	-1.59837	3.3703e-05	0.000157653	1.72	1.85	1.21	0.33	0.56	0.37	1.59333	0.42
ENSRNOG00000011453	Kif6	kinesin family member 6 [Source:RGD Symbol;Acc:621070]	0.205	-2.28888	3.43533e-05	0.000160189	0.55	0.44	0.6	0	0.06	0.03	0.53	0.03
ENSRNOG00000018950	Fa2h	fatty acid 2-hydroxylase [Source:RGD Symbol;Acc:1310347]	3.634	1.86172	3.48256e-05	0.000162187	0.15	0.31	0.18	1.11	1.22	0.76	0.213333	1.03
ENSRNOG00000020622	Cilp2	cartilage intermediate layer protein 2 [Source:RGD Symbol;Acc:1311157]	2.472	1.30566	3.49848e-05	0.000162877	0.41	0.43	0.37	1	1.03	1.12	0.403333	1.05
ENSRNOG00000002657	Pla2g4a	phospholipase A2 group IVA [Source:RGD Symbol;Acc:67366]	2.083	1.05839	3.53935e-05	0.000164521	2.11	2.38	1.95	3.64	6.05	4.12	2.14667	4.60333
ENSRNOG00000043197	LOC688613	hypothetical protein LOC688613 [Source:RGD Symbol;Acc:1586487]	0.478	-1.06483	3.6081e-05	0.000167507	5.73	5.87	5.27	2.44	2.48	2.57	5.62333	2.49667
ENSRNOG00000045846	Rfx2	regulatory factor X2 [Source:RGD Symbol;Acc:1588579]	0.457	-1.12828	3.72191e-05	0.000172304	3.98	2.74	3.66	1.12	1.3	1.91	3.46	1.44333
ENSRNOG00000019177	Psd2	pleckstrin and Sec7 domain containing 2 [Source:RGD Symbol;Acc:1311075]	0.32	-1.64279	3.81332e-05	0.000176205	1.28	1.4	0.77	0.27	0.44	0.17	1.15	0.293333
ENSRNOG00000053223	LOC102548225	uncharacterized LOC102548225 [Source:RGD Symbol;Acc:7648927]	0.434	-1.20338	3.84208e-05	0.000177258	3.12	3.17	3.57	1.48	0.85	1.57	3.28667	1.3
ENSRNOG00000055154	AABR07063462.1	-	2.029	1.02094	3.95956e-05	0.000182223	104.8	48.17	29.97	62.95	91.8	77.07	60.98	77.2733
ENSRNOG00000042747	Fam72a	family with sequence similarity 72, member A [Source:RGD Symbol;Acc:1598023]	0.387	-1.36971	4.12811e-05	0.00018945	11.47	13.86	14.21	6	4.92	2.61	13.18	4.51
ENSRNOG00000006824	Hdac11	histone deacetylase 11 [Source:RGD Symbol;Acc:1311706]	0.457	-1.13083	4.18414e-05	0.000191843	2.7	2.64	3.52	1.32	0.99	1.4	2.95333	1.23667
ENSRNOG00000022189	Htatip2	HIV-1 Tat interactive protein 2 [Source:RGD Symbol;Acc:1309941]	2.057	1.04021	4.34817e-05	0.000198871	8.13	14.16	9.01	19.35	30.31	17.59	10.4333	22.4167
ENSRNOG00000052199	RGD1566138	similar to Zinc finger, CW type with PWWP domain 1 [Source:RGD Symbol;Acc:1566138]	0.199	-2.32993	4.49453e-05	0.000205122	0.15	0.55	1.15	0	0	0	0.616667	0
ENSRNOG00000042915	Mxra7	matrix remodeling associated 7 [Source:RGD Symbol;Acc:1594666]	0.428	-1.22294	4.56226e-05	0.000207957	6.29	3.08	8.05	5.89	1.54	1.2	5.80667	2.87667
ENSRNOG00000047686	Pou3f1	POU class 3 homeobox 1 [Source:RGD Symbol;Acc:619767]	0.401	-1.31908	4.58242e-05	0.000208811	11.41	6.01	12.6	5.16	1.9	3.61	10.0067	3.55667
ENSRNOG00000011269	Sult1c3	sulfotransferase family 1C member 3 [Source:RGD Symbol;Acc:3768]	2.975	1.57303	4.66066e-05	0.000211985	0.7	1.59	1.06	3.01	4.72	3.79	1.11667	3.84
ENSRNOG00000024640	Oacyl	O-acyltransferase like [Source:RGD Symbol;Acc:1304731]	2.862	1.517	4.6682e-05	0.000212263	0.56	0.6	0.71	3.2	1.19	1.64	0.623333	2.01
ENSRNOG00000059401	Ccdc40	coiled-coil domain containing 40 [Source:RGD Symbol;Acc:1592118]	0.28	-1.83394	4.82459e-05	0.000218901	0.96	0.59	0.64	0.23	0.12	0.09	0.73	0.146667
ENSRNOG00000016558	Pllp	plasmolipin [Source:RGD Symbol;Acc:621478]	2.176	1.12175	4.87887e-05	0.00022123	22.6	42.24	23.07	49.42	91.86	53.92	29.3033	65.0667
ENSRNOG00000010942	Gk5	glycerol kinase 5 [Source:RGD Symbol;Acc:1311223]	2.299	1.20104	4.91898e-05	0.000222844	1.35	1.4	1.17	2.67	2.94	3.51	1.30667	3.04
ENSRNOG00000038228	Serp2	stress-associated endoplasmic reticulum protein family member 2 [Source:RGD Symbol;Acc:1566076]	0.397	-1.33108	5.18134e-05	0.000234157	9.33	8.87	8.2	2.31	3.25	3.05	8.8	2.87
ENSRNOG00000000795	RT1-N3	RT1 class Ib, locus N3 [Source:RGD Symbol;Acc:1598370]	0.346	-1.53176	5.21669e-05	0.000235523	5.44	5.02	2.88	1.01	2.64	1.11	4.44667	1.58667
ENSRNOG00000004118	Frmpd4	FERM and PDZ domain containing 4 [Source:RGD Symbol;Acc:1566031]	2.491	1.31694	5.30157e-05	0.000238934	0.32	0.45	0.47	1.27	0.77	1.27	0.413333	1.10333
ENSRNOG00000019184	Npr3	natriuretic peptide receptor 3 [Source:RGD Symbol;Acc:3196]	4.194	2.06817	5.33317e-05	0.000240212	0.05	0.13	0.03	0.45	0.69	0.43	0.07	0.523333
ENSRNOG00000046699	Slpi	secretory leukocyte peptidase inhibitor [Source:RGD Symbol;Acc:621768]	4.558	2.1884	5.44096e-05	0.00024483	0.36	0.11	0.13	3.03	2.31	1.53	0.2	2.29
ENSRNOG00000015675	Nell1	neural EGFL like 1 [Source:RGD Symbol;Acc:620998]	0.45	-1.15209	5.50166e-05	0.000247349	1.96	3.15	2.6	1.02	1.04	1.1	2.57	1.05333
ENSRNOG00000014925	Mesp2	mesoderm posterior bHLH transcription factor 2 [Source:RGD Symbol;Acc:1305959]	0.442	-1.17773	5.51456e-05	0.000247854	5.36	5.58	3.68	2.19	2.23	1.47	4.87333	1.96333
ENSRNOG00000057834	LOC102553018	uncharacterized LOC102553018 [Source:RGD Symbol;Acc:7709092]	0.212	-2.23706	5.60385e-05	0.000251561	1.17	1.02	0.69	0.06	0.11	0	0.96	0.0566667
ENSRNOG00000046852	B3gat2	beta-1,3-glucuronyltransferase 2 [Source:RGD Symbol;Acc:620903]	0.282	-1.8248	5.61948e-05	0.00025211	2.83	2.55	1.45	0.74	0.49	0.15	2.27667	0.46
ENSRNOG00000002278	Tec	tec protein tyrosine kinase [Source:RGD Symbol;Acc:620973]	3.729	1.89883	5.66384e-05	0.000253793	0.25	0.75	0.29	0.96	3.73	2.06	0.43	2.25
ENSRNOG00000046667	Fosb	FosB proto-oncogene, AP-1 transcription factor subunit [Source:RGD Symbol;Acc:1308198]	2.593	1.37452	5.7601e-05	0.000257583	0.55	0.45	0.48	1.45	1.55	1.02	0.493333	1.34
ENSRNOG00000006094	Cd44	CD44 molecule (Indian blood group) [Source:RGD Symbol;Acc:2307]	3.14	1.65068	5.76817e-05	0.000257843	35.45	51.15	33.4	101.73	244.46	97	40	147.73
ENSRNOG00000043390	Samd12	sterile alpha motif domain containing 12 [Source:RGD Symbol;Acc:1561402]	0.425	-1.2352	5.79008e-05	0.000258745	3.86	3.74	2.14	1.4	1.42	1.62	3.24667	1.48
ENSRNOG00000047783	Tmem200a	transmembrane protein 200A [Source:RGD Symbol;Acc:1564024]	2.055	1.03933	5.83802e-05	0.000260572	2.65	2.24	3.7	6.31	3.96	7.51	2.86333	5.92667
ENSRNOG00000054809	AABR07026032.1	-	4.676	2.22541	6.00372e-05	0.000267565	0.03	0.09	0	0.12	0.61	0.41	0.04	0.38
ENSRNOG00000049771	Gstt1	glutathione S-transferase theta 1 [Source:RGD Symbol;Acc:2765]	2.308	1.20645	6.12522e-05	0.000272487	2.69	5	4.88	8.88	9.72	11.56	4.19	10.0533
ENSRNOG00000027742	Adamtsl2	ADAMTS-like 2 [Source:RGD Symbol;Acc:1305459]	0.347	-1.52784	6.52879e-05	0.000289311	0.78	1.05	0.87	0.23	0.32	0.22	0.9	0.256667
ENSRNOG00000050746	AABR07024463.1	-	0.317	-1.65654	6.66392e-05	0.000294682	1.04	1.09	0.75	0.3	0.13	0.29	0.96	0.24
ENSRNOG00000036649	Pwwp2b	PWWP domain containing 2B [Source:RGD Symbol;Acc:1307108]	2.178	1.12303	6.76086e-05	0.0002987	1.38	1.37	1.08	2.29	3.08	3.34	1.27667	2.90333
ENSRNOG00000002487	Mbnl3	muscleblind-like splicing regulator 3 [Source:RGD Symbol;Acc:1565834]	0.222	-2.17272	6.79913e-05	0.000300123	0.75	0.5	0.66	0.04	0.04	0.07	0.636667	0.05
ENSRNOG00000051401	AABR07049156.1	-	0.397	-1.33206	6.90277e-05	0.000304244	2.4	1.2	1.4	0.66	0.57	0.52	1.66667	0.583333
ENSRNOG00000014052	Ccna1	cyclin A1 [Source:RGD Symbol;Acc:1310639]	0.391	-1.35596	6.91083e-05	0.000304509	2.86	3.32	2.62	0.77	0.83	1.4	2.93333	1
ENSRNOG00000012886	Maff	MAF bZIP transcription factor F [Source:RGD Symbol;Acc:1309531]	2.239	1.16259	7.13939e-05	0.000314112	1.87	1.2	1.74	2.96	3.9	4.17	1.60333	3.67667
ENSRNOG00000032828	Mapk8ip2	mitogen-activated protein kinase 8 interacting protein 2 [Source:RGD Symbol;Acc:1309727]	0.488	-1.03483	7.20329e-05	0.000316829	1.62	1.56	1.21	0.62	0.73	0.64	1.46333	0.663333
ENSRNOG00000006911	Sptb	spectrin, beta, erythrocytic [Source:RGD Symbol;Acc:1303243]	0.36	-1.47459	7.22702e-05	0.000317778	0.69	0.41	0.57	0.2	0.11	0.2	0.556667	0.17
ENSRNOG00000017250	Gmpr	guanosine monophosphate reductase [Source:RGD Symbol;Acc:70980]	0.388	-1.36558	7.42983e-05	0.000326018	3.47	3.78	3.25	1.64	1.01	0.92	3.5	1.19
ENSRNOG00000048462	AABR07066529.1	-	3.906	1.96574	7.5885e-05	0.000332587	0.18	0.28	0.04	1.06	0.87	1.19	0.166667	1.04
ENSRNOG00000056213	AC130741.1	-	0.247	-2.01482	7.74117e-05	0.000338776	8.68	4.91	4.12	1.08	0.2	1.16	5.90333	0.813333
ENSRNOG00000016920	Spire2	spire-type actin nucleation factor 2 [Source:RGD Symbol;Acc:1305837]	0.261	-1.93556	8.46882e-05	0.000368226	1.56	1.45	0.54	0.28	0.16	0.13	1.18333	0.19
ENSRNOG00000046763	Adssl1	adenylosuccinate synthase like 1 [Source:RGD Symbol;Acc:1590342]	4.639	2.21375	8.52786e-05	0.000370358	0	0.04	0.04	0.51	0.77	0.49	0.0266667	0.59
ENSRNOG00000023781	Plec	plectin [Source:RGD Symbol;Acc:621649]	2.652	1.40724	9.31034e-05	0.000401397	1.9	3.71	2.99	5.27	11.01	8.66	2.86667	8.31333
ENSRNOG00000015894	Dock8	dedicator of cytokinesis 8 [Source:RGD Symbol;Acc:1561588]	0.367	-1.44628	9.42555e-05	0.000405773	0.74	1.11	0.74	0.49	0.19	0.29	0.863333	0.323333
ENSRNOG00000010529	Thbs2	thrombospondin 2 [Source:RGD Symbol;Acc:1310979]	4.113	2.04028	9.72757e-05	0.000417561	0.27	0.82	0.25	1.71	6.18	2.41	0.446667	3.43333
ENSRNOG00000005608	Tead4	TEA domain transcription factor 4 [Source:RGD Symbol;Acc:1585671]	0.304	-1.71881	9.77117e-05	0.000419311	0.35	0.67	0.8	0.08	0.13	0.19	0.606667	0.133333
ENSRNOG00000027601	Lhfpl1	LHFPL tetraspan subfamily member 1 [Source:RGD Symbol;Acc:727927]	4.071	2.02532	9.99426e-05	0.000427645	0.14	0.24	0	0.99	0.98	0.88	0.126667	0.95
ENSRNOG00000055751	P3h2	prolyl 3-hydroxylase 2 [Source:RGD Symbol;Acc:1304568]	2.999	1.58455	0.000103839	0.000443418	0.82	2.37	1.11	2.96	5.72	5.22	1.43333	4.63333
ENSRNOG00000013419	Hykk	hydroxylysine kinase [Source:RGD Symbol;Acc:1308677]	0.341	-1.55216	0.000104773	0.000447021	2.85	1.72	1.33	0.63	0.32	0.67	1.96667	0.54
ENSRNOG00000003705	Bmx	BMX non-receptor tyrosine kinase [Source:RGD Symbol;Acc:1565643]	0.361	-1.47103	0.000106759	0.000454576	2.61	1.78	1.59	0.67	0.65	0.48	1.99333	0.6
ENSRNOG00000021269	Chgb	chromogranin B [Source:RGD Symbol;Acc:2339]	4.112	2.03968	0.000107969	0.000458805	3.59	8.2	2.09	19.47	62.02	24.14	4.62667	35.21
ENSRNOG00000015397	Cpne7	copine 7 [Source:RGD Symbol;Acc:1307466]	3.034	1.60146	0.000110348	0.000468109	2.93	8.43	4.59	12.22	22.34	18.79	5.31667	17.7833
ENSRNOG00000017282	Tesk2	testis associated actin remodelling kinase 2 [Source:RGD Symbol;Acc:619984]	0.448	-1.15802	0.000112595	0.000476956	1.7	2.24	2.23	1	0.87	0.64	2.05667	0.836667
ENSRNOG00000032246	Acsm3	acyl-CoA synthetase medium-chain family member 3 [Source:RGD Symbol;Acc:62086]	0.269	-1.89458	0.000112927	0.000478227	0.91	0.51	0.86	0.1	0.12	0.15	0.76	0.123333
ENSRNOG00000059761	AABR07007798.1	-	0.237	-2.07491	0.000115998	0.000489831	9.02	7.88	6.91	0	1.06	0.7	7.93667	0.586667
ENSRNOG00000053620	AABR07051069.1	-	3.712	1.89233	0.000125371	0.000526557	0.69	0.31	0.26	0.98	4.21	1.48	0.42	2.22333
ENSRNOG00000003891	AC118957.1	Putative preoptic regulatory factor 1 [Source:UniProtKB/Swiss-Prot;Acc:P18889]	3.307	1.7257	0.00012727	0.000533473	1.93	4.25	2.52	6.05	19.49	11.88	2.9	12.4733
ENSRNOG00000010265	Ada	adenosine deaminase [Source:RGD Symbol;Acc:2031]	0.374	-1.42007	0.000128839	0.000538985	6.08	3.47	4.33	1.39	0.87	2.13	4.62667	1.46333
ENSRNOG00000061835	AABR07044980.1	-	0.369	-1.43758	0.000129887	0.000542601	2.49	1.43	3.41	0.86	0.51	0.86	2.44333	0.743333
ENSRNOG00000001653	St3gal6	ST3 beta-galactoside alpha-2,3-sialyltransferase 6 [Source:RGD Symbol;Acc:1303279]	2.994	1.58202	0.000130022	0.00054301	0.67	1.2	0.44	2.36	4.06	1.85	0.77	2.75667
ENSRNOG00000011231	Cntnap4	contactin associated protein-like 4 [Source:RGD Symbol;Acc:1306459]	2.834	1.50301	0.000130807	0.000545826	0.66	2.19	0.94	3.32	6.1	2.74	1.26333	4.05333
ENSRNOG00000026704	Drp2	dystrophin related protein 2 [Source:RGD Symbol;Acc:621750]	0.447	-1.16296	0.000134335	0.000558857	0.8	0.75	0.97	0.36	0.23	0.4	0.84	0.33
ENSRNOG00000030269	Atp2b2	ATPase plasma membrane Ca2+ transporting 2 [Source:RGD Symbol;Acc:2176]	0.355	-1.49241	0.000136736	0.000568326	0.45	0.46	0.33	0.08	0.13	0.14	0.413333	0.116667
ENSRNOG00000011582	Rab3d	RAB3D, member RAS oncogene family [Source:RGD Symbol;Acc:620924]	0.353	-1.50183	0.000138146	0.000573381	0.91	0.63	0.83	0.28	0.2	0.2	0.79	0.226667
ENSRNOG00000010875	Fam241a	family with sequence similarity 241 member A [Source:RGD Symbol;Acc:1593351]	3.371	1.75332	0.000143046	0.00059173	1.03	1.97	1.06	6.07	8.95	3.43	1.35333	6.15
ENSRNOG00000011160	AC126641.1	synaptic vesicle glycoprotein 2b [Source:NCBI gene;Acc:117556]	2.454	1.2952	0.00014699	0.000605675	1.44	2.31	1.66	3.26	7.81	3.97	1.80333	5.01333
ENSRNOG00000017328	Pter	phosphotriesterase related [Source:RGD Symbol;Acc:61313]	0.356	-1.48972	0.000156134	0.000641033	2.84	2.05	1.38	0.78	0.43	0.62	2.09	0.61
ENSRNOG00000025463	LOC100125362	hypothetical protein LOC100125362 [Source:RGD Symbol;Acc:1642426]	0.478	-1.06451	0.00015846	0.00065022	1.19	1.38	1.2	0.46	0.46	0.73	1.25667	0.55
ENSRNOG00000003515	Ephx1	epoxide hydrolase 1 [Source:RGD Symbol;Acc:2557]	2.505	1.32458	0.000163712	0.000670288	37.67	62.17	38.6	100.25	177.9	95.81	46.1467	124.653
ENSRNOG00000028356	LOC103694872	coiled-coil-helix-coiled-coil-helix domain-containing protein 10, mitochondrial [Source:RGD Symbol;Acc:9377836]	4.339	2.11739	0.000166766	0.00068166	0.49	0	0	1.25	3.55	1.86	0.163333	2.22
ENSRNOG00000015160	Gem	GTP binding protein overexpressed in skeletal muscle [Source:RGD Symbol;Acc:1307386]	3.959	1.98505	0.000173379	0.000705362	1.15	2.87	1.29	5.68	24.79	8.3	1.77	12.9233
ENSRNOG00000060237	Inhbb	inhibin subunit beta B [Source:RGD Symbol;Acc:2913]	0.489	-1.0315	0.000174666	0.000710226	4.13	4.33	5.26	2.25	1.23	2.71	4.57333	2.06333
ENSRNOG00000002811	Brinp3	BMP/retinoic acid inducible neural specific 3 [Source:RGD Symbol;Acc:708421]	0.384	-1.38228	0.000187205	0.000757054	2.92	1.93	2.2	1.24	0.46	0.57	2.35	0.756667
ENSRNOG00000051383	Srsf12	serine and arginine rich splicing factor 12 [Source:RGD Symbol;Acc:1561162]	2.306	1.20558	0.000192131	0.00077578	1.08	1.41	1	2.44	3.72	1.98	1.16333	2.71333
ENSRNOG00000020263	Atp1a3	ATPase Na+/K+ transporting subunit alpha 3 [Source:RGD Symbol;Acc:2169]	0.41	-1.28484	0.000193535	0.000780943	1.9	1.49	1.05	0.67	0.49	0.44	1.48	0.533333
ENSRNOG00000022724	Cnih3	cornichon family AMPA receptor auxiliary protein 3 [Source:RGD Symbol;Acc:1582859]	3.44	1.78257	0.000197065	0.000794323	3.99	4.37	0.95	20.77	17.48	7.88	3.10333	15.3767
ENSRNOG00000013631	Slc31a2	solute carrier family 31 member 2 [Source:RGD Symbol;Acc:1307963]	2.273	1.18468	0.000202525	0.000814999	2.78	3.45	1.63	5.81	8.06	4.83	2.62	6.23333
ENSRNOG00000017206	Igfbp5	insulin-like growth factor binding protein 5 [Source:RGD Symbol;Acc:2876]	2.66	1.4115	0.000202602	0.000815089	59.71	119.7	108.15	155.58	353.85	335.09	95.8533	281.507
ENSRNOG00000042372	AABR07071842.1	zinc finger protein 709-like [Source:NCBI gene;Acc:102553278]	0.483	-1.04866	0.000207192	0.000831746	3.44	15.39	2.88	1.51	11.71	1.97	7.23667	5.06333
ENSRNOG00000009863	Prrt3	proline-rich transmembrane protein 3 [Source:RGD Symbol;Acc:1562419]	0.399	-1.32685	0.000209747	0.000840862	1.12	1.85	1.47	0.4	0.39	0.47	1.48	0.42
ENSRNOG00000061733	LOC103690156	galanin receptor type 2 [Source:RGD Symbol;Acc:9251670]	2.011	1.00757	0.000210917	0.000845096	2.85	2.27	3.22	5.01	6.6	5.62	2.78	5.74333
ENSRNOG00000001270	Hvcn1	hydrogen voltage-gated channel 1 [Source:RGD Symbol;Acc:1310788]	3.708	1.89067	0.000213889	0.000856309	0.43	0.16	0.3	1.09	2.42	1.75	0.296667	1.75333
ENSRNOG00000000777	RT1-S3	RT1 class Ib, locus S3 [Source:RGD Symbol;Acc:735037]	2.107	1.07512	0.000218665	0.000872361	7.74	7.67	9.27	16.32	13.69	17.78	8.22667	15.93
ENSRNOG00000037446	Pxmp2	peroxisomal membrane protein 2 [Source:RGD Symbol;Acc:61812]	0.484	-1.04728	0.000220203	0.00087826	9.97	8.97	9.25	4.52	5.06	3.23	9.39667	4.27
ENSRNOG00000012512	Nexn	nexilin (F actin binding protein) [Source:RGD Symbol;Acc:708354]	0.441	-1.18184	0.000226079	0.000899274	10.26	5.44	8.54	3.61	1.7	4.36	8.08	3.22333
ENSRNOG00000007139	Ttpa	alpha tocopherol transfer protein [Source:RGD Symbol;Acc:3915]	0.489	-1.03127	0.000237176	0.000938624	4.25	4.59	5.04	1.68	2.89	1.66	4.62667	2.07667
ENSRNOG00000057996	Phactr3	phosphatase and actin regulator 3 [Source:RGD Symbol;Acc:1303029]	0.349	-1.5175	0.000238446	0.000942137	2.74	3.03	1.42	0.62	0.94	0.55	2.39667	0.703333
ENSRNOG00000038600	Dnaaf3	dynein, axonemal, assembly factor 3 [Source:RGD Symbol;Acc:2323487]	0.386	-1.37399	0.000245685	0.000968018	2.13	1.86	1.5	0.78	0.62	0.47	1.83	0.623333
ENSRNOG00000062248	AABR07019209.1	-	2.256	1.17355	0.000245715	0.000968018	10.33	6.44	7.68	15.64	23.21	19.83	8.15	19.56
ENSRNOG00000048322	Otx2	orthodenticle homeobox 2 [Source:RGD Symbol;Acc:1305705]	2.937	1.5543	0.000249927	0.000983566	2.48	2.96	0.63	5.15	6.69	5.27	2.02333	5.70333
ENSRNOG00000021098	Rasgrp2	RAS guanyl releasing protein 2 [Source:RGD Symbol;Acc:1311630]	0.344	-1.53819	0.000251227	0.000987631	1.53	1.19	1.14	0.22	0.47	0.35	1.28667	0.346667
ENSRNOG00000013975	Acat2l1	acetyl-CoA acetyltransferase 2-like 1 [Source:RGD Symbol;Acc:1562948]	2.148	1.10291	0.000253343	0.000994892	1.57	1.01	1.14	2.58	2.85	2.82	1.24	2.75
ENSRNOG00000019181	Synpo	synaptopodin [Source:RGD Symbol;Acc:620668]	0.492	-1.02371	0.000269703	0.00105272	4.07	2.59	3.37	2.12	1.02	1.29	3.34333	1.47667
ENSRNOG00000009872	Kcnh2	potassium voltage-gated channel subfamily H member 2 [Source:RGD Symbol;Acc:621414]	0.415	-1.27022	0.000277066	0.00107947	0.89	1.02	1.22	0.41	0.41	0.29	1.04333	0.37
ENSRNOG00000031855	Actr3b	ARP3 actin related protein 3 homolog B [Source:RGD Symbol;Acc:1565759]	0.473	-1.081	0.000287246	0.0011156	5.78	6.16	6.23	2.98	2.97	1.92	6.05667	2.62333
ENSRNOG00000051221	AABR07070310.1	thrombospondin type 1 domain containing 4 [Source:NCBI gene;Acc:315728]	2.394	1.25948	0.000294176	0.00113893	1.26	1.25	0.51	3.03	2.24	1.98	1.00667	2.41667
ENSRNOG00000016302	Cnnm1	cyclin and CBS domain divalent metal cation transport mediator 1 [Source:RGD Symbol;Acc:1308728]	2.086	1.06088	0.000297433	0.00115058	2.99	5.6	2.32	7.99	9.19	6.98	3.63667	8.05333
ENSRNOG00000045949	LOC100911581	fatty-acid amide hydrolase 1-like [Source:RGD Symbol;Acc:6491947]	0.467	-1.09818	0.000304994	0.00117712	1.97	1.46	1.63	0.67	0.55	0.93	1.68667	0.716667
ENSRNOG00000016456	Il33	interleukin 33 [Source:RGD Symbol;Acc:1311155]	0.408	-1.29198	0.00031309	0.00120429	9.41	6.19	11.71	3.86	1.26	4.55	9.10333	3.22333
ENSRNOG00000036608	Mlana	melan-A [Source:RGD Symbol;Acc:1306525]	4.052	2.01868	0.000326616	0.00125176	0	0.13	0.11	0.61	0.94	1.63	0.08	1.06
ENSRNOG00000010645	Lgals3	galectin 3 [Source:RGD Symbol;Acc:69356]	3.508	1.81078	0.000329732	0.00126207	63.45	165.95	95.38	306.55	949.23	503.26	108.26	586.347
ENSRNOG00000047957	Traf5	TNF receptor-associated factor 5 [Source:MGI Symbol;Acc:MGI:107548]	2.019	1.01357	0.000336522	0.0012864	1.09	1.07	1.34	2.38	1.73	2.29	1.16667	2.13333
ENSRNOG00000037295	Poc1a	POC1 centriolar protein A [Source:RGD Symbol;Acc:1565004]	0.488	-1.03491	0.000347692	0.00132601	11.22	6.37	7.88	4.4	3.64	3.77	8.49	3.93667
ENSRNOG00000052880	Prph	peripherin [Source:RGD Symbol;Acc:3414]	0.394	-1.34529	0.000356233	0.00135544	2.44	4.47	3.94	0.76	1.79	1.05	3.61667	1.2
ENSRNOG00000012141	Xrcc3	X-ray repair cross complementing 3 [Source:RGD Symbol;Acc:1306849]	0.322	-1.63455	0.00035861	0.00136379	2.59	2.17	2.51	0.54	0.33	0.81	2.42333	0.56
ENSRNOG00000006280	Pcsk9	proprotein convertase subtilisin/kexin type 9 [Source:RGD Symbol;Acc:728909]	3.582	1.84075	0.000366559	0.00139116	0.23	0.06	0.04	0.83	0.36	0.84	0.11	0.676667
ENSRNOG00000015503	AABR07004100.1	OTU deubiquitinase 7A [Source:NCBI gene;Acc:309252]	2.046	1.03314	0.000366998	0.00139247	1.12	1.28	0.99	2.4	2.18	2.52	1.13	2.36667
ENSRNOG00000002142	Cds1	CDP-diacylglycerol synthase 1 [Source:RGD Symbol;Acc:621185]	3.767	1.91328	0.000371853	0.00140944	0.19	0.33	0	0.95	2.11	0.85	0.173333	1.30333
ENSRNOG00000054057	AABR07058955.2	-	0.247	-2.01799	0.000383932	0.00145142	0.78	0.46	0.96	0.11	0	0	0.733333	0.0366667
ENSRNOG00000001383	Slc8b1	solute carrier family 8 member B1 [Source:RGD Symbol;Acc:1565818]	2.314	1.2103	0.000393048	0.0014831	0.55	0.75	1.25	1.84	2.21	2.14	0.85	2.06333
ENSRNOG00000056184	Lrp2	LDL receptor related protein 2 [Source:RGD Symbol;Acc:68407]	0.483	-1.05001	0.000396963	0.00149429	0.59	0.47	0.62	0.34	0.15	0.25	0.56	0.246667
ENSRNOG00000013850	Hes5	hes family bHLH transcription factor 5 [Source:RGD Symbol;Acc:621340]	0.252	-1.99077	0.00039807	0.00149808	2.43	2.33	3.99	0.44	0.2	0	2.91667	0.213333
ENSRNOG00000007147	Cyp46a1	cytochrome P450, family 46, subfamily a, polypeptide 1 [Source:RGD Symbol;Acc:1306605]	0.415	-1.2684	0.000408009	0.00153186	3.94	4.39	2.38	1.69	1.46	0.74	3.57	1.29667
ENSRNOG00000035631	Mir221	microRNA 221 [Source:RGD Symbol;Acc:2325451]	3.257	1.70357	0.000408404	0.00153268	1.2	1.82	0.46	3.06	9.04	3.04	1.16	5.04667
ENSRNOG00000019830	Hsd17b1	hydroxysteroid (17-beta) dehydrogenase 1 [Source:RGD Symbol;Acc:2836]	2.759	1.46408	0.0004136	0.001551	1.02	0.87	0.41	2.21	3.11	2.13	0.766667	2.48333
ENSRNOG00000024953	RGD1559441	similar to MIC2L1 [Source:RGD Symbol;Acc:1559441]	0.358	-1.47997	0.0004172	0.00156331	5.69	4.89	12.48	0.09	1.56	7.11	7.68667	2.92
ENSRNOG00000006588	Meox2	mesenchyme homeobox 2 [Source:RGD Symbol;Acc:3079]	0.293	-1.77146	0.000437451	0.00163423	0.94	0.71	0.44	0.13	0.12	0.12	0.696667	0.123333
ENSRNOG00000012344	Slc7a9	solute carrier family 7 member 9 [Source:RGD Symbol;Acc:619905]	3.731	1.89943	0.000445505	0.00166264	0.87	0.04	0.52	7.73	2.02	3.44	0.476667	4.39667
ENSRNOG00000000034	Nuak2	NUAK family kinase 2 [Source:RGD Symbol;Acc:1359167]	0.485	-1.04513	0.000460399	0.00171262	1.65	2.12	2.02	0.84	1	0.72	1.93	0.853333
ENSRNOG00000058796	AABR07035005.1	-	0.33	-1.60116	0.000461613	0.00171642	1.42	1.7	1.47	0.43	0.4	0.27	1.53	0.366667
ENSRNOG00000008027	Cavin4	caveolae associated protein 4 [Source:RGD Symbol;Acc:1310395]	2.289	1.19498	0.000467267	0.00173555	0.46	0.74	0.41	1.08	1.63	1.22	0.536667	1.31
ENSRNOG00000029784	Pak1	p21 (RAC1) activated kinase 1 [Source:RGD Symbol;Acc:3250]	0.457	-1.12874	0.000468513	0.00173974	2.22	2.25	1.37	0.81	0.92	0.68	1.94667	0.803333
ENSRNOG00000026577	Cpne4	copine 4 [Source:RGD Symbol;Acc:1308844]	3.07	1.61846	0.000469402	0.0017426	0.1	0.1	0.35	0.69	0.57	0.9	0.183333	0.72
ENSRNOG00000011858	Unc5d	unc-5 netrin receptor D [Source:RGD Symbol;Acc:1309245]	3.426	1.77649	0.000469792	0.00174361	0.36	0.16	0.1	1.89	0.39	1.09	0.206667	1.12333
ENSRNOG00000009140	C1qtnf4	C1q and TNF related 4 [Source:RGD Symbol;Acc:1311006]	0.341	-1.55114	0.000492537	0.00182027	2.5	2.01	2.47	0.39	0.36	1.03	2.32667	0.593333
ENSRNOG00000036680	Notum	NOTUM, palmitoleoyl-protein carboxylesterase [Source:RGD Symbol;Acc:1307119]	3.869	1.95206	0.000502036	0.00184984	0.04	0.07	0.04	0.28	0.44	0.96	0.05	0.56
ENSRNOG00000029449	Ror1	receptor tyrosine kinase-like orphan receptor 1 [Source:RGD Symbol;Acc:1559469]	2.907	1.5394	0.000534397	0.00195888	0.18	0.13	0.11	0.59	0.28	0.66	0.14	0.51
ENSRNOG00000020105	Klhl30	kelch-like family member 30 [Source:RGD Symbol;Acc:1309644]	3.817	1.93244	0.000538775	0.00197147	0.03	0.05	0.03	0.2	0.43	0.49	0.0366667	0.373333
ENSRNOG00000014018	St8sia1	ST8 alpha-N-acetyl-neuraminide alpha-2,8-sialyltransferase 1 [Source:RGD Symbol;Acc:3679]	0.42	-1.25234	0.00054436	0.00198994	9.61	5.72	7.07	4.73	1.65	1.8	7.46667	2.72667
ENSRNOG00000026432	Syt7	synaptotagmin 7 [Source:RGD Symbol;Acc:62013]	3.271	1.70977	0.000551618	0.00201299	0.23	0.47	0.16	1.28	1.02	2.24	0.286667	1.51333
ENSRNOG00000042137	Tmem173	transmembrane protein 173 [Source:RGD Symbol;Acc:1562552]	3.424	1.77566	0.000580822	0.00211279	0.11	0.18	0.19	0.48	1.44	0.74	0.16	0.886667
ENSRNOG00000050193	LOC100912262	general transcription factor II-I repeat domain-containing protein 1-like [Source:RGD Symbol;Acc:6488068]	0.46	-1.12176	0.000584039	0.00212189	3.81	1.85	3.66	1.62	0.88	1.43	3.10667	1.31
ENSRNOG00000003442	Adora1	adenosine A1 receptor [Source:RGD Symbol;Acc:2048]	0.443	-1.17596	0.000586266	0.00212894	4.48	7.76	4.84	1.46	3.85	1.63	5.69333	2.31333
ENSRNOG00000002624	Edaradd	EDAR-associated death domain [Source:RGD Symbol;Acc:1564010]	0.39	-1.35976	0.000588947	0.00213605	1.55	1.33	1.25	0.6	0.34	0.4	1.37667	0.446667
ENSRNOG00000018631	Enkur	enkurin, TRPC channel interacting protein [Source:RGD Symbol;Acc:1309839]	0.422	-1.24562	0.000596138	0.00215949	2.95	4.3	3.44	0.73	1.56	1.6	3.56333	1.29667
ENSRNOG00000015774	Mreg	melanoregulin [Source:RGD Symbol;Acc:1562333]	0.48	-1.05818	0.000602151	0.0021786	4.34	2.25	2.76	0.88	1.43	35.8	3.11667	12.7033
ENSRNOG00000011719	Ngb	neuroglobin [Source:RGD Symbol;Acc:621461]	0.426	-1.23118	0.000605078	0.00218866	1.45	1.52	1.89	0.81	0.53	0.48	1.62	0.606667
ENSRNOG00000057724	AC118957.2	-	2.857	1.51453	0.000629477	0.0022684	1.83	4.21	2.4	5.81	14.66	9.06	2.81333	9.84333
ENSRNOG00000013166	Wnt4	Wnt family member 4 [Source:RGD Symbol;Acc:621348]	0.306	-1.70683	0.000631349	0.00227203	0.43	0.95	0.56	0.09	0.13	0.05	0.646667	0.09
ENSRNOG00000018200	Gad2	glutamate decarboxylase 2 [Source:RGD Symbol;Acc:2653]	2.331	1.22072	0.000640218	0.00229724	0.38	0.67	0.41	0.92	1.77	0.95	0.486667	1.21333
ENSRNOG00000038365	Plekha2	pleckstrin homology domain containing A2 [Source:RGD Symbol;Acc:1586710]	0.317	-1.65716	0.000652304	0.00233778	0.21	0.42	0.45	0.08	0.09	0.05	0.36	0.0733333
ENSRNOG00000058555	RF00100	RNA, 7SK, nuclear [Source:MGI Symbol;Acc:MGI:103186]	2.564	1.35866	0.000652173	0.00233778	23.89	14.69	21.05	30.12	73.31	72.84	19.8767	58.7567
ENSRNOG00000017319	Mertk	MER proto-oncogene, tyrosine kinase [Source:RGD Symbol;Acc:69283]	2.641	1.40135	0.000663912	0.0023765	0.36	0.55	0.31	0.77	2.05	0.86	0.406667	1.22667
ENSRNOG00000054390	AABR07050283.1	-	3.48	1.79923	0.000665229	0.00238007	0.12	0.14	0.12	0.72	1	0.67	0.126667	0.796667
ENSRNOG00000008754	Flvcr2	feline leukemia virus subgroup C cellular receptor family, member 2 [Source:RGD Symbol;Acc:735098]	2.823	1.49735	0.000671969	0.00240128	0.21	0.14	0.19	0.56	0.75	0.8	0.18	0.703333
ENSRNOG00000037768	Rab43	RAB43, member RAS oncogene family [Source:RGD Symbol;Acc:1565300]	2.352	1.23374	0.000683658	0.0024401	1.42	1.64	2.15	4.93	3.59	4.76	1.73667	4.42667
ENSRNOG00000056701	Gtf2a2	general transcription factor 2A subunit 2 [Source:RGD Symbol;Acc:620720]	0.435	-1.20115	0.000705242	0.00251109	28.3	42	29.37	2.64	10.49	9.85	33.2233	7.66
ENSRNOG00000049213	Npy2r	neuropeptide Y receptor Y2 [Source:RGD Symbol;Acc:620475]	0.282	-1.82817	0.000706987	0.0025167	2.45	1	1.08	0.32	0.07	0.22	1.51	0.203333
ENSRNOG00000022392	Hspb8	heat shock protein family B (small) member 8 [Source:RGD Symbol;Acc:71003]	3.03	1.59912	0.000748803	0.00265216	0.52	2.22	0.9	2.44	8.93	3.3	1.21333	4.89
ENSRNOG00000055221	Acot1	acyl-CoA thioesterase 1 [Source:RGD Symbol;Acc:70894]	0.46	-1.12034	0.000782979	0.00276461	7.3	11.23	6.08	1.85	4.79	3.42	8.20333	3.35333
ENSRNOG00000012508	Slc39a8	solute carrier family 39 member 8 [Source:RGD Symbol;Acc:1308236]	0.483	-1.0508	0.000788202	0.00278172	1.95	1.93	1.54	1.02	0.81	0.55	1.80667	0.793333
ENSRNOG00000060863	AABR07017145.1	-	2.529	1.33845	0.000806406	0.00284258	1.24	4.6	3.75	4.92	10.41	12.07	3.19667	9.13333
ENSRNOG00000003104	Trpv2	transient receptor potential cation channel, subfamily V, member 2 [Source:RGD Symbol;Acc:3965]	3.531	1.82	0.000824701	0.00289879	0.03	0.15	0.03	0.67	0.39	0.42	0.07	0.493333
ENSRNOG00000013318	Ccdc150	coiled-coil domain containing 150 [Source:RGD Symbol;Acc:1304775]	0.376	-1.41083	0.000855129	0.00299791	0.71	0.78	0.7	0.29	0.25	0.11	0.73	0.216667
ENSRNOG00000056134	AABR07033757.1	-	0.272	-1.8765	0.000864557	0.00302738	1.52	2.91	2.5	0.2	0.19	0.18	2.31	0.19
ENSRNOG00000058389	AABR07006475.1	-	2.87	1.52119	0.000880343	0.00307684	0.11	0.21	0.16	0.36	0.95	0.46	0.16	0.59
ENSRNOG00000023299	Hfm1	HFM1, ATP-dependent DNA helicase homolog [Source:RGD Symbol;Acc:1584010]	0.394	-1.34249	0.000943719	0.00328052	0.84	0.47	0.99	0.31	0.19	0.23	0.766667	0.243333
ENSRNOG00000048169	Tuba8	tubulin, alpha 8 [Source:RGD Symbol;Acc:1566041]	3.267	1.70797	0.000943969	0.00328062	0.2	0.38	0.15	0.75	2.14	0.96	0.243333	1.28333
ENSRNOG00000014137	Fbln1	fibulin 1 [Source:RGD Symbol;Acc:1308667]	0.471	-1.08657	0.00101737	0.00351591	5.74	5.41	4.75	1.42	3.51	1.56	5.3	2.16333
ENSRNOG00000016479	Plekhg4	pleckstrin homology and RhoGEF domain containing G4 [Source:RGD Symbol;Acc:1310790]	0.372	-1.42722	0.00108924	0.00373726	0.92	0.38	0.99	0.25	0.2	0.21	0.763333	0.22
ENSRNOG00000042630	Asb5	ankyrin repeat and SOCS box-containing 5 [Source:RGD Symbol;Acc:1565973]	2.557	1.35427	0.00109786	0.00376334	0.48	0.41	0.86	1.63	2.01	1.65	0.583333	1.76333
ENSRNOG00000006076	Steap2	STEAP2 metalloreductase [Source:RGD Symbol;Acc:1307050]	0.493	-1.01912	0.00112963	0.00386506	1.3	1.16	1.37	0.55	0.67	0.49	1.27667	0.57
ENSRNOG00000025979	Gramd2a	GRAM domain containing 2A [Source:RGD Symbol;Acc:1564007]	3.12	1.64172	0.00113093	0.00386774	0.23	0.17	0.3	1.26	1.04	0.94	0.233333	1.08
ENSRNOG00000021101	Sema6c	semaphorin 6C [Source:RGD Symbol;Acc:3659]	0.453	-1.1436	0.00113293	0.00387367	1.12	1.38	1.39	0.56	0.64	0.34	1.29667	0.513333
ENSRNOG00000012701	Map7	microtubule-associated protein 7 [Source:RGD Symbol;Acc:1308866]	2.499	1.32146	0.00114285	0.00390308	8.41	14.84	6.93	20.9	40.42	23.26	10.06	28.1933
ENSRNOG00000015159	Slc9a3	solute carrier family 9 member A3 [Source:RGD Symbol;Acc:3720]	3.059	1.61299	0.00115704	0.00394699	0.07	0.03	0.14	0.33	0.33	0.33	0.08	0.33
ENSRNOG00000059445	Aifm2	apoptosis inducing factor, mitochondria associated 2 [Source:RGD Symbol;Acc:1304964]	0.482	-1.05361	0.00116204	0.00396315	1.74	2.59	1.47	0.68	1.06	0.78	1.93333	0.84
ENSRNOG00000024728	Arhgap22	Rho GTPase activating protein 22 [Source:RGD Symbol;Acc:1307237]	2.672	1.41795	0.0011804	0.00401834	0.48	0.42	0.23	0.86	1.57	0.91	0.376667	1.11333
ENSRNOG00000005447	Ypel2	yippee-like 2 [Source:RGD Symbol;Acc:1311564]	2.075	1.05329	0.00120442	0.00409541	0.75	1.03	1.1	1.79	2.37	2.05	0.96	2.07
ENSRNOG00000012058	Egflam	EGF-like, fibronectin type III and laminin G domains [Source:RGD Symbol;Acc:1306592]	0.361	-1.4689	0.00121925	0.00414205	0.55	0.53	0.38	0.09	0.11	0.2	0.486667	0.133333
ENSRNOG00000014661	Zfp385d	zinc finger protein 385D [Source:RGD Symbol;Acc:1359606]	3.294	1.71972	0.00126434	0.00428834	0.04	0.13	0.28	1.06	0.53	1.03	0.15	0.873333
ENSRNOG00000052564	Gpx3	glutathione peroxidase 3 [Source:RGD Symbol;Acc:69224]	0.486	-1.04075	0.00127071	0.00430411	7.06	9.75	8.46	1.95	5.11	3.99	8.42333	3.68333
ENSRNOG00000014869	Wdr31	WD repeat domain 31 [Source:RGD Symbol;Acc:1309367]	0.486	-1.04216	0.00127244	0.00430889	3.21	3.6	4.95	1.73	1.84	1.6	3.92	1.72333
ENSRNOG00000007900	Tspan33	tetraspanin 33 [Source:RGD Symbol;Acc:1560915]	0.491	-1.02622	0.00127327	0.00431072	2.35	2.13	2.01	0.91	0.95	1.03	2.16333	0.963333
ENSRNOG00000010280	Pde8b	phosphodiesterase 8B [Source:RGD Symbol;Acc:735041]	0.338	-1.5641	0.00127935	0.00432834	0.6	1.11	0.68	0.16	0.29	0.11	0.796667	0.186667
ENSRNOG00000037085	Xirp1	xin actin-binding repeat containing 1 [Source:NCBI gene;Acc:100910104]	3.224	1.68898	0.00128295	0.00433654	0.05	0.02	0.06	0.12	0.24	0.29	0.0433333	0.216667
ENSRNOG00000008118	Sync	syncoilin, intermediate filament protein [Source:RGD Symbol;Acc:1307970]	0.483	-1.04954	0.00128727	0.00434915	1.72	2.1	2.54	0.86	1.04	0.87	2.12	0.923333
ENSRNOG00000008243	Slc43a1	solute carrier family 43 member 1 [Source:RGD Symbol;Acc:1308229]	2.026	1.01858	0.0013374	0.00449716	4.32	2.07	4.88	8.24	5.42	9.84	3.75667	7.83333
ENSRNOG00000042975	Tmem45a	transmembrane protein 45A [Source:RGD Symbol;Acc:6495353]	3.001	1.58559	0.00135395	0.0045466	0.35	0.19	0.26	0.96	1.6	0.82	0.266667	1.12667
ENSRNOG00000056038	Ehbp1l1	EH domain binding protein 1-like 1 [Source:RGD Symbol;Acc:1563823]	0.456	-1.13207	0.00137367	0.00460222	0.78	0.79	0.79	0.58	0.33	0.3	0.786667	0.403333
ENSRNOG00000013301	Bean1	brain expressed, associated with NEDD4, 1 [Source:RGD Symbol;Acc:1562003]	2.42	1.27515	0.00139998	0.00468188	0.35	0.58	0.94	0.66	1.59	1.82	0.623333	1.35667
ENSRNOG00000021670	Frem2	Fras1 related extracellular matrix protein 2 [Source:RGD Symbol;Acc:1566012]	0.353	-1.50402	0.0014085	0.00470611	0.21	0.23	0.5	0.05	0.05	0.14	0.313333	0.08
ENSRNOG00000048644	AC115371.1	-	0.321	-1.63947	0.001435	0.00478601	6.51	4.17	2.75	1.44	1.09	0.12	4.47667	0.883333
ENSRNOG00000018693	Asgr1	asialoglycoprotein receptor 1 [Source:RGD Symbol;Acc:2160]	3.42	1.77415	0.00145683	0.0048501	0.07	0.41	0.07	0.62	2.57	1.31	0.183333	1.5
ENSRNOG00000026110	Scml4	Scm polycomb group protein like 4 [Source:RGD Symbol;Acc:1310898]	0.403	-1.3128	0.00146899	0.00488839	1.36	0.67	1.12	0.41	0.21	0.39	1.05	0.336667
ENSRNOG00000008919	Arpp21	cAMP regulated phosphoprotein 21 [Source:RGD Symbol;Acc:1593239]	2.493	1.31771	0.00151899	0.00504229	0.25	0.7	0.45	1.56	1.23	1.11	0.466667	1.3
ENSRNOG00000031535	Ptgdrl	prostaglandin D2 receptor-like [Source:RGD Symbol;Acc:1565108]	3.063	1.61511	0.00153531	0.00509076	0.31	0.3	0.19	1.15	1.77	0.83	0.266667	1.25
ENSRNOG00000025608	Lrat	lecithin retinol acyltransferase [Source:RGD Symbol;Acc:68362]	0.307	-1.70482	0.00155394	0.00514907	0.48	0.45	0.27	0.12	0.02	0.04	0.4	0.06
ENSRNOG00000018111	Slc12a5	solute carrier family 12 member 5 [Source:RGD Symbol;Acc:620811]	0.479	-1.06199	0.00157148	0.00519558	1.29	1.04	1.5	0.64	0.4	0.61	1.27667	0.55
ENSRNOG00000033545	AY172581.21	-	2.038	1.02724	0.00162951	0.00536465	67.14	26.2	55.29	115.19	109.69	97.23	49.5433	107.37
ENSRNOG00000019257	Kif27	kinesin family member 27 [Source:RGD Symbol;Acc:621071]	0.45	-1.15249	0.00167419	0.00549466	0.88	0.7	1	0.4	0.2	0.42	0.86	0.34
ENSRNOG00000061247	Deup1	deuterosome assembly protein 1 [Source:RGD Symbol;Acc:1306632]	0.289	-1.78999	0.00168181	0.00551601	0.25	0.24	0.38	0.03	0.03	0	0.29	0.02
ENSRNOG00000028581	Ccdc138	coiled-coil domain containing 138 [Source:RGD Symbol;Acc:1566050]	0.491	-1.02703	0.00168774	0.00553422	2.64	1.73	2.2	1.03	0.95	0.92	2.19	0.966667
ENSRNOG00000001713	LOC100360218	interleukin 13 receptor, alpha 1-like [Source:RGD Symbol;Acc:2322532]	2.259	1.17545	0.00169118	0.00554303	1.79	4.3	1.54	4.51	9.69	4.49	2.54333	6.23
ENSRNOG00000014424	RGD1563354	similar to hypothetical protein D630003M21 [Source:RGD Symbol;Acc:1563354]	0.494	-1.0172	0.00182512	0.00592303	0.95	1.13	1.2	0.35	0.52	0.58	1.09333	0.483333
ENSRNOG00000015078	Ifitm3	interferon induced transmembrane protein 3 [Source:RGD Symbol;Acc:1595844]	2.112	1.0786	0.0018391	0.00596578	6.22	7.42	3.62	11.4	16.86	10.5	5.75333	12.92
ENSRNOG00000029184	AABR07033882.1	-	2.889	1.53047	0.00193853	0.00626091	0.23	0.47	0.2	0.53	1.95	1.12	0.3	1.2
ENSRNOG00000019495	Gbx2	gastrulation brain homeobox 2 [Source:RGD Symbol;Acc:621866]	0.301	-1.73341	0.00197079	0.00635842	0.75	1.21	1.04	0.09	0.08	0.16	1	0.11
ENSRNOG00000012460	Cntf	ciliary neurotrophic factor [Source:RGD Symbol;Acc:2370]	2.221	1.15127	0.00197204	0.00636079	3.81	6.34	2.89	6.54	15.7	9.03	4.34667	10.4233
ENSRNOG00000059734	AABR07043564.1	-	3.37	1.75257	0.00201162	0.00648088	0.47	0	0.32	1.43	2.68	3.49	0.263333	2.53333
ENSRNOG00000003538	Adamts4	ADAM metallopeptidase with thrombospondin type 1 motif, 4 [Source:RGD Symbol;Acc:621242]	2.478	1.30912	0.00205734	0.00660713	4.95	10.99	6.83	12.17	30.99	22.07	7.59	21.7433
ENSRNOG00000007613	C1qtnf5	C1q and TNF related 5 [Source:RGD Symbol;Acc:1308802]	2.013	1.0094	0.00217213	0.00695167	2.38	2.3	1.27	4.25	4.47	3.78	1.98333	4.16667
ENSRNOG00000023116	Agmo	alkylglycerol monooxygenase [Source:RGD Symbol;Acc:1312038]	0.497	-1.00796	0.00220284	0.0070393	2.2	1.52	2.36	1.02	0.84	0.87	2.02667	0.91
ENSRNOG00000051495	AABR07010986.1	-	0.36	-1.47495	0.00222199	0.0070959	6.46	5.91	8.83	3.02	0.31	2.41	7.06667	1.91333
ENSRNOG00000060414	AABR07052730.2	-	0.381	-1.39057	0.0022292	0.00711738	6.74	6.45	12.32	3.09	1.07	1.21	8.50333	1.79
ENSRNOG00000022256	Cxcl10	C-X-C motif chemokine ligand 10 [Source:RGD Symbol;Acc:620209]	3.079	1.62259	0.00225631	0.00719308	0.53	0.36	0.31	1.15	4.07	0.95	0.4	2.05667
ENSRNOG00000019491	Stard10	StAR-related lipid transfer domain containing 10 [Source:RGD Symbol;Acc:1306548]	0.443	-1.17571	0.00232102	0.00738348	2.69	2.62	2.78	0.63	1.45	0.99	2.69667	1.02333
ENSRNOG00000054141	LOC100910915	nmrA-like family domain-containing protein 1-like [Source:RGD Symbol;Acc:6495889]	0.36	-1.47394	0.00235469	0.00747932	7.51	6.18	3.46	2.63	0.4	0.96	5.71667	1.33
ENSRNOG00000002336	Gabra4	gamma-aminobutyric acid type A receptor alpha4 subunit [Source:RGD Symbol;Acc:621670]	0.498	-1.00591	0.00244082	0.00772805	0.89	0.96	0.76	0.34	0.36	0.47	0.87	0.39
ENSRNOG00000032959	Adh7	alcohol dehydrogenase 7 (class IV), mu or sigma polypeptide [Source:RGD Symbol;Acc:621638]	2.906	1.53891	0.00257005	0.00808872	0.11	0.18	0.19	0.64	0.93	0.5	0.16	0.69
ENSRNOG00000009054	Elmod1	ELMO domain containing 1 [Source:RGD Symbol;Acc:1564186]	0.377	-1.40919	0.00257619	0.00810292	0.74	1.26	0.8	0.16	0.41	0.2	0.933333	0.256667
ENSRNOG00000001607	Adamts1	ADAM metallopeptidase with thrombospondin type 1 motif, 1 [Source:RGD Symbol;Acc:621241]	2.593	1.37471	0.00260232	0.00817642	2.34	3.99	1.73	6.37	14.01	5.28	2.68667	8.55333
ENSRNOG00000007951	Galnt14	polypeptide N-acetylgalactosaminyltransferase 14 [Source:RGD Symbol;Acc:1310068]	3.23	1.6917	0.00260288	0.00817647	0.03	0.06	0.07	0.17	0.45	0.65	0.0533333	0.423333
ENSRNOG00000058425	AABR07000385.2	-	2.446	1.29063	0.0026542	0.00832177	0.13	0.16	0.19	0.46	0.55	0.38	0.16	0.463333
ENSRNOG00000008480	Kcnab3	potassium voltage-gated channel subfamily A regulatory beta subunit 3 [Source:RGD Symbol;Acc:61830]	0.406	-1.29967	0.00272447	0.00851863	1.24	1.3	1.36	0.35	0.67	0.24	1.3	0.42
ENSRNOG00000011789	Cdon	cell adhesion associated, oncogene regulated [Source:RGD Symbol;Acc:708433]	0.433	-1.20735	0.00274972	0.00858978	36.48	20.87	37.39	16.25	5.96	12.68	31.58	11.63
ENSRNOG00000014705	Rbm20	RNA binding motif protein 20 [Source:RGD Symbol;Acc:1307427]	2.485	1.31318	0.00278847	0.00869635	0.07	0.15	0.17	0.25	0.5	0.38	0.13	0.376667
ENSRNOG00000016166	Pdlim1	PDZ and LIM domain 1 [Source:RGD Symbol;Acc:68324]	0.448	-1.15748	0.00281741	0.00877034	2.22	2.62	3.77	1.24	0.65	1.41	2.87	1.1
ENSRNOG00000016222	Ppp1r3g	protein phosphatase 1, regulatory subunit 3G [Source:RGD Symbol;Acc:1308930]	0.414	-1.27114	0.00281701	0.00877034	3.11	2.19	2.36	1.01	0.76	0.82	2.55333	0.863333
ENSRNOG00000030475	Pwwp3b	PWWP domain containing 3B [Source:RGD Symbol;Acc:1565148]	0.497	-1.00832	0.00281931	0.00877419	1.04	0.83	0.89	0.41	0.33	0.49	0.92	0.41
ENSRNOG00000054841	AABR07035008.2	-	0.321	-1.63792	0.0028385	0.00882116	0.67	0.61	0.51	0.05	0.13	0.09	0.596667	0.09
ENSRNOG00000051482	Hmg1l1	high-mobility group (nonhistone chromosomal) protein 1-like 1 [Source:RGD Symbol;Acc:1587112]	0.471	-1.08629	0.00286152	0.00888709	5.8	4.14	4.64	2.55	1.01	2.5	4.86	2.02
ENSRNOG00000026392	Cdh12	cadherin 12 [Source:RGD Symbol;Acc:1566350]	3.25	1.70043	0.00289379	0.00897414	0	0	0.02	0.04	0.16	0.12	0.00666667	0.106667
ENSRNOG00000028812	Trim80	tripartite motif protein 80 [Source:RGD Symbol;Acc:1311352]	3.23	1.69171	0.00298266	0.00922655	0	0	0.04	0.26	0.35	0.23	0.0133333	0.28
ENSRNOG00000052167	Marveld2	MARVEL domain containing 2 [Source:RGD Symbol;Acc:1306909]	0.415	-1.26794	0.00299593	0.0092618	1.45	1.08	1.25	0.19	0.66	0.42	1.26	0.423333
ENSRNOG00000013611	Krt32	keratin 32 [Source:RGD Symbol;Acc:1359701]	0.372	-1.4256	0.0030083	0.00929728	6.61	4.51	4.35	3.13	0.41	0.86	5.15667	1.46667
ENSRNOG00000003809	Sat1	spermidine/spermine N1-acetyl transferase 1 [Source:RGD Symbol;Acc:1586174]	2.272	1.18421	0.00310312	0.00956719	158.37	357.13	278.5	464.95	995.28	627.52	264.667	695.917
ENSRNOG00000029318	Tyrp1	tyrosinase-related protein 1 [Source:RGD Symbol;Acc:1593266]	2.958	1.56479	0.00311065	0.00958643	0.08	0.23	0.11	0.26	1.13	0.65	0.14	0.68
ENSRNOG00000029047	Cubn	cubilin [Source:RGD Symbol;Acc:68355]	0.484	-1.04599	0.0031846	0.00980412	0.32	0.25	0.26	0.13	0.13	0.1	0.276667	0.12
ENSRNOG00000015544	LOC100909441	tubulin alpha-1C chain-like [Source:RGD Symbol;Acc:6503589]	0.333	-1.58724	0.00322514	0.00992132	17.06	10.78	18.45	6.13	0.9	1.48	15.43	2.83667
ENSRNOG00000018338	Vwa1	von Willebrand factor A domain containing 1 [Source:RGD Symbol;Acc:1311476]	0.318	-1.65197	0.00337642	0.0103452	0.23	0.66	0.18	0.05	0.03	0.05	0.356667	0.0433333
ENSRNOG00000015480	Prkcz	protein kinase C, zeta [Source:RGD Symbol;Acc:3399]	0.491	-1.02501	0.00340923	0.0104284	1.31	1.42	1.24	0.55	0.82	0.36	1.32333	0.576667
ENSRNOG00000021463	Ppara	peroxisome proliferator activated receptor alpha [Source:RGD Symbol;Acc:3369]	2.618	1.38839	0.003416	0.0104463	0.19	0.3	0.31	0.72	1.03	1.16	0.266667	0.97
ENSRNOG00000056160	AABR07004765.1	-	3.165	1.66228	0.00342863	0.010477	0	0	1.97	6.35	4.78	5.74	0.656667	5.62333
ENSRNOG00000008210	Ky	kyphoscoliosis peptidase [Source:RGD Symbol;Acc:1305407]	0.334	-1.58357	0.00343635	0.0104962	0.13	0.19	0.34	0.03	0.06	0.02	0.22	0.0366667
ENSRNOG00000004177	Myo1a	myosin IA [Source:RGD Symbol;Acc:3135]	0.316	-1.6625	0.00352388	0.0107281	0.21	0.16	0.15	0.02	0	0	0.173333	0.00666667
ENSRNOG00000016890	Tppp3	tubulin polymerization-promoting protein family member 3 [Source:RGD Symbol;Acc:1305061]	0.386	-1.375	0.00360594	0.0109397	2.23	2.05	2.02	0.7	0.37	0.73	2.1	0.6
ENSRNOG00000015448	Dipk1c	divergent protein kinase domain 1C [Source:RGD Symbol;Acc:1559694]	0.477	-1.06805	0.00368801	0.0111631	6.78	11.12	6.4	3.46	4.96	1.77	8.1	3.39667
ENSRNOG00000009354	Nrarp	Notch-regulated ankyrin repeat protein [Source:RGD Symbol;Acc:1591939]	0.496	-1.01158	0.00375071	0.0113348	93.08	64.95	87.78	53.36	21.02	34.53	81.9367	36.3033
ENSRNOG00000032745	Slc17a3	solute carrier family 17 member 3 [Source:RGD Symbol;Acc:628815]	3.041	1.60452	0.0037756	0.0113967	0	0	0	0.17	0.87	0.07	0	0.37
ENSRNOG00000026770	Tspy26	testis specific protein, Y-linked 26 [Source:RGD Symbol;Acc:1310192]	0.38	-1.39436	0.00399675	0.0119927	0.72	1.12	0.75	0.35	0.22	0.14	0.863333	0.236667
ENSRNOG00000021130	Abcc8	ATP binding cassette subfamily C member 8 [Source:RGD Symbol;Acc:3786]	2.58	1.36756	0.00403043	0.0120839	0.19	0.09	0.09	0.52	0.25	0.43	0.123333	0.4
ENSRNOG00000023937	Slc49a3	solute carrier family 49 member 3 [Source:RGD Symbol;Acc:1304688]	2.659	1.41089	0.0041131	0.0122945	0.11	0.13	0.93	0.46	0.79	3.12	0.39	1.45667
ENSRNOG00000009740	Slco1c1	solute carrier organic anion transporter family, member 1c1 [Source:RGD Symbol;Acc:628660]	2.162	1.11255	0.00414011	0.0123727	1.07	1.46	0.87	2.1	4.36	1.53	1.13333	2.66333
ENSRNOG00000030180	Lrrc10b	leucine rich repeat containing 10B [Source:RGD Symbol;Acc:1564983]	2.756	1.46283	0.00414755	0.0123924	0.2	0.85	0.42	1.18	3.13	1.58	0.49	1.96333
ENSRNOG00000013661	Kif26a	kinesin family member 26A [Source:RGD Symbol;Acc:1307957]	0.437	-1.19284	0.00420844	0.0125515	0.57	0.45	0.96	0.14	0.21	0.35	0.66	0.233333
ENSRNOG00000014761	Rasd2	RASD family, member 2 [Source:RGD Symbol;Acc:628594]	2.066	1.0471	0.0042573	0.0126871	1.32	2.29	2.37	1.97	4.45	6.69	1.99333	4.37
ENSRNOG00000019958	Tmem151b	transmembrane protein 151B [Source:RGD Symbol;Acc:1562074]	0.397	-1.33409	0.00426946	0.0127207	2.11	1.07	0.91	0.45	0.41	0.35	1.36333	0.403333
ENSRNOG00000057542	Zfp488	zinc finger protein 488 [Source:RGD Symbol;Acc:1309835]	0.332	-1.59168	0.00429708	0.0128005	0.23	0.5	0.59	0	0	0	0.44	0
ENSRNOG00000049676	St6galnac5	ST6 N-acetylgalactosaminide alpha-2,6-sialyltransferase 5 [Source:RGD Symbol;Acc:1564252]	2.4	1.26309	0.00437128	0.0130032	1.89	1.49	4.1	8.46	2.35	10.4	2.49333	7.07
ENSRNOG00000038474	LOC102552882	uncharacterized LOC102552882 [Source:RGD Symbol;Acc:7558982]	2.995	1.58256	0.00448624	0.013305	0	0	0	0.85	0.74	0.84	0	0.81
ENSRNOG00000005509	Pak7	p21 (RAC1) activated kinase 7 [Source:RGD Symbol;Acc:1312009]	0.446	-1.16386	0.00458584	0.0135733	0.63	0.58	0.57	0.32	0.15	0.2	0.593333	0.223333
ENSRNOG00000015101	Mak	male germ cell-associated kinase [Source:RGD Symbol;Acc:3036]	0.368	-1.44418	0.00459924	0.0136075	0.37	0.4	0.43	0.12	0.04	0.13	0.4	0.0966667
ENSRNOG00000020599	Tssk6	testis-specific serine kinase 6 [Source:RGD Symbol;Acc:1559764]	0.448	-1.15863	0.00462518	0.0136706	1.95	2.31	3.14	1.23	0.95	0.61	2.46667	0.93
ENSRNOG00000011984	Cxcl14	C-X-C motif chemokine ligand 14 [Source:RGD Symbol;Acc:1307406]	2.5	1.32178	0.00467038	0.0137849	13.42	21.27	9.01	30.01	76.36	29.16	14.5667	45.1767
ENSRNOG00000027736	Cnn1	calponin 1 [Source:RGD Symbol;Acc:621883]	0.339	-1.56168	0.00472146	0.0139273	1.43	0.56	0.99	0.23	0	0.26	0.993333	0.163333
ENSRNOG00000003395	Cby3	chibby family member 3 [Source:NCBI gene;Acc:690544]	3.051	1.60922	0.00472927	0.013942	0.04	0.07	0	0.39	0.36	0.27	0.0366667	0.34
ENSRNOG00000015353	Prss12	serine protease 12 [Source:RGD Symbol;Acc:69238]	0.391	-1.35446	0.00474464	0.013984	1.2	0.39	1.12	0.25	0.2	0.31	0.903333	0.253333
ENSRNOG00000006845	Psapl1	prosaposin-like 1 [Source:RGD Symbol;Acc:1307368]	3.052	1.60997	0.00475584	0.014012	0	0.03	0.06	0.18	0.43	0.25	0.03	0.286667
ENSRNOG00000019440	Kcnn4	potassium calcium-activated channel subfamily N member 4 [Source:RGD Symbol;Acc:621476]	0.465	-1.10422	0.00477785	0.0140601	1.79	1.03	2.42	0.81	1.05	0.5	1.74667	0.786667
ENSRNOG00000019430	Coro1a	coronin 1A [Source:RGD Symbol;Acc:620009]	0.464	-1.10651	0.00481427	0.0141461	2.55	1.56	2.13	0.58	1.03	0.85	2.08	0.82
ENSRNOG00000000165	Pfkfb1	6-phosphofructo-2-kinase/fructose-2,6-biphosphatase 1 [Source:RGD Symbol;Acc:3307]	0.419	-1.25591	0.00483583	0.014194	1.86	2.06	2.02	1.13	0.23	0.61	1.98	0.656667
ENSRNOG00000033575	Emid1	EMI domain containing 1 [Source:RGD Symbol;Acc:1593795]	0.337	-1.5712	0.00485932	0.0142551	2.29	0.8	2.75	0.05	0.43	0.05	1.94667	0.176667
ENSRNOG00000022723	RGD1562029	similar to KIAA2012 protein [Source:RGD Symbol;Acc:1562029]	0.415	-1.26841	0.00496942	0.0145285	7.17	3.07	1.61	0.22	0.18	1.45	3.95	0.616667
ENSRNOG00000028580	Pcnx2	pecanex 2 [Source:RGD Symbol;Acc:1305883]	0.356	-1.4897	0.00503126	0.0146977	0.17	0.23	0.12	0.02	0.05	0.03	0.173333	0.0333333
ENSRNOG00000005287	Syne3	spectrin repeat containing, nuclear envelope family member 3 [Source:RGD Symbol;Acc:1304563]	2.298	1.20063	0.00506433	0.0147826	0.3	0.26	0.43	0.56	1.08	0.91	0.33	0.85
ENSRNOG00000025948	Inava	innate immunity activator [Source:RGD Symbol;Acc:1311892]	0.395	-1.34045	0.00506788	0.014788	0.98	0.51	0.55	0.31	0.12	0.16	0.68	0.196667
ENSRNOG00000047493	Slco1a4	solute carrier organic anion transporter family, member 1a4 [Source:RGD Symbol;Acc:621389]	0.332	-1.59103	0.00519934	0.0151141	0.24	0.12	0.46	0.04	0.05	0	0.273333	0.03
ENSRNOG00000014902	Stx11	syntaxin 11 [Source:RGD Symbol;Acc:1304744]	2.275	1.18566	0.00530078	0.0153698	0.27	0.56	0.6	1.09	1.36	1.27	0.476667	1.24
ENSRNOG00000010111	Exoc3l4	exocyst complex component 3-like 4 [Source:RGD Symbol;Acc:1307749]	2.801	1.48595	0.00530808	0.0153819	0.09	0.13	0.02	0.29	0.44	0.36	0.08	0.363333
ENSRNOG00000061047	AABR07017159.2	-	0.471	-1.08518	0.00537884	0.0155535	3.45	2.14	2.36	1	1.16	1.41	2.65	1.19
ENSRNOG00000053258	Faim2	Fas apoptotic inhibitory molecule 2 [Source:RGD Symbol;Acc:628744]	2.766	1.46757	0.00557772	0.0160814	0.25	0.21	0.04	0.53	1.31	0.29	0.166667	0.71
ENSRNOG00000032339	Rasl12	RAS-like, family 12 [Source:RGD Symbol;Acc:1306268]	0.34	-1.55754	0.00557916	0.0160824	0.18	0.38	0.53	0.03	0.06	0.06	0.363333	0.05
ENSRNOG00000009468	Il12a	interleukin 12A [Source:RGD Symbol;Acc:620562]	0.349	-1.51941	0.00564254	0.0162525	0.93	0.64	0.69	0.24	0.11	0.05	0.753333	0.133333
ENSRNOG00000017659	Hs3st2	heparan sulfate-glucosamine 3-sulfotransferase 2 [Source:RGD Symbol;Acc:727787]	0.399	-1.32531	0.00571261	0.0164192	1.33	0.53	1.11	0.42	0.29	0.16	0.99	0.29
ENSRNOG00000030222	Tcaf2	TRPM8 channel-associated factor 2 [Source:RGD Symbol;Acc:6487302]	0.435	-1.20111	0.00571906	0.0164314	0.33	0.55	0.72	0.22	0.15	0.18	0.533333	0.183333
ENSRNOG00000051147	AABR07011057.2	-	0.365	-1.4547	0.00578156	0.0165948	0.67	0.5	0.5	0.09	0.14	0.15	0.556667	0.126667
ENSRNOG00000010513	Tfpi2	tissue factor pathway inhibitor 2 [Source:RGD Symbol;Acc:628629]	2.525	1.33631	0.00582851	0.0167231	0.38	0.41	0.35	0.73	2.12	0.86	0.38	1.23667
ENSRNOG00000045924	RT1-T24-3	RT1 class I, locus T24, gene 3 [Source:RGD Symbol;Acc:1624211]	0.393	-1.34721	0.00584316	0.0167521	1.25	1.9	1.33	0.37	0.35	0.4	1.49333	0.373333
ENSRNOG00000033397	Adamts20	ADAM metallopeptidase with thrombospondin type 1 motif, 20 [Source:RGD Symbol;Acc:1307725]	0.481	-1.05537	0.00592598	0.0169666	0.77	0.43	1.03	0.4	0.26	0.26	0.743333	0.306667
ENSRNOG00000046449	LOC100912228	pro-neuropeptide Y-like [Source:RGD Symbol;Acc:6487865]	2.921	1.54666	0.00593307	0.016977	9.43	27.83	7.32	33.87	197.21	49.07	14.86	93.3833
ENSRNOG00000022071	Itga2b	integrin subunit alpha 2b [Source:RGD Symbol;Acc:1596428]	2.252	1.17127	0.00594221	0.0169999	0.28	0.5	0.32	0.95	0.67	1.3	0.366667	0.973333
ENSRNOG00000058083	RF00017	7S RNA 2 [Source:MGI Symbol;Acc:MGI:97953]	2.401	1.26358	0.00601453	0.0171758	32.29	43.65	15.93	37.86	78.57	164.8	30.6233	93.7433
ENSRNOG00000007352	Casp14	caspase 14 [Source:RGD Symbol;Acc:1311781]	2.235	1.16056	0.00613239	0.0174731	0.3	0.26	0.31	0.73	0.81	0.65	0.29	0.73
ENSRNOG00000014011	Dll4	delta like canonical Notch ligand 4 [Source:RGD Symbol;Acc:1309740]	0.394	-1.34412	0.00614454	0.0175043	0.41	0.48	0.68	0.3	0.06	0.09	0.523333	0.15
ENSRNOG00000023546	Hspb1	heat shock protein family B (small) member 1 [Source:RGD Symbol;Acc:61306]	2.541	1.34554	0.00615201	0.0175222	0.96	3.91	1.33	3.26	12	5.61	2.06667	6.95667
ENSRNOG00000013228	Scrg1	stimulator of chondrogenesis 1 [Source:RGD Symbol;Acc:68377]	0.453	-1.14152	0.00616585	0.0175582	8.11	5.67	2.61	2.98	2.38	0.85	5.46333	2.07
ENSRNOG00000015318	Heyl	hes-related family bHLH transcription factor with YRPW motif-like [Source:RGD Symbol;Acc:1305022]	0.379	-1.40017	0.00620029	0.0176461	0.25	0.23	0.25	0.06	0.04	0.07	0.243333	0.0566667
ENSRNOG00000001389	Irs3	insulin receptor substrate 3 [Source:RGD Symbol;Acc:69317]	2.874	1.52295	0.00629849	0.0178912	0.19	0.04	0.04	0.67	0.58	0.33	0.09	0.526667
ENSRNOG00000025581	Vwa2	von Willebrand factor A domain containing 2 [Source:RGD Symbol;Acc:1562000]	2.403	1.26493	0.00634466	0.0180051	0.18	0.21	0.09	0.55	0.33	0.56	0.16	0.48
ENSRNOG00000038169	AABR07038930.1	-	0.467	-1.0972	0.00642533	0.0182166	5.01	5.6	7.79	3.09	1.84	2.44	6.13333	2.45667
ENSRNOG00000003120	Prelp	proline and arginine rich end leucine rich repeat protein [Source:RGD Symbol;Acc:620226]	0.452	-1.14671	0.00651733	0.0184527	52.83	24.45	47.68	20.77	7.31	16.37	41.6533	14.8167
ENSRNOG00000056457	Gpd1	glycerol-3-phosphate dehydrogenase 1 [Source:RGD Symbol;Acc:621381]	0.407	-1.29582	0.00672335	0.0189346	7.35	20.79	9.01	2.77	5.93	2.53	12.3833	3.74333
ENSRNOG00000061613	AABR07060341.3	-	2.02	1.01443	0.00673787	0.0189683	2.09	2.42	1.97	3.04	5.18	5.45	2.16	4.55667
ENSRNOG00000016041	Zc3h12d	zinc finger CCCH type containing 12D [Source:RGD Symbol;Acc:1597152]	0.437	-1.19395	0.00679243	0.0190965	2.75	0.9	4.99	0.72	0.21	0.84	2.88	0.59
ENSRNOG00000056151	AABR07007642.1	-	2.595	1.37599	0.00694256	0.0194889	0.16	0.06	0.19	0.52	0.6	0.33	0.136667	0.483333
ENSRNOG00000019009	Arrdc2	arrestin domain containing 2 [Source:RGD Symbol;Acc:1309659]	2.086	1.06065	0.00705283	0.0197573	0.55	0.65	1.54	1.9	2.33	1.84	0.913333	2.02333
ENSRNOG00000026679	Scn4b	sodium voltage-gated channel beta subunit 4 [Source:RGD Symbol;Acc:631404]	0.374	-1.41948	0.00706677	0.0197888	0.29	0.25	0.52	0.05	0.03	0.16	0.353333	0.08
ENSRNOG00000019005	Pde8a	phosphodiesterase 8A [Source:RGD Symbol;Acc:735125]	2.506	1.32516	0.00707339	0.0198036	0.43	0.44	0.06	0.96	1.31	0.79	0.31	1.02
ENSRNOG00000013014	Cyba	cytochrome b-245 alpha chain [Source:RGD Symbol;Acc:620573]	0.429	-1.22074	0.00709046	0.0198476	6.68	8.55	4.21	0.86	3.54	2.17	6.48	2.19
ENSRNOG00000058047	AABR07000733.1	-	2.901	1.53642	0.00710055	0.0198721	0	0.11	0.23	1.27	1.93	2.09	0.113333	1.76333
ENSRNOG00000013654	Cbln2	cerebellin 2 precursor [Source:RGD Symbol;Acc:1309715]	2.136	1.09488	0.00713925	0.0199691	0.53	0.36	0.36	0.99	1.1	0.88	0.416667	0.99
ENSRNOG00000051986	Plcg2	phospholipase C, gamma 2 [Source:RGD Symbol;Acc:3348]	2.057	1.04039	0.00715995	0.0200195	0.37	0.29	0.23	0.64	0.7	0.62	0.296667	0.653333
ENSRNOG00000001628	Pcp4	Purkinje cell protein 4 [Source:RGD Symbol;Acc:3271]	0.39	-1.35792	0.00720397	0.0201273	5.9	4.4	3.36	1.4	1.28	1.01	4.55333	1.23
ENSRNOG00000053005	AABR07030890.1	-	0.434	-1.20313	0.00724079	0.0202226	1.74	1.99	2.77	0.82	0.46	0.95	2.16667	0.743333
ENSRNOG00000009465	Sfrp2	secreted frizzled-related protein 2 [Source:RGD Symbol;Acc:735163]	0.464	-1.10856	0.0074055	0.0206242	2.07	1.43	1.27	0.51	0.97	0.36	1.59	0.613333
ENSRNOG00000016648	Gulo	gulonolactone (L-) oxidase [Source:RGD Symbol;Acc:620701]	2.772	1.47068	0.00752903	0.020934	0	0	0	0.1	0.32	0.22	0	0.213333
ENSRNOG00000019914	Fam57b	family with sequence similarity 57, member B [Source:RGD Symbol;Acc:1308215]	0.434	-1.2029	0.00756848	0.0210267	2.22	1.67	2.64	1.33	0.27	0.66	2.17667	0.753333
ENSRNOG00000045999	Tnfaip8l1	TNF alpha induced protein 8 like 1 [Source:RGD Symbol;Acc:1588574]	0.398	-1.32876	0.00762686	0.0211611	8.08	4.07	7.21	1.47	0.67	3.31	6.45333	1.81667
ENSRNOG00000004030	Nphs2	NPHS2, podocin [Source:RGD Symbol;Acc:620461]	0.353	-1.5039	0.00789613	0.0218142	0.48	0.23	0.35	0	0	0.05	0.353333	0.0166667
ENSRNOG00000010240	Tent5a	terminal nucleotidyltransferase 5A [Source:RGD Symbol;Acc:1311381]	2.061	1.04345	0.00791538	0.0218592	1.26	2.79	1	3.36	5.7	2.21	1.68333	3.75667
ENSRNOG00000048431	Nynrin	NYN domain and retroviral integrase containing [Source:RGD Symbol;Acc:6486974]	0.485	-1.04502	0.0079181	0.0218626	0.59	0.43	0.42	0.19	0.26	0.15	0.48	0.2
ENSRNOG00000025676	Gask1a	golgi associated kinase 1A [Source:RGD Symbol;Acc:1305157]	0.373	-1.42131	0.00801579	0.0220912	0.55	0.53	0.36	0.07	0.1	0.13	0.48	0.1
ENSRNOG00000026136	Tnfaip8	TNF alpha induced protein 8 [Source:RGD Symbol;Acc:1305908]	0.487	-1.03815	0.00807795	0.02225	2.02	1.21	1.42	0.64	0.79	0.44	1.55	0.623333
ENSRNOG00000019336	Gata3	GATA binding protein 3 [Source:RGD Symbol;Acc:621250]	2.853	1.51243	0.00808095	0.0222542	0.05	0	0.03	0.09	0.46	0.29	0.0266667	0.28
ENSRNOG00000008570	Cadps	calcium dependent secretion activator [Source:RGD Symbol;Acc:708573]	2.451	1.29327	0.00834174	0.0228915	2.21	5.74	6.5	6.6	18.23	20.46	4.81667	15.0967
ENSRNOG00000037710	Calr4	calreticulin 4 [Source:RGD Symbol;Acc:1591090]	2.708	1.43725	0.00843843	0.0231311	0.13	0.25	0.14	0.85	0.59	1.01	0.173333	0.816667
ENSRNOG00000006033	Spon2	spondin 2 [Source:RGD Symbol;Acc:708584]	2.389	1.2565	0.0086201	0.0235723	1.1	3.05	0.61	2.23	8.47	3.53	1.58667	4.74333
ENSRNOG00000017976	Slco2b1	solute carrier organic anion transporter family, member 2b1 [Source:RGD Symbol;Acc:621391]	2.182	1.12541	0.00865128	0.0236366	0.28	0.21	0.19	0.77	0.39	0.57	0.226667	0.576667
ENSRNOG00000021023	Mag	myelin-associated glycoprotein [Source:RGD Symbol;Acc:3035]	0.368	-1.44188	0.0086652	0.0236651	0.25	0.32	0.11	0	0	0	0.226667	0
ENSRNOG00000038319	Akr1c19	aldo-keto reductase family 1, member C19 [Source:RGD Symbol;Acc:1562954]	0.391	-1.35383	0.00882725	0.02405	2.04	0.98	1.06	0.59	0.12	0.35	1.36	0.353333
ENSRNOG00000007159	Ccl2	C-C motif chemokine ligand 2 [Source:RGD Symbol;Acc:3645]	2.811	1.49103	0.00900362	0.0244764	1.5	5.66	0.6	12.55	42.74	6.95	2.58667	20.7467
ENSRNOG00000055611	RF00392	-	0.365	-1.45366	0.00900597	0.0244783	0.36	0.57	0.3	0.13	0.11	0	0.41	0.08
ENSRNOG00000016346	Prkcd	protein kinase C, delta [Source:RGD Symbol;Acc:67383]	2.302	1.20298	0.00902531	0.0245174	3.51	7.45	2.76	8.22	20.42	10.52	4.57333	13.0533
ENSRNOG00000019390	Klhl40	kelch-like family member 40 [Source:RGD Symbol;Acc:1305368]	2.676	1.42	0.00926217	0.0251055	0.07	0.21	0.1	0.28	1.31	0.41	0.126667	0.666667
ENSRNOG00000016571	Ngf	nerve growth factor [Source:RGD Symbol;Acc:1598328]	2.791	1.48065	0.00927097	0.0251248	0.04	0.21	0	0.69	1.48	0.71	0.0833333	0.96
ENSRNOG00000003285	Mpv17l	MPV17 mitochondrial inner membrane protein like [Source:RGD Symbol;Acc:2324483]	0.439	-1.18796	0.00932395	0.025236	3.4	3.9	2.41	1.13	1.47	0.86	3.23667	1.15333
ENSRNOG00000015055	Scg2	secretogranin II [Source:RGD Symbol;Acc:3626]	2.632	1.39632	0.0093759	0.0253627	5.65	14.08	3.51	18.97	59.81	18.51	7.74667	32.43
ENSRNOG00000014776	Adcy7	adenylate cyclase 7 [Source:RGD Symbol;Acc:619966]	2.025	1.01806	0.00939223	0.025393	0.25	0.44	0.29	0.51	0.84	0.8	0.326667	0.716667
ENSRNOG00000007439	Unc13d	unc-13 homolog D [Source:RGD Symbol;Acc:628593]	2.039	1.02766	0.00954173	0.0257501	0.65	0.45	0.29	1.12	1.14	0.87	0.463333	1.04333
ENSRNOG00000003251	B3galt2	Beta-1,3-galactosyltransferase 2 [Source:RGD Symbol;Acc:1586615]	0.431	-1.21304	0.00957101	0.0258197	0.73	0.54	0.47	0.35	0.08	0.15	0.58	0.193333
ENSRNOG00000025757	Myh6	myosin heavy chain 6 [Source:RGD Symbol;Acc:62029]	0.445	-1.16934	0.0096109	0.0259038	0.38	0.27	0.24	0.13	0.08	0.1	0.296667	0.103333
ENSRNOG00000009848	Il18	interleukin 18 [Source:RGD Symbol;Acc:2889]	0.451	-1.15034	0.00970311	0.0261095	4.33	3.92	1.65	1.35	1.33	0.94	3.3	1.20667
ENSRNOG00000050251	MGC105649	hypothetical LOC302884 [Source:RGD Symbol;Acc:1359583]	2.773	1.47125	0.00982318	0.0263751	0	0	0.15	0.56	0.74	0.5	0.05	0.6
ENSRNOG00000006778	Mmp19	matrix metallopeptidase 19 [Source:RGD Symbol;Acc:1311376]	2.515	1.33047	0.00993886	0.0266422	2.4	6.37	1.62	7.23	19.77	9.96	3.46333	12.32
ENSRNOG00000023340	Tmem72	transmembrane protein 72 [Source:RGD Symbol;Acc:1308850]	2.604	1.38068	0.0100103	0.026819	0.04	0.05	0.04	0.1	0.16	0.21	0.0433333	0.156667
ENSRNOG00000019065	Zfp385b	zinc finger protein 385B [Source:RGD Symbol;Acc:1311181]	2.103	1.07214	0.0100134	0.0268225	0.29	0.26	0.22	0.6	0.6	0.67	0.256667	0.623333
ENSRNOG00000011253	Trmt9b	tRNA methyltransferase 9B (putative) [Source:RGD Symbol;Acc:1304810]	0.365	-1.45435	0.0100558	0.0269265	0.29	0.37	0.3	0	0.06	0.08	0.32	0.0466667
ENSRNOG00000031286	LOC100909485	spindlin-2-like [Source:RGD Symbol;Acc:6503238]	0.464	-1.10843	0.0103123	0.0275386	2.13	1.71	1.52	0.6	0.92	0.53	1.78667	0.683333
ENSRNOG00000045646	LOC102549173	histone H3.2-like [Source:RGD Symbol;Acc:7709329]	0.409	-1.28904	0.0103172	0.0275468	7.76	6.9	8.01	2.28	2.28	1.83	7.55667	2.13
ENSRNOG00000050877	Cetn3	centrin 3 [Source:RGD Symbol;Acc:620249]	2.461	1.29915	0.0104855	0.0279319	1.29	0.13	0.51	2.51	2.12	1.96	0.643333	2.19667
ENSRNOG00000011068	Papss2	3'-phosphoadenosine 5'-phosphosulfate synthase 2 [Source:RGD Symbol;Acc:1307012]	2.393	1.25863	0.0105126	0.0279975	0.08	0.16	0.14	0.49	0.32	0.44	0.126667	0.416667
ENSRNOG00000019627	Mybpc2	myosin binding protein C, fast-type [Source:RGD Symbol;Acc:1311596]	0.364	-1.45646	0.0106065	0.0281919	0.19	0.17	0.12	0.02	0.02	0.02	0.16	0.02
ENSRNOG00000015992	Ccl20	C-C motif chemokine ligand 20 [Source:RGD Symbol;Acc:3646]	2.58	1.36758	0.0106948	0.0283758	0.38	0.97	0.26	2.62	2.78	1.23	0.536667	2.21
ENSRNOG00000018752	Clcf1	cardiotrophin-like cytokine factor 1 [Source:RGD Symbol;Acc:1303171]	2.258	1.17512	0.0112478	0.0296464	0.24	0.35	0.07	0.47	1.18	0.66	0.22	0.77
ENSRNOG00000060514	Wdr54	WD repeat domain 54 [Source:RGD Symbol;Acc:1561494]	2.143	1.09975	0.0113811	0.0299656	1.88	2.08	1.52	2.97	7.93	2.45	1.82667	4.45
ENSRNOG00000003219	Trim16	tripartite motif-containing 16 [Source:RGD Symbol;Acc:1309749]	2.419	1.27454	0.0114367	0.0300854	0.15	0.34	0.28	0.35	1.61	0.51	0.256667	0.823333
ENSRNOG00000023386	LOC103690018	Golgi reassembly-stacking protein 2-like [Source:RGD Symbol;Acc:9411173]	2.508	1.32642	0.0114469	0.0301016	0.94	0.09	0.58	1.9	0.95	3.3	0.536667	2.05
ENSRNOG00000003233	Serpinf2	serpin family F member 2 [Source:RGD Symbol;Acc:1306692]	2.522	1.33438	0.0115528	0.0303476	0.03	0.29	0.16	0.56	0.73	0.53	0.16	0.606667
ENSRNOG00000047898	Hist2h2aa2	histone cluster 2 H2A family member A2 [Source:RGD Symbol;Acc:1584037]	2.003	1.00244	0.0116825	0.0306252	6.98	10.98	6.41	16.5	18.84	20.23	8.12333	18.5233
ENSRNOG00000052555	Hist2h2aa3	histone cluster 2 H2A family member A3 [Source:RGD Symbol;Acc:1307165]	2.003	1.00244	0.0116825	0.0306252	6.98	10.98	6.41	16.5	18.84	20.23	8.12333	18.5233
ENSRNOG00000019194	Pitx3	paired-like homeodomain 3 [Source:RGD Symbol;Acc:3332]	0.417	-1.26066	0.0117957	0.0308979	1.8	1.61	1.25	0.87	0.27	0.26	1.55333	0.466667
ENSRNOG00000003553	Efemp1	EGF containing fibulin extracellular matrix protein 1 [Source:RGD Symbol;Acc:1308528]	2.695	1.43003	0.011975	0.0313178	0.07	0.14	0	0.32	0.87	0.25	0.07	0.48
ENSRNOG00000001414	Serpine1	serpin family E member 1 [Source:RGD Symbol;Acc:3249]	2.634	1.39711	0.011994	0.0313564	0.02	0.16	0.12	0.13	0.84	0.53	0.1	0.5
ENSRNOG00000025745	Gpr17	G protein-coupled receptor 17 [Source:RGD Symbol;Acc:1589785]	0.391	-1.35574	0.0120062	0.0313827	2.69	2.17	1.8	1.23	0.09	0.25	2.22	0.523333
ENSRNOG00000011320	Igfbpl1	insulin-like growth factor binding protein-like 1 [Source:RGD Symbol;Acc:1305656]	0.489	-1.03267	0.0120179	0.0314079	3.81	2.73	2.17	0.87	1.85	0.89	2.90333	1.20333
ENSRNOG00000000239	Ccl7	C-C motif chemokine ligand 7 [Source:RGD Symbol;Acc:1359152]	2.58	1.36753	0.0121419	0.0316815	0.45	0.76	0.23	2.08	3.38	0.76	0.48	2.07333
ENSRNOG00000013704	Cps1	carbamoyl-phosphate synthase 1 [Source:RGD Symbol;Acc:2395]	0.407	-1.29554	0.0122396	0.031897	0.24	0.17	0.35	0.22	0.04	0.1	0.253333	0.12
ENSRNOG00000023085	Pmel	premelanosome protein [Source:RGD Symbol;Acc:1307513]	0.459	-1.12477	0.0124379	0.0323911	1.35	0.99	1.43	0.46	0.75	0.17	1.25667	0.46
ENSRNOG00000010282	Ninj2	ninjurin 2 [Source:RGD Symbol;Acc:620552]	2.58	1.36746	0.0126514	0.0328892	0.14	0.14	0.1	0.37	0.72	0.6	0.126667	0.563333
ENSRNOG00000010325	Ptger3	prostaglandin E receptor 3 [Source:RGD Symbol;Acc:3435]	2.628	1.3937	0.0128959	0.0334427	0.16	0.19	0.16	0.17	1.44	0.79	0.17	0.8
ENSRNOG00000024221	Mettl24	methyltransferase like 24 [Source:RGD Symbol;Acc:1564857]	2.376	1.24874	0.0129022	0.0334472	0.28	0.49	0.24	0.74	1.36	1.1	0.336667	1.06667
ENSRNOG00000031448	Stpg1	sperm-tail PG-rich repeat containing 1 [Source:RGD Symbol;Acc:1560169]	0.374	-1.41833	0.0129269	0.0334996	0.2	0.26	0.27	0.04	0.03	0	0.243333	0.0233333
ENSRNOG00000026702	Jaml	junction adhesion molecule like [Source:RGD Symbol;Acc:1562572]	2.672	1.41788	0.0130325	0.033726	0	0.05	0.03	0.18	0.35	0.16	0.0266667	0.23
ENSRNOG00000005206	Kcnq3	potassium voltage-gated channel subfamily Q member 3 [Source:RGD Symbol;Acc:69222]	2.092	1.06499	0.0132162	0.0341298	0.28	0.77	0.72	1.18	0.9	1.95	0.59	1.34333
ENSRNOG00000038297	Plekhd1	pleckstrin homology and coiled-coil domain containing D1 [Source:RGD Symbol;Acc:1566112]	2.345	1.22953	0.013276	0.0342542	0.21	0.12	0.07	0.39	0.42	0.41	0.133333	0.406667
ENSRNOG00000023794	Mei4	meiotic double-stranded break formation protein 4 [Source:RGD Symbol;Acc:1583682]	0.381	-1.39158	0.0133666	0.0344669	0.25	0.12	0.13	0	0	0.02	0.166667	0.00666667
ENSRNOG00000002196	Ociad2	OCIA domain containing 2 [Source:RGD Symbol;Acc:2319541]	2.577	1.36569	0.0134052	0.0345577	0.17	1.38	1.76	2.55	7.47	2.93	1.10333	4.31667
ENSRNOG00000018018	LOC100911951	Kv channel-interacting protein 2-like [Source:RGD Symbol;Acc:6489795]	0.461	-1.11723	0.0134916	0.0347682	0.75	0.7	0.81	0.34	0.2	0.26	0.753333	0.266667
ENSRNOG00000030914	Lexm	lymphocyte expansion molecule [Source:RGD Symbol;Acc:1559493]	2.529	1.3387	0.0135123	0.0348094	0	0	0	0.17	0.35	0.15	0	0.223333
ENSRNOG00000013123	Scube2	signal peptide, CUB domain and EGF like domain containing 2 [Source:RGD Symbol;Acc:1563998]	2.085	1.06024	0.0135445	0.034868	0.29	0.44	0.35	0.39	1.44	0.94	0.36	0.923333
ENSRNOG00000020136	Tgm1	transglutaminase 1 [Source:RGD Symbol;Acc:61838]	2.128	1.08972	0.0138109	0.0354743	0.23	0.18	0.24	0.41	0.67	0.5	0.216667	0.526667
ENSRNOG00000048256	Fam160a1	family with sequence similarity 160, member A1 [Source:RGD Symbol;Acc:1565007]	2.255	1.17325	0.0138233	0.0354932	0.8	0.7	1	2.27	1.23	2.91	0.833333	2.13667
ENSRNOG00000014034	Olfml2a	olfactomedin-like 2A [Source:RGD Symbol;Acc:1311651]	0.449	-1.15617	0.0139607	0.0357777	0.66	0.47	0.26	0.14	0.27	0.08	0.463333	0.163333
ENSRNOG00000019920	Doc2a	double C2 domain alpha [Source:RGD Symbol;Acc:620518]	0.381	-1.39325	0.0141503	0.0361949	0.62	0.22	0.59	0	0	0.11	0.476667	0.0366667
ENSRNOG00000048215	Hist2h4a	histone cluster 2 H4 family member A [Source:RGD Symbol;Acc:1565073]	0.397	-1.33146	0.0142065	0.0363134	5.55	7.29	5.7	0	0	0	6.18	0
ENSRNOG00000007882	Ablim2	actin binding LIM protein family, member 2 [Source:RGD Symbol;Acc:1303094]	0.436	-1.19775	0.0142113	0.0363195	0.85	0.55	0.5	0.17	0.28	0.18	0.633333	0.21
ENSRNOG00000050312	Ism2	isthmin 2 [Source:RGD Symbol;Acc:1589343]	0.404	-1.30859	0.0143727	0.0366812	0.81	1.31	0.56	0.35	0.22	0.1	0.893333	0.223333
ENSRNOG00000049873	Ap1s3	adaptor related protein complex 1 subunit sigma 3 [Source:RGD Symbol;Acc:1311772]	2.091	1.06443	0.014771	0.037594	1.09	3.68	1.68	2.37	9.02	3.63	2.15	5.00667
ENSRNOG00000058192	AABR07062068.1	-	0.401	-1.31677	0.0149704	0.0380362	0.77	0.3	0.32	0	0	0	0.463333	0
ENSRNOG00000008373	Colec11	collectin sub-family member 11 [Source:RGD Symbol;Acc:1309678]	2.572	1.36314	0.0151529	0.0384274	0.05	0	0	0.2	0.38	0.27	0.0166667	0.283333
ENSRNOG00000048295	AABR07039229.2	DMRT-like family C1a [Source:NCBI gene;Acc:501668]	0.383	-1.38556	0.0152551	0.0386519	0.88	0.77	0.42	0.09	0.16	0	0.69	0.0833333
ENSRNOG00000005830	Fam19a4	family with sequence similarity 19 member A4, C-C motif chemokine like [Source:RGD Symbol;Acc:1597443]	0.388	-1.36649	0.0153306	0.0388132	0.67	0.65	0.33	0.23	0.07	0	0.55	0.1
ENSRNOG00000011268	Chd5	chromodomain helicase DNA binding protein 5 [Source:RGD Symbol;Acc:1582725]	0.492	-1.02317	0.0156172	0.0394156	0.35	0.24	0.3	0.12	0.15	0.1	0.296667	0.123333
ENSRNOG00000008026	C2cd4c	C2 calcium-dependent domain containing 4C [Source:RGD Symbol;Acc:1561354]	0.475	-1.07366	0.0156876	0.0395735	1.57	1.42	0.97	0.37	0.54	0.62	1.32	0.51
ENSRNOG00000011460	Arfgef3	ARFGEF family member 3 [Source:RGD Symbol;Acc:1309903]	2.003	1.00213	0.0158574	0.0399472	0.15	0.11	0.14	0.29	0.37	0.23	0.133333	0.296667
ENSRNOG00000017412	AABR07001512.1	-	0.401	-1.31897	0.0160006	0.0402461	2.05	4.24	4.88	1.36	0.34	0.97	3.72333	0.89
ENSRNOG00000021088	Tmod4	tropomodulin 4 [Source:RGD Symbol;Acc:1308940]	0.469	-1.09113	0.0161939	0.040684	2.02	1.77	1.28	0.55	0.44	0.97	1.69	0.653333
ENSRNOG00000033321	Hmgb2l1	high mobility group box 2-like 1 [Source:RGD Symbol;Acc:1564519]	0.405	-1.30294	0.016438	0.0412134	300.08	124.92	449.92	104.93	17.31	90.98	291.64	71.0733
ENSRNOG00000032799	AABR07043823.1	-	0.461	-1.11666	0.0168109	0.0419635	8.31	3.6	4.92	2.8	1.98	1.36	5.61	2.04667
ENSRNOG00000019024	Trim67	tripartite motif-containing 67 [Source:RGD Symbol;Acc:1560667]	0.44	-1.1846	0.0169164	0.0421841	0.91	0.91	0.3	0.14	0.26	0.28	0.706667	0.226667
ENSRNOG00000046174	AABR07073146.1	-	0.445	-1.1671	0.0169748	0.0423084	10.9	10.71	10.02	4.26	4.64	1.46	10.5433	3.45333
ENSRNOG00000038746	Bco2	beta-carotene oxygenase 2 [Source:RGD Symbol;Acc:1309022]	0.405	-1.30407	0.0171049	0.0426039	0.38	0.28	0.43	0.06	0.06	0.15	0.363333	0.09
ENSRNOG00000017788	Katnal2	katanin catalytic subunit A1 like 2 [Source:RGD Symbol;Acc:1564708]	0.471	-1.08649	0.0172095	0.0428285	0.75	1.61	0.95	0.47	0.44	0.34	1.10333	0.416667
ENSRNOG00000047977	LOC684871	similar to Protein C8orf4 (Thyroid cancer protein 1) (TC-1) [Source:RGD Symbol;Acc:1585525]	2.076	1.05348	0.0177986	0.0440797	16.73	40.82	19.67	43.56	93.09	47.09	25.74	61.2467
ENSRNOG00000006110	Jph1	junctophilin 1 [Source:RGD Symbol;Acc:1308789]	2.152	1.10537	0.0179429	0.0443554	0.2	0.24	0.17	0.46	0.28	0.64	0.203333	0.46
ENSRNOG00000004419	Trappc2b	trafficking protein particle complex 2B [Source:RGD Symbol;Acc:6499350]	0.483	-1.04848	0.0181006	0.0446929	7.6	5.35	2.24	0.89	0.4	4.92	5.06333	2.07
ENSRNOG00000049513	Lenep	lens epithelial protein [Source:RGD Symbol;Acc:69433]	2.404	1.26519	0.0182098	0.0449328	0	0	0	0.39	1.22	1.74	0	1.11667
ENSRNOG00000059731	AABR07060341.1	-	2.389	1.25611	0.0184137	0.0453603	0.88	0.46	1.51	2.16	3.54	4.2	0.95	3.3
ENSRNOG00000057787	AABR07026986.1	-	2.531	1.33994	0.0185685	0.0456806	0	0.09	0.09	0.49	0.72	0.52	0.06	0.576667
ENSRNOG00000008138	Jhy	junctional cadherin complex regulator [Source:MGI Symbol;Acc:MGI:1918239]	2.385	1.25418	0.0189447	0.0464904	0.19	0.21	0.13	1.11	0.57	0.21	0.176667	0.63
ENSRNOG00000006930	Casq1	calsequestrin 1 [Source:RGD Symbol;Acc:1586677]	0.483	-1.05026	0.0190251	0.0466335	1.07	1.44	0.77	0.36	0.46	0.48	1.09333	0.433333
ENSRNOG00000023688	Drd1	dopamine receptor D1 [Source:RGD Symbol;Acc:2518]	2.474	1.30708	0.0192705	0.0471415	0.07	0.13	0.03	0.36	0.43	0.26	0.0766667	0.35
ENSRNOG00000003386	Rbfox3	RNA binding fox-1 homolog 3 [Source:RGD Symbol;Acc:1560070]	2.085	1.05999	0.0196739	0.0480408	0.57	1.35	0.45	1.91	2.11	1.61	0.79	1.87667
ENSRNOG00000058777	AABR07030919.1	-	0.398	-1.33083	0.0197674	0.0482613	7.47	1.99	7.6	0.24	2.04	0.68	5.68667	0.986667
ENSRNOG00000048321	Tnfsf8	TNF superfamily member 8 [Source:RGD Symbol;Acc:1590403]	2.44	1.28712	0.0200659	0.0488532	0	0.02	0	0.04	0.07	0.25	0.00666667	0.12
ENSRNOG00000001711	Hrasls	HRAS-like suppressor [Source:RGD Symbol;Acc:1309485]	2.368	1.24379	0.0203773	0.0495135	0.05	0.35	0.12	0.44	1.03	0.37	0.173333	0.613333
ENSRNOG00000029865	Prss56	serine protease 56 [Source:RGD Symbol;Acc:1563955]	2.454	1.29514	0.0205751	0.0499152	0	0.08	0	0.09	0.88	0.2	0.0266667	0.39

## Sheet:  3 mM METH vs. Control DEGs
Supplementary Table S1: The significant changed genes (DEGs) in the neurospheres following METH treatment
Gene_ID	Gene name	Gene description	FC (3 mM METH/Control)	Log2FC(3 mM METH/Control)	P value	Padjust	Control_1	Control_2	Control_3	METH 3 mM_1	METH 3 mM_2	METH 3 mM_3	Average value of Control	Average value of 3 mM
ENSRNOG00000020938	Ppp1r15a	protein phosphatase 1, regulatory subunit 15A [Source:RGD Symbol;Acc:621526]	31.88	4.99456	0	0	8.79	8.82	12.32	286.24	315.97	308	9.97667	303.403
ENSRNOG00000023376	Riok3	RIO kinase 3 [Source:RGD Symbol;Acc:1310833]	12.225	3.61177	0	0	22.43	23.12	23	260.48	271.79	259.61	22.85	263.96
ENSRNOG00000013057	Prc1	protein regulator of cytokinesis 1 [Source:RGD Symbol;Acc:1311754]	0.035	-4.84256	0	0	101.19	88.96	99.2	3.45	3.14	2.62	96.45	3.07
ENSRNOG00000008165	Tpx2	TPX2, microtubule nucleation factor [Source:RGD Symbol;Acc:1311894]	0.036	-4.81515	0	0	106.95	90.03	105.82	3.02	3.38	3.35	100.933	3.25
ENSRNOG00000020060	Atf5	activating transcription factor 5 [Source:RGD Symbol;Acc:628902]	24.511	4.61538	0	0	15.71	15.15	15.35	373.7	313.96	347.51	15.4033	345.057
ENSRNOG00000014117	Hmox1	heme oxygenase 1 [Source:RGD Symbol;Acc:2806]	49.357	5.62518	0	0	15.94	16.31	15.29	699.9	664.88	767.69	15.8467	710.823
ENSRNOG00000021691	Ccdc92	coiled-coil domain containing 92 [Source:RGD Symbol;Acc:1601131]	18.265	4.19098	0	0	6.06	7.59	6.25	108.39	100.78	107.97	6.63333	105.713
ENSRNOG00000017801	Atf4	activating transcription factor 4 [Source:RGD Symbol;Acc:621863]	7.127	2.83327	0	0	140.94	137.97	138.14	910.82	871.73	886.52	139.017	889.69
ENSRNOG00000003147	Sqstm1	sequestosome 1 [Source:RGD Symbol;Acc:69287]	32.011	5.00051	0	0	86	98.35	82.24	2146	2889.61	2663.88	88.8633	2566.5
ENSRNOG00000028137	Mki67	marker of proliferation Ki-67 [Source:RGD Symbol;Acc:1305476]	0.022	-5.48352	0	0	169.62	153.45	199.59	2.9	7.03	2.49	174.22	4.14
ENSRNOG00000053047	Top2a	DNA topoisomerase II alpha [Source:RGD Symbol;Acc:62048]	0.018	-5.78659	0	0	141.82	111	139.92	2.37	2.29	1.79	130.913	2.15
ENSRNOG00000006789	Ddit3	DNA-damage inducible transcript 3 [Source:RGD Symbol;Acc:62391]	58.791	5.87752	0	0	4.81	6.18	6.34	329.05	283.71	281.09	5.77667	297.95
ENSRNOG00000012772	Nqo1	NAD(P)H quinone dehydrogenase 1 [Source:RGD Symbol;Acc:2503]	40.005	5.32213	2.42483e-293	2.92342e-290	23.1	24.65	21.02	663.34	915.43	919.9	22.9233	832.89
ENSRNOG00000003703	Mcm6	minichromosome maintenance complex component 6 [Source:RGD Symbol;Acc:61967]	0.028	-5.153	1.01516e-290	1.13647e-287	104.98	83.39	102.11	2.48	2.4	2.52	96.8267	2.46667
ENSRNOG00000004133	Slc7a3	solute carrier family 7 member 3 [Source:RGD Symbol;Acc:68342]	73.441	6.19851	1.69217e-280	1.7681e-277	2.4	1.57	2.02	147.54	112.88	145.74	1.99667	135.387
ENSRNOG00000049033	Racgap1	Rac GTPase-activating protein 1 [Source:RGD Symbol;Acc:1305912]	0.036	-4.7835	4.8037e-280	4.70553e-277	82.33	69.02	78.95	2.46	2.77	2.34	76.7667	2.52333
ENSRNOG00000058539	Ccnb1	cyclin B1 [Source:RGD Symbol;Acc:2291]	0.033	-4.90895	5.29923e-278	4.88558e-275	125.85	110.08	126.4	3.51	3.76	3.68	120.777	3.65
ENSRNOG00000018487	Slc3a2	solute carrier family 3 member 2 [Source:RGD Symbol;Acc:3073]	7.876	2.97748	2.26603e-265	1.97308e-262	84.42	82.34	88.66	594.49	595.09	641.45	85.14	610.343
ENSRNOG00000008246	Emilin1	elastin microfibril interfacer 1 [Source:RGD Symbol;Acc:1311209]	0.087	-3.52949	4.15268e-261	3.42552e-258	150.32	128.69	147.76	11.19	9.56	9.11	142.257	9.95333
ENSRNOG00000054959	Mmp11	matrix metallopeptidase 11 [Source:RGD Symbol;Acc:3099]	17.545	4.13296	4.55218e-258	3.56731e-255	6.39	4.97	6.45	94.95	92.95	94.9	5.93667	94.2667
ENSRNOG00000058645	Tnc	tenascin C [Source:RGD Symbol;Acc:621057]	23.251	4.5392	1.13673e-257	8.48379e-255	15.08	16.38	15.87	408.89	292.75	309.94	15.7767	337.193
ENSRNOG00000003388	Cenpf	centromere protein F [Source:RGD Symbol;Acc:628667]	0.03	-5.08285	1.4354e-255	1.02259e-252	35.73	31.07	37.98	0.75	0.85	0.57	34.9267	0.723333
ENSRNOG00000014387	Chac1	ChaC glutathione-specific gamma-glutamylcyclotransferase 1 [Source:RGD Symbol;Acc:1307153]	135.354	7.0806	1.64658e-247	1.12204e-244	0.89	0.85	0.58	102.14	91.17	93.12	0.773333	95.4767
ENSRNOG00000007546	Asns	asparagine synthetase (glutamine-hydrolyzing) [Source:RGD Symbol;Acc:2162]	15.788	3.98074	1.46276e-238	9.55242e-236	14.69	13.28	14.8	233.62	189	189.93	14.2567	204.183
ENSRNOG00000056069	Kif11	kinesin family member 11 [Source:RGD Symbol;Acc:621258]	0.033	-4.93121	4.61956e-236	2.89609e-233	44.84	36.63	43.28	1.29	1.05	1.36	41.5833	1.23333
ENSRNOG00000004921	Nusap1	nucleolar and spindle associated protein 1 [Source:RGD Symbol;Acc:1305764]	0.026	-5.26946	1.3153e-231	7.92872e-229	55.83	46.51	52.89	1.14	1.29	1.24	51.7433	1.22333
ENSRNOG00000024365	Ect2	epithelial cell transforming 2 [Source:RGD Symbol;Acc:1308524]	0.03	-5.0569	1.55383e-230	9.01968e-228	47.45	43.42	51.46	1.19	1.32	0.92	47.4433	1.14333
ENSRNOG00000012582	Eif4ebp1	eukaryotic translation initiation factor 4E binding protein 1 [Source:RGD Symbol;Acc:620259]	9.822	3.29599	1.47713e-225	8.26823e-223	42.92	44.12	48.68	435.43	381.95	405.68	45.24	407.687
ENSRNOG00000033776	LOC100359668	ferritin light chain 2 [Source:RGD Symbol;Acc:2325062]	11.528	3.52711	4.72377e-225	2.55296e-222	54.92	59.89	58.58	550.16	619.9	658.01	57.7967	609.357
ENSRNOG00000010210	Slc7a11	solute carrier family 7 member 11 [Source:RGD Symbol;Acc:1309275]	40.26	5.33129	7.42664e-223	3.87993e-220	5.21	5.65	6.69	184.85	184.64	268.82	5.85	212.77
ENSRNOG00000028648	Olig1	oligodendrocyte transcription factor 1 [Source:RGD Symbol;Acc:621129]	0.071	-3.80975	7.72433e-221	3.90527e-218	627.68	592.98	614.93	47.11	37.33	34.51	611.863	39.65
ENSRNOG00000047656	Gaa	glucosidase, alpha, acid [Source:RGD Symbol;Acc:735227]	10.475	3.38889	4.88295e-220	2.39158e-217	12.3	13.08	10.27	109.84	113.59	111.75	11.8833	111.727
ENSRNOG00000050834	Fam102a	family with sequence similarity 102, member A [Source:RGD Symbol;Acc:1597535]	28.89	4.85252	4.70913e-218	2.23655e-215	3.44	3.42	4.21	80.45	114.78	91.83	3.69	95.6867
ENSRNOG00000014336	Mcm5	minichromosome maintenance complex component 5 [Source:RGD Symbol;Acc:1306616]	0.016	-5.99612	5.20595e-218	2.39979e-215	73.83	54.1	71.34	1.04	0.99	0.82	66.4233	0.95
ENSRNOG00000047314	Tk1	thymidine kinase 1 [Source:RGD Symbol;Acc:621014]	0.016	-5.97989	7.04786e-217	3.15603e-214	73.94	57.6	67.4	0.95	0.97	0.93	66.3133	0.95
ENSRNOG00000007906	Bub1b	BUB1 mitotic checkpoint serine/threonine kinase B [Source:RGD Symbol;Acc:619791]	0.023	-5.42269	1.37885e-215	6.00299e-213	40.31	31.92	40.89	0.77	0.72	0.92	37.7067	0.803333
ENSRNOG00000031506	Ftl1	ferritin light chain 1 [Source:RGD Symbol;Acc:61813]	12.106	3.59762	8.10342e-214	3.39989e-211	335.94	297.08	299.89	3047.31	3468.34	3809.95	310.97	3441.87
ENSRNOG00000038035	Kif4a	kinesin family member 4A [Source:RGD Symbol;Acc:620526]	0.023	-5.46758	8.2432e-214	3.39989e-211	28.13	23.6	27.92	0.62	0.5	0.51	26.55	0.543333
ENSRNOG00000008223	Cnr1	cannabinoid receptor 1 [Source:RGD Symbol;Acc:2369]	10.991	3.45825	1.83424e-213	7.37127e-211	9.82	11.92	10.63	103.66	99.72	115.75	10.79	106.377
ENSRNOG00000013727	Ndc80	NDC80 kinetochore complex component [Source:RGD Symbol;Acc:1310154]	0.033	-4.93591	2.88936e-209	1.13212e-206	39.13	35.91	40.78	1.29	1.08	1.15	38.6067	1.17333
ENSRNOG00000002711	Nuf2	NDC80 kinetochore complex component NUF2 [Source:RGD Symbol;Acc:1307952]	0.035	-4.84621	2.46656e-205	9.42887e-203	55.82	52.59	54.26	1.88	1.39	1.76	54.2233	1.67667
ENSRNOG00000054795	AABR07041096.1	-	34.941	5.12685	8.43357e-202	3.14713e-199	0.73	0.61	0.62	20.83	17.24	23.1	0.653333	20.39
ENSRNOG00000015423	Ccna2	cyclin A2 [Source:RGD Symbol;Acc:621059]	0.028	-5.1496	1.67068e-201	6.08944e-199	97.28	81.73	91.22	1.68	2.53	2.6	90.0767	2.27
ENSRNOG00000009339	Cenpe	centromere protein E [Source:RGD Symbol;Acc:1307115]	0.048	-4.39281	1.39067e-200	4.95361e-198	25.31	21.81	25.81	0.85	1.15	1.12	24.31	1.04
ENSRNOG00000013069	Sapcd2	suppressor APC domain containing 2 [Source:RGD Symbol;Acc:1590629]	0.044	-4.52272	5.68778e-200	1.98099e-197	70.43	57.55	63.99	2.63	2.27	2.71	63.99	2.53667
ENSRNOG00000008115	Arhgap11a	Rho GTPase activating protein 11A [Source:RGD Symbol;Acc:1309107]	0.068	-3.878	2.42931e-199	8.27709e-197	38.97	33.63	39.2	2.24	2.54	2.39	37.2667	2.39
ENSRNOG00000004258	Chst7	carbohydrate sulfotransferase 7 [Source:RGD Symbol;Acc:1303028]	0.094	-3.40469	4.50953e-199	1.50378e-196	127.87	108.48	127.23	10.35	10.86	9.95	121.193	10.3867
ENSRNOG00000045752	Rrm1	ribonucleotide reductase catalytic subunit M1 [Source:RGD Symbol;Acc:1592569]	0.102	-3.28925	6.95817e-199	2.27199e-196	132.54	121.74	139.44	11.22	11.95	13.21	131.24	12.1267
ENSRNOG00000018960	AABR07001382.1	spectrin repeat containing nuclear envelope protein 1 [Source:NCBI gene;Acc:499010]	9.766	3.28778	8.37061e-199	2.6774e-196	6.28	7.28	7.3	53.07	63.28	52.81	6.95333	56.3867
ENSRNOG00000002393	Eprs	glutamyl-prolyl-tRNA synthetase [Source:RGD Symbol;Acc:1310952]	7.049	2.81742	2.52926e-198	7.92821e-196	74.28	74.62	79.14	536.65	466.01	453.25	76.0133	485.303
ENSRNOG00000011668	Nfil3	nuclear factor, interleukin 3 regulated [Source:RGD Symbol;Acc:620972]	19.757	4.30427	5.81369e-198	1.78663e-195	2.58	2.32	2.06	42.24	40.3	40.15	2.32	40.8967
ENSRNOG00000005697	Slc6a11	solute carrier family 6 member 11 [Source:RGD Symbol;Acc:628737]	0.08	-3.64442	7.74954e-198	2.33574e-195	144.72	146.6	152.11	12.55	9.31	10.4	147.81	10.7533
ENSRNOG00000014343	Anln	anillin, actin binding protein [Source:RGD Symbol;Acc:1561367]	0.047	-4.40821	2.01012e-197	5.94428e-195	27.62	25.37	28.39	1.31	0.97	1.22	27.1267	1.16667
ENSRNOG00000028415	Cdc20	cell division cycle 20 [Source:RGD Symbol;Acc:620477]	0.047	-4.40356	3.49505e-197	1.01441e-194	108.16	84.76	104.19	4.44	4.58	3.96	99.0367	4.32667
ENSRNOG00000015308	Pbk	PDZ binding kinase [Source:RGD Symbol;Acc:1309565]	0.02	-5.63245	5.59195e-197	1.5935e-194	55.25	53.91	50.58	1.02	0.98	0.94	53.2467	0.98
ENSRNOG00000032917	Zfand2a	zinc finger AN1-type containing 2A [Source:RGD Symbol;Acc:1310991]	10.975	3.45618	6.55401e-194	1.8343e-191	7.25	8.35	7.5	68.7	79.5	81.43	7.7	76.5433
ENSRNOG00000028658	Olig2	oligodendrocyte transcription factor 2 [Source:RGD Symbol;Acc:1307098]	0.144	-2.79453	1.47639e-191	4.05955e-189	193.54	179.21	189.66	25.31	21.59	20.4	187.47	22.4333
ENSRNOG00000010721	Dlgap5	DLG associated protein 5 [Source:RGD Symbol;Acc:1311247]	0.042	-4.56806	1.8169e-190	4.90969e-188	51.38	44.91	55.07	1.89	1.71	2.19	50.4533	1.93
ENSRNOG00000000632	Cdk1	cyclin-dependent kinase 1 [Source:RGD Symbol;Acc:2319]	0.049	-4.34247	6.9864e-190	1.8559e-187	172.41	149.37	172.1	6.17	7.35	8.61	164.627	7.37667
ENSRNOG00000017445	Tubb2b	tubulin, beta 2B class IIb [Source:RGD Symbol;Acc:1309427]	0.158	-2.6636	1.25456e-186	3.27712e-184	813.69	854.72	761.99	111.54	127.47	108.22	810.133	115.743
ENSRNOG00000009334	Knstrn	kinetochore-localized astrin/SPAG5 binding protein [Source:RGD Symbol;Acc:1303240]	0.048	-4.371	7.80558e-186	2.00552e-183	60.86	53.61	56.57	2.24	3.26	3.27	57.0133	2.92333
ENSRNOG00000017259	Tacc3	transforming, acidic coiled-coil containing protein 3 [Source:RGD Symbol;Acc:1302948]	0.05	-4.31175	1.76033e-184	4.44994e-182	77.83	62.39	74.01	2.59	3.43	3.02	71.41	3.01333
ENSRNOG00000010392	Nrg1	neuregulin 1 [Source:RGD Symbol;Acc:621341]	97.072	6.60098	6.41417e-183	1.5957e-180	0.18	0.13	0.23	13.3	21.16	20.32	0.18	18.26
ENSRNOG00000013167	Hmgb2	high mobility group box 2 [Source:RGD Symbol;Acc:69291]	0.092	-3.44993	1.29702e-182	3.17629e-180	301.84	276.51	243.4	23.26	24.4	20.97	273.917	22.8767
ENSRNOG00000010064	Abcc4	ATP binding cassette subfamily C member 4 [Source:RGD Symbol;Acc:620266]	13.924	3.79955	3.31494e-182	7.99308e-180	9.92	10.49	9.03	108.92	117.95	144.38	9.81333	123.75
ENSRNOG00000008012	Abcb4	ATP binding cassette subfamily B member 4 [Source:RGD Symbol;Acc:620248]	11.403	3.51137	4.24902e-181	1.00901e-178	3.13	2.95	2.63	26.32	26.33	28.25	2.90333	26.9667
ENSRNOG00000053231	Chchd10	coiled-coil-helix-coiled-coil-helix domain containing 10 [Source:RGD Symbol;Acc:1359417]	32.953	5.04235	6.23986e-181	1.45966e-178	6.42	8.17	5.43	181.67	226.78	199.15	6.67333	202.533
ENSRNOG00000020281	Kif22	kinesin family member 22 [Source:RGD Symbol;Acc:1311886]	0.04	-4.6468	1.17225e-180	2.70186e-178	84.78	63.28	80.89	2.56	3.12	2.57	76.3167	2.75
ENSRNOG00000031167	AABR07054319.1	sulfiredoxin 1 [Source:NCBI gene;Acc:296271]	62.876	5.97444	1.82251e-180	4.13974e-178	6.07	8.41	4.86	342.07	338.14	410.41	6.44667	363.54
ENSRNOG00000037449	Pole	DNA polymerase epsilon, catalytic subunit [Source:RGD Symbol;Acc:1594540]	0.031	-5.02486	6.7551e-180	1.51247e-177	16.38	12.68	15.09	0.41	0.4	0.42	14.7167	0.41
ENSRNOG00000019100	Kif2c	kinesin family member 2C [Source:RGD Symbol;Acc:620239]	0.028	-5.1487	6.86162e-180	1.51468e-177	43.72	35.7	43.91	1.19	1.13	0.85	41.11	1.05667
ENSRNOG00000033658	Kntc1	kinetochore associated 1 [Source:RGD Symbol;Acc:1307905]	0.025	-5.33558	2.33076e-179	5.07361e-177	17.25	13.05	15.95	0.36	0.37	0.37	15.4167	0.366667
ENSRNOG00000005307	Slc4a10	solute carrier family 4 member 10 [Source:RGD Symbol;Acc:631407]	98.049	6.61543	2.65109e-179	5.69186e-177	0.19	0.27	0.18	17.05	21.82	16.45	0.213333	18.44
ENSRNOG00000012543	Mcm3	minichromosome maintenance complex component 3 [Source:RGD Symbol;Acc:1305168]	0.038	-4.70928	4.9732e-179	1.05331e-176	67.86	51.98	65.58	1.77	2.23	2.42	61.8067	2.14
ENSRNOG00000019332	Gtpbp2	GTP binding protein 2 [Source:RGD Symbol;Acc:1306367]	9.166	3.19627	5.9877e-179	1.25127e-176	10.87	10.86	12.24	98.58	86.52	103.33	11.3233	96.1433
ENSRNOG00000060100	Knl1	kinetochore scaffold 1 [Source:RGD Symbol;Acc:1307498]	0.068	-3.88425	5.60723e-175	1.15634e-172	14.28	13.01	15.28	1.02	0.78	0.86	14.19	0.886667
ENSRNOG00000007705	Kcnj10	potassium voltage-gated channel subfamily J member 10 [Source:NCBI gene;Acc:29718]	0.087	-3.53053	5.11794e-174	1.04173e-171	28.81	28.45	29.16	2.73	1.96	2.15	28.8067	2.28
ENSRNOG00000017283	Kcnt1	potassium sodium-activated channel subfamily T member 1 [Source:RGD Symbol;Acc:621106]	0.071	-3.80916	3.92785e-172	7.89247e-170	43.08	45.07	39.9	3.35	3.24	2.34	42.6833	2.97667
ENSRNOG00000008055	Ccne2	cyclin E2 [Source:RGD Symbol;Acc:1307783]	0.05	-4.3317	2.32876e-171	4.62008e-169	27.72	26.9	26.26	1.37	1.25	0.97	26.96	1.19667
ENSRNOG00000013656	Lpar1	lysophosphatidic acid receptor 1 [Source:RGD Symbol;Acc:620563]	185.038	7.53168	6.32987e-170	1.2401e-167	0.2	0.17	0.2	29.02	35.75	30.65	0.19	31.8067
ENSRNOG00000020255	Sars	seryl-tRNA synthetase [Source:RGD Symbol;Acc:628813]	5.45	2.44628	3.0798e-169	5.95922e-167	99.25	92.07	100.29	512.56	455.9	477.54	97.2033	482
ENSRNOG00000015529	Cdca3	cell division cycle associated 3 [Source:RGD Symbol;Acc:1359093]	0.027	-5.23546	6.85683e-169	1.31057e-166	71.64	62.95	69.21	1.45	2.2	1.28	67.9333	1.64333
ENSRNOG00000005659	Aurkb	aurora kinase B [Source:RGD Symbol;Acc:621625]	0.019	-5.7548	8.83434e-169	1.6682e-166	55.2	39.93	48.26	0.6	1.05	1.05	47.7967	0.9
ENSRNOG00000006527	Slc6a1	solute carrier family 6 member 1 [Source:RGD Symbol;Acc:620533]	0.169	-2.56102	1.54098e-168	2.87521e-166	121.32	123.62	118.23	20.2	18.78	16.79	121.057	18.59
ENSRNOG00000011140	Prxl2a	peroxiredoxin like 2A [Source:RGD Symbol;Acc:1309676]	16.091	4.00814	6.19365e-168	1.14204e-165	6.97	7.2	10.01	119.99	115.87	117.88	8.06	117.913
ENSRNOG00000031431	Cdca8	cell division cycle associated 8 [Source:RGD Symbol;Acc:1566306]	0.048	-4.36666	1.87466e-167	3.41646e-165	77.72	64.88	74.36	2.79	3.18	3.59	72.32	3.18667
ENSRNOG00000014080	Kif23	kinesin family member 23 [Source:RGD Symbol;Acc:1308596]	0.071	-3.80869	1.61457e-165	2.90863e-163	40.23	34.85	40.33	2.6	2.04	2.67	38.47	2.43667
ENSRNOG00000018404	Aars	alanyl-tRNA synthetase [Source:RGD Symbol;Acc:1304832]	4.167	2.05884	2.23756e-162	3.98514e-160	66	61.99	64.55	245.3	235.52	243.38	64.18	241.4
ENSRNOG00000002881	Ddr2	discoidin domain receptor tyrosine kinase 2 [Source:RGD Symbol;Acc:619855]	12.551	3.64974	1.56116e-160	2.74923e-158	6.63	7.06	6.14	90.42	65.19	69.82	6.61	75.1433
ENSRNOG00000008986	Diaph3	diaphanous-related formin 3 [Source:RGD Symbol;Acc:1593287]	0.055	-4.17165	5.60153e-157	9.75475e-155	20.4	20.3	20.9	0.96	0.99	1.03	20.5333	0.993333
ENSRNOG00000005248	Slc1a4	solute carrier family 1 member 4 [Source:RGD Symbol;Acc:735146]	8.013	3.00234	4.63848e-156	7.98888e-154	8.82	7.59	8.52	59.48	57.77	64.3	8.31	60.5167
ENSRNOG00000020684	Vat1	vesicle amine transport 1 [Source:RGD Symbol;Acc:1308943]	28.12	4.81352	9.17063e-155	1.5623e-152	8.41	13.7	8.37	222.27	284.36	283.46	10.16	263.363
ENSRNOG00000032178	Cenpa	centromere protein A [Source:RGD Symbol;Acc:1563607]	0.032	-4.95124	1.34215e-154	2.26189e-152	18.99	17.44	19.39	0.75	0.66	0.47	18.6067	0.626667
ENSRNOG00000018929	Kif20b	kinesin family member 20B [Source:RGD Symbol;Acc:1308497]	0.036	-4.80544	2.46274e-154	4.10622e-152	11.87	11.36	12.82	0.43	0.4	0.35	12.0167	0.393333
ENSRNOG00000009303	Zwilch	zwilch kinetochore protein [Source:RGD Symbol;Acc:1583880]	0.071	-3.8173	7.12052e-154	1.17474e-151	44.52	41.25	40.58	3.15	2.28	2.83	42.1167	2.75333
ENSRNOG00000018796	Herpud1	homocysteine inducible ER protein with ubiquitin like domain 1 [Source:RGD Symbol;Acc:620818]	8.318	3.05628	1.09957e-153	1.79516e-151	12.28	15.33	14.89	107.99	102.73	110.32	14.1667	107.013
ENSRNOG00000008450	LOC100359539	ribonucleotide reductase M2 polypeptide [Source:RGD Symbol;Acc:2323655]	0.062	-4.02251	7.81267e-153	1.26235e-150	114.24	89.51	110.26	5.4	5.19	6.91	104.67	5.83333
ENSRNOG00000025302	Cdca2	cell division cycle associated 2 [Source:RGD Symbol;Acc:1311003]	0.029	-5.09012	6.42405e-152	1.02739e-149	17.95	15.18	17.8	0.49	0.41	0.5	16.9767	0.466667
ENSRNOG00000007434	Ube2j1	ubiquitin-conjugating enzyme E2, J1 [Source:RGD Symbol;Acc:1305067]	6.394	2.67664	5.77507e-151	9.1427e-149	21.67	26.9	25.12	140.52	136.55	141.67	24.5633	139.58
ENSRNOG00000013781	Kcnq5	potassium voltage-gated channel subfamily Q member 5 [Source:RGD Symbol;Acc:628848]	12.598	3.6551	3.92152e-150	6.1462e-148	0.93	1.14	0.94	9.87	12.02	12.49	1.00333	11.46
ENSRNOG00000056940	Cited2	Cbp/p300-interacting transactivator, with Glu/Asp-rich carboxy-terminal domain, 2 [Source:RGD Symbol;Acc:620112]	16.196	4.01753	4.67299e-150	7.25146e-148	9.59	13.97	11.15	146.39	180.45	183.12	11.57	169.987
ENSRNOG00000001728	Fam43a	family with sequence similarity 43, member A [Source:RGD Symbol;Acc:1304790]	16.617	4.05455	3.42979e-149	5.27011e-147	6.44	6.79	5.93	123.67	84.51	84.54	6.38667	97.5733
ENSRNOG00000017428	Map1b	microtubule-associated protein 1B [Source:RGD Symbol;Acc:3043]	18.585	4.21606	1.01415e-146	1.54319e-144	1.38	2.31	1.96	32.66	33.6	28.53	1.88333	31.5967
ENSRNOG00000018815	Plk1	polo-like kinase 1 [Source:RGD Symbol;Acc:3352]	0.029	-5.13073	2.62227e-145	3.95181e-143	62.99	48.11	61.25	1.94	1.49	1.05	57.45	1.49333
ENSRNOG00000033697	Casp4	caspase 4 [Source:RGD Symbol;Acc:621757]	9.124	3.18963	1.16779e-144	1.74312e-142	16.94	16.98	14.97	177.89	137.58	149.1	16.2967	154.857
ENSRNOG00000020467	Nrep	neuronal regeneration related protein [Source:RGD Symbol;Acc:631411]	0.24	-2.05819	2.20525e-144	3.26064e-142	218.21	214.57	233.74	45.22	45.01	43.68	222.173	44.6367
ENSRNOG00000020843	LOC100360087	ferritin light chain 1-like [Source:RGD Symbol;Acc:2322860]	11.211	3.48684	4.5546e-144	6.67142e-142	359.52	324.18	353.15	2984.92	3766.13	4029.75	345.617	3593.6
ENSRNOG00000013774	Lmnb1	lamin B1 [Source:RGD Symbol;Acc:620522]	0.065	-3.94414	1.67697e-143	2.43362e-141	122.82	88.9	120.22	6.56	6.06	6.96	110.647	6.52667
ENSRNOG00000054765	Renbp	renin binding protein [Source:RGD Symbol;Acc:621688]	15.769	3.97898	2.28077e-142	3.2795e-140	3.85	5.25	4.44	61.19	63.25	69.27	4.51333	64.57
ENSRNOG00000015514	Bcat1	branched chain amino acid transaminase 1 [Source:RGD Symbol;Acc:2195]	5.524	2.4656	4.54119e-142	6.47036e-140	45.94	45.84	51.1	261.32	230.01	230.69	47.6267	240.673
ENSRNOG00000001514	Cdca7	cell division cycle associated 7 [Source:RGD Symbol;Acc:1309363]	0.078	-3.6769	1.39339e-141	1.96744e-139	65.99	52.42	65.05	3.97	4.65	4.39	61.1533	4.33667
ENSRNOG00000027035	Sgo2	shugoshin 2 [Source:RGD Symbol;Acc:1308450]	0.03	-5.03981	8.57702e-141	1.20025e-138	25.15	22.03	28.34	0.51	0.6	0.76	25.1733	0.623333
ENSRNOG00000010658	LOC103691744	cystathionine gamma-lyase [Source:RGD Symbol;Acc:9153842]	33.123	5.04975	5.73435e-139	7.9535e-137	1.89	3.39	2.15	87.11	73.01	65.34	2.47667	75.1533
ENSRNOG00000028688	Ctns	cystinosin, lysosomal cystine transporter [Source:RGD Symbol;Acc:1308466]	6.979	2.80303	1.20562e-138	1.65751e-136	6.63	7.47	7.63	47.32	44.6	47.74	7.24333	46.5533
ENSRNOG00000016299	Klf4	Kruppel like factor 4 [Source:RGD Symbol;Acc:621445]	119.211	6.89737	2.15596e-138	2.93829e-136	0.42	0.46	0.38	34.24	43.8	58.4	0.42	45.48
ENSRNOG00000015329	Kpna2	karyopherin subunit alpha 2 [Source:RGD Symbol;Acc:621419]	0.208	-2.26596	8.62968e-138	1.16597e-135	253.74	246.72	234.12	44.45	44.84	49.12	244.86	46.1367
ENSRNOG00000018911	Pfkfb3	6-phosphofructo-2-kinase/fructose-2,6-biphosphatase 3 [Source:RGD Symbol;Acc:619776]	8.474	3.08311	4.21843e-136	5.6509e-134	7.65	10.41	8.46	65.04	66.49	69.94	8.84	67.1567
ENSRNOG00000017496	Cnp	2',3'-cyclic nucleotide 3' phosphodiesterase [Source:RGD Symbol;Acc:2368]	0.184	-2.44454	7.10431e-136	9.43609e-134	132.19	154.34	138.29	24.8	23.09	22.94	141.607	23.61
ENSRNOG00000059894	Hmmr	hyaluronan-mediated motility receptor [Source:RGD Symbol;Acc:2805]	0.102	-3.2922	1.22211e-135	1.60959e-133	40.54	39.59	42.55	3.43	3.72	4.2	40.8933	3.78333
ENSRNOG00000013825	Rap1gap	Rap1 GTPase-activating protein [Source:RGD Symbol;Acc:1309908]	0.04	-4.6544	2.4882e-135	3.2498e-133	62.57	45.35	60.92	2.36	2.29	1.48	56.28	2.04333
ENSRNOG00000061085	Fancd2	FA complementation group D2 [Source:RGD Symbol;Acc:1303172]	0.032	-4.97216	3.84937e-135	4.98605e-133	19.9	14.76	19.42	0.69	0.46	0.45	18.0267	0.533333
ENSRNOG00000019525	Hspa9	heat shock protein family A member 9 [Source:RGD Symbol;Acc:1311806]	3.665	1.87382	4.16333e-135	5.34851e-133	146.31	149.4	143.75	511.5	491.77	457.37	146.487	486.88
ENSRNOG00000004139	Ndel1	nudE neurodevelopment protein 1-like 1 [Source:RGD Symbol;Acc:621235]	4.718	2.23822	1.51704e-134	1.93306e-132	22.12	21.23	21.35	91.24	85.04	89.32	21.5667	88.5333
ENSRNOG00000032381	Naglu	N-acetyl-alpha-glucosaminidase [Source:RGD Symbol;Acc:1564228]	6.869	2.78011	2.19017e-134	2.76827e-132	6.15	6.12	6.11	40.89	37.14	36.52	6.12667	38.1833
ENSRNOG00000011777	Spag5	sperm associated antigen 5 [Source:RGD Symbol;Acc:620152]	0.033	-4.92682	3.53991e-134	4.43848e-132	27.6	20.08	29.28	0.81	0.72	0.77	25.6533	0.766667
ENSRNOG00000004487	Nek2	NIMA-related kinase 2 [Source:RGD Symbol;Acc:619792]	0.058	-4.11706	1.1891e-133	1.47911e-131	58.42	51.83	60.02	3.69	2.97	2.5	56.7567	3.05333
ENSRNOG00000055111	AABR07000658.1	cyclin B2-like [Source:NCBI gene;Acc:100364016]	0.04	-4.62877	2.34447e-133	2.8933e-131	51.64	44.57	49.9	1.73	2.19	1.47	48.7033	1.79667
ENSRNOG00000004464	Sel1l	SEL1L ERAD E3 ligase adaptor subunit [Source:RGD Symbol;Acc:620147]	4.228	2.07988	2.54716e-133	3.11888e-131	20.31	21.86	20.99	80.15	77.16	84.2	21.0533	80.5033
ENSRNOG00000014960	Bard1	BRCA1 associated RING domain 1 [Source:RGD Symbol;Acc:621072]	0.038	-4.71448	9.06544e-133	1.10142e-130	19.46	14.32	18.49	0.5	0.61	0.72	17.4233	0.61
ENSRNOG00000008713	Slc41a2	solute carrier family 41 member 2 [Source:RGD Symbol;Acc:1307292]	16.313	4.02792	9.57555e-133	1.15444e-130	3.05	5.25	3.83	58.14	59.44	58.8	4.04333	58.7933
ENSRNOG00000026143	Ckap2l	cytoskeleton associated protein 2-like [Source:RGD Symbol;Acc:1590645]	0.027	-5.21556	2.50209e-132	2.99353e-130	24.56	22.3	31.54	0.66	0.59	0.61	26.1333	0.62
ENSRNOG00000029941	Grina	glutamate ionotropic receptor NMDA type subunit associated protein 1 [Source:RGD Symbol;Acc:628873]	5.122	2.35675	5.37973e-132	6.38761e-130	66.2	68.69	62.56	297.31	290.2	330.84	65.8167	306.117
ENSRNOG00000027606	Neurl1b	neuralized E3 ubiquitin protein ligase 1B [Source:RGD Symbol;Acc:1564984]	0.042	-4.56533	9.50661e-132	1.12028e-129	74.18	65.27	100.72	3.61	2.76	2.86	80.0567	3.07667
ENSRNOG00000061910	Igfbp3	insulin-like growth factor binding protein 3 [Source:RGD Symbol;Acc:2874]	25.513	4.67318	2.34344e-131	2.74096e-129	31.56	32.86	38.29	533.43	966.81	878.97	34.2367	793.07
ENSRNOG00000029055	Ttk	Ttk protein kinase [Source:RGD Symbol;Acc:1305558]	0.021	-5.59294	9.95562e-131	1.15581e-128	45.48	41	39.24	1.15	0.84	0.39	41.9067	0.793333
ENSRNOG00000002358	Scpep1	serine carboxypeptidase 1 [Source:RGD Symbol;Acc:620067]	9.218	3.20446	1.4782e-130	1.70352e-128	8.86	10.25	11.35	78.42	82.86	93.43	10.1533	84.9033
ENSRNOG00000060356	Kif15	kinesin family member 15 [Source:RGD Symbol;Acc:727790]	0.032	-4.94668	3.14124e-130	3.59363e-128	20.14	15.36	21.19	0.44	0.67	0.54	18.8967	0.55
ENSRNOG00000008586	Aldh1l2	aldehyde dehydrogenase 1 family, member L2 [Source:RGD Symbol;Acc:1309458]	36.822	5.2025	4.83508e-130	5.49132e-128	1.58	1.5	1.2	63.05	40.7	38.11	1.42667	47.2867
ENSRNOG00000014193	Lig1	DNA ligase 1 [Source:RGD Symbol;Acc:621424]	0.127	-2.97175	1.80453e-129	2.0347e-127	71.36	58.73	71.22	7.69	8.26	7.32	67.1033	7.75667
ENSRNOG00000037302	Rad51	RAD51 recombinase [Source:RGD Symbol;Acc:1563603]	0.016	-5.94041	3.1933e-129	3.5749e-127	41.17	31.77	38.75	0.29	0.66	0.67	37.23	0.54
ENSRNOG00000057823	Ubc	ubiquitin C [Source:RGD Symbol;Acc:621244]	3.128	1.64539	5.42862e-129	6.03424e-127	976.26	988.82	1000.33	2735.2	2873.83	2782.82	988.47	2797.28
ENSRNOG00000005376	Mad2l1	mitotic arrest deficient 2 like 1 [Source:RGD Symbol;Acc:1310889]	0.102	-3.29121	5.65182e-129	6.2381e-127	59.17	52.58	56.6	5.3	5.16	5.44	56.1167	5.3
ENSRNOG00000007221	Dut	deoxyuridine triphosphatase [Source:RGD Symbol;Acc:620849]	0.082	-3.60637	2.49662e-128	2.73633e-126	97.44	94.15	99.08	6.94	9.36	8.34	96.89	8.21333
ENSRNOG00000052134	Pigy	phosphatidylinositol glycan anchor biosynthesis, class Y [Source:RGD Symbol;Acc:2318067]	8.484	3.08472	1.17459e-127	1.27842e-125	5.22	5.67	5.25	41.82	40.11	38.15	5.38	40.0267
ENSRNOG00000050997	Ifrd1	interferon-related developmental regulator 1 [Source:RGD Symbol;Acc:2867]	4.258	2.09032	1.26633e-126	1.36877e-124	41.28	39.35	43.7	159.28	162.79	159.01	41.4433	160.36
ENSRNOG00000015921	Esco2	establishment of sister chromatid cohesion N-acetyltransferase 2 [Source:RGD Symbol;Acc:1593313]	0.018	-5.7786	1.96163e-126	2.10579e-124	19	17.12	19.48	0.64	0.38	0.21	18.5333	0.41
ENSRNOG00000004359	Wars	tryptophanyl-tRNA synthetase [Source:RGD Symbol;Acc:1308278]	5.13	2.35909	4.07738e-126	4.34726e-124	41.32	37.47	40.26	202.29	175.74	173.69	39.6833	183.907
ENSRNOG00000004195	Dtl	denticleless E3 ubiquitin protein ligase homolog [Source:RGD Symbol;Acc:1310439]	0.033	-4.91842	6.85899e-126	7.26358e-124	17.79	14.05	16.86	0.43	0.44	0.59	16.2333	0.486667
ENSRNOG00000000257	Smpd3	sphingomyelin phosphodiesterase 3 [Source:RGD Symbol;Acc:619754]	0.24	-2.05647	8.15298e-126	8.57595e-124	68.23	65.3	67.32	14.49	14	15.21	66.95	14.5667
ENSRNOG00000006731	Spc25	SPC25, NDC80 kinetochore complex component [Source:RGD Symbol;Acc:1307811]	0.033	-4.92585	1.48674e-125	1.55344e-123	52.93	48.78	46.09	1.74	1.3	1.4	49.2667	1.48
ENSRNOG00000000479	Kifc1	kinesin family member C1 [Source:RGD Symbol;Acc:1359118]	0.049	-4.33681	4.3196e-125	4.48352e-123	49.44	35.61	47.64	1.94	1.81	2.07	44.23	1.94
ENSRNOG00000013987	Sbno2	strawberry notch homolog 2 [Source:RGD Symbol;Acc:1307194]	10.729	3.42338	4.69577e-125	4.8419e-123	4.66	5.2	4.68	40.44	46.98	56.08	4.84667	47.8333
ENSRNOG00000026941	Tril	TLR4 interactor with leucine-rich repeats [Source:RGD Symbol;Acc:1310827]	0.148	-2.7593	4.81874e-125	4.93621e-123	51.88	48.34	45.46	7.27	6.5	5.73	48.56	6.5
ENSRNOG00000048166	Arhgap19	Rho GTPase activating protein 19 [Source:RGD Symbol;Acc:1593044]	0.031	-5.01739	7.41785e-125	7.54935e-123	14.17	10.76	12.7	0.38	0.35	0.31	12.5433	0.346667
ENSRNOG00000007805	Mybl2	MYB proto-oncogene like 2 [Source:RGD Symbol;Acc:1308474]	0.041	-4.6068	1.90825e-124	1.92955e-122	23.78	17.31	21.32	0.72	0.88	0.71	20.8033	0.77
ENSRNOG00000016454	Nasp	nuclear autoantigenic sperm protein [Source:RGD Symbol;Acc:1359609]	0.153	-2.71207	4.03862e-124	4.05752e-122	149.96	134.75	158.79	19.13	19.33	22.26	147.833	20.24
ENSRNOG00000025394	Tanc1	tetratricopeptide repeat, ankyrin repeat and coiled-coil containing 1 [Source:RGD Symbol;Acc:1302949]	4.547	2.1848	2.30555e-123	2.30158e-121	7.79	8.06	8.42	32.73	32.37	35.09	8.09	33.3967
ENSRNOG00000018184	Tpm1	tropomyosin 1 [Source:RGD Symbol;Acc:3898]	0.134	-2.89725	5.55085e-123	5.50623e-121	364.25	321.3	316.35	50.19	32.85	40.98	333.967	41.34
ENSRNOG00000053542	AABR07067469.1	-	18.203	4.1861	8.00605e-123	7.89175e-121	3.55	4.55	2.3	107.53	87.47	90.87	3.46667	95.29
ENSRNOG00000000924	Slc7a1	solute carrier family 7 member 1 [Source:RGD Symbol;Acc:3716]	7.548	2.9161	4.02655e-122	3.94426e-120	10.13	9.21	9.74	77.67	63.29	58.36	9.69333	66.44
ENSRNOG00000016689	Fanci	FA complementation group I [Source:RGD Symbol;Acc:2321863]	0.043	-4.53005	9.83831e-122	9.57738e-120	46.2	35.88	45.21	2.19	1.56	1.54	42.43	1.76333
ENSRNOG00000012318	Aspm	abnormal spindle microtubule assembly [Source:RGD Symbol;Acc:1307111]	0.102	-3.28771	3.69691e-121	3.57665e-119	36.88	32	37.63	2.87	3.08	3.91	35.5033	3.28667
ENSRNOG00000015131	Ube2c	ubiquitin-conjugating enzyme E2C [Source:RGD Symbol;Acc:1305382]	0.038	-4.70389	1.33231e-120	1.28106e-118	140.35	104.86	128.04	5.08	4.54	3.53	124.417	4.38333
ENSRNOG00000008626	Manea	mannosidase, endo-alpha [Source:RGD Symbol;Acc:620327]	5.916	2.56467	1.95061e-120	1.86414e-118	8.97	10.59	10.87	57.38	55.42	50.3	10.1433	54.3667
ENSRNOG00000012640	Dpp7	dipeptidylpeptidase 7 [Source:RGD Symbol;Acc:71073]	6.372	2.67175	3.48716e-120	3.31238e-118	28.11	33.63	28.08	157.79	175.8	180.64	29.94	171.41
ENSRNOG00000010170	Tubb4b	tubulin, beta 4B class IVb [Source:RGD Symbol;Acc:735101]	0.231	-2.11162	1.29503e-119	1.22271e-117	344.04	316.91	347.94	68.15	70.74	73.51	336.297	70.8
ENSRNOG00000019692	Metrn	meteorin, glial cell differentiation regulator [Source:RGD Symbol;Acc:1306222]	0.099	-3.33419	1.0546e-118	9.89749e-117	274.74	209.46	229.54	23.91	22.15	18.78	237.913	21.6133
ENSRNOG00000011332	Clspn	claspin [Source:RGD Symbol;Acc:1309083]	0.011	-6.55436	1.14992e-118	1.07278e-116	15.38	11.86	13.95	0.15	0.2	0.09	13.73	0.146667
ENSRNOG00000013322	Pola1	DNA polymerase alpha 1, catalytic subunit [Source:RGD Symbol;Acc:621816]	0.115	-3.12229	2.03231e-118	1.88475e-116	43.44	39.05	45.55	3.68	4.6	4.43	42.68	4.23667
ENSRNOG00000000827	Ier3	immediate early response 3 [Source:RGD Symbol;Acc:1303321]	46.42	5.53667	4.94765e-118	4.56144e-116	7.25	8.63	10.96	212.13	415.48	442.67	8.94667	356.76
ENSRNOG00000024632	Atf6	activating transcription factor 6 [Source:RGD Symbol;Acc:1305471]	5.585	2.48167	6.5318e-118	5.98672e-116	14.99	15.82	15.41	89.54	73.49	75.18	15.4067	79.4033
ENSRNOG00000014948	Osgin1	oxidative stress induced growth inhibitor 1 [Source:RGD Symbol;Acc:620679]	156.619	7.29111	1.80026e-117	1.64044e-115	0.16	0.31	0.27	30.9	33.76	40.48	0.246667	35.0467
ENSRNOG00000060703	Troap	trophinin associated protein [Source:RGD Symbol;Acc:1306870]	0.028	-5.14313	9.75844e-117	8.84069e-115	34.67	23.79	32.38	0.83	0.86	0.66	30.28	0.783333
ENSRNOG00000013290	Nrip3	nuclear receptor interacting protein 3 [Source:RGD Symbol;Acc:1304777]	8.908	3.15517	1.32087e-116	1.18977e-114	2.38	2.71	2.23	17.96	21.21	19.86	2.44	19.6767
ENSRNOG00000004314	Ppm1h	protein phosphatase, Mg2+/Mn2+ dependent, 1H [Source:RGD Symbol;Acc:1309528]	6.543	2.70984	1.34344e-116	1.20318e-114	2.68	3.44	3.04	19.13	19.43	17.55	3.05333	18.7033
ENSRNOG00000019822	Gadd45b	growth arrest and DNA-damage-inducible, beta [Source:RGD Symbol;Acc:1309080]	89.918	6.49054	3.07989e-116	2.74268e-114	0.4	0.67	0.96	44.76	59.22	62.36	0.676667	55.4467
ENSRNOG00000021903	Atad5	ATPase family, AAA domain containing 5 [Source:RGD Symbol;Acc:1561464]	0.093	-3.4294	7.07801e-116	6.26743e-114	10.35	8.84	10.19	0.76	0.73	0.82	9.79333	0.77
ENSRNOG00000042785	Sesn2	sestrin 2 [Source:RGD Symbol;Acc:1566319]	11.288	3.49666	9.47092e-116	8.33919e-114	13.26	9.56	11.12	135.48	99.82	111.87	11.3133	115.723
ENSRNOG00000013963	Il6st	interleukin 6 signal transducer [Source:RGD Symbol;Acc:2903]	4.658	2.21977	2.08502e-115	1.82561e-113	31.53	29.99	29.84	152.27	125.35	120.77	30.4533	132.797
ENSRNOG00000053362	Gabarapl1	GABA type A receptor associated protein like 1 [Source:RGD Symbol;Acc:1596143]	7.541	2.91467	3.29212e-114	2.86652e-112	31.66	36.68	31.66	194.97	240.74	250.6	33.3333	228.77
ENSRNOG00000032942	Neu1	neuraminidase 1 [Source:RGD Symbol;Acc:3163]	7.346	2.87699	7.20713e-114	6.24074e-112	8.42	7.58	7.76	53.06	46.24	53.69	7.92	50.9967
ENSRNOG00000005386	Kitlg	KIT ligand [Source:RGD Symbol;Acc:3086]	7.654	2.93618	2.09087e-113	1.79072e-111	9.6	8.09	11.02	66.71	62.61	69.24	9.57	66.1867
ENSRNOG00000027784	Tsku	tsukushi, small leucine rich proteoglycan [Source:RGD Symbol;Acc:1359311]	5.903	2.56147	2.08479e-113	1.79072e-111	17.34	13.91	15.28	79.56	82.69	86.67	15.51	82.9733
ENSRNOG00000014168	Xylb	xylulokinase [Source:RGD Symbol;Acc:1307372]	5.57	2.47758	1.31601e-112	1.12097e-110	5.19	4.93	5.32	27.38	25.49	24.04	5.14667	25.6367
ENSRNOG00000001548	Nfe2l2	nuclear factor, erythroid 2-like 2 [Source:RGD Symbol;Acc:620360]	4.819	2.26879	3.81629e-112	3.23312e-110	35.02	41.19	35.89	153.97	167.24	168.55	37.3667	163.253
ENSRNOG00000036839	Hnrnpa1	heterogeneous nuclear ribonucleoprotein A1 [Source:RGD Symbol;Acc:69234]	0.25	-1.99936	6.98115e-112	5.88256e-110	1066.99	998.56	1083.99	303.47	267.07	274.17	1049.85	281.57
ENSRNOG00000014453	Anxa5	annexin A5 [Source:RGD Symbol;Acc:2120]	15.917	3.99246	8.51501e-112	7.13667e-110	15.95	27.79	17.63	299.27	298.75	290.15	20.4567	296.057
ENSRNOG00000009088	Txnrd1	thioredoxin reductase 1 [Source:RGD Symbol;Acc:61959]	3.789	1.92181	2.74725e-111	2.2903e-109	65.16	61.3	65.44	209.98	218.29	230.37	63.9667	219.547
ENSRNOG00000049880	Tmem200c	transmembrane protein 200C [Source:RGD Symbol;Acc:1561734]	21.257	4.40988	4.62916e-111	3.83877e-109	0.81	1.22	1.01	16.62	19.87	22.11	1.01333	19.5333
ENSRNOG00000018536	Pck2	phosphoenolpyruvate carboxykinase 2 (mitochondrial) [Source:MGI Symbol;Acc:MGI:1860456]	29.186	4.86719	4.83402e-111	3.98756e-109	2.79	1.78	1.77	70.93	51.62	45.86	2.11333	56.1367
ENSRNOG00000018782	Gmnn	geminin, DNA replication inhibitor [Source:RGD Symbol;Acc:1308137]	0.066	-3.92115	5.48556e-111	4.50132e-109	88.57	77.47	85.27	3.92	5.88	5.26	83.77	5.02
ENSRNOG00000016377	Cep55	centrosomal protein 55 [Source:RGD Symbol;Acc:1305340]	0.06	-4.04844	6.4254e-111	5.24507e-109	20.85	19.01	20.98	0.95	1.11	1.24	20.28	1.1
ENSRNOG00000003745	Atf3	activating transcription factor 3 [Source:RGD Symbol;Acc:2165]	104.612	6.7089	1.16346e-110	9.44814e-109	0.29	0.74	0.35	33.44	54.78	41.85	0.46	43.3567
ENSRNOG00000012960	Uap1l1	UDP-N-acetylglucosamine pyrophosphorylase 1 like 1 [Source:RGD Symbol;Acc:1310630]	9.719	3.28085	1.29751e-110	1.04824e-108	5.24	6.7	4.55	47.49	52.09	45.79	5.49667	48.4567
ENSRNOG00000047692	LOC100911660	lymphocyte-specific helicase-like [Source:RGD Symbol;Acc:6491699]	0.096	-3.37967	1.30438e-110	1.04839e-108	17.28	16.09	16.2	1.32	1.65	1.31	16.5233	1.42667
ENSRNOG00000012835	Espl1	extra spindle pole bodies like 1, separase [Source:RGD Symbol;Acc:1306266]	0.021	-5.58849	3.45722e-110	2.76454e-108	16.12	12.82	16.54	0.43	0.29	0.14	15.16	0.286667
ENSRNOG00000008040	Pimreg	PICALM interacting mitotic regulator [Source:RGD Symbol;Acc:1308747]	0.031	-5.03409	4.4636e-110	3.55117e-108	48.26	38.1	52.15	1.28	1.47	1.1	46.17	1.28333
ENSRNOG00000013598	Melk	maternal embryonic leucine zipper kinase [Source:RGD Symbol;Acc:1308974]	0.021	-5.56832	7.16157e-110	5.64036e-108	25.74	20.97	24.51	0.35	0.72	0.29	23.74	0.453333
ENSRNOG00000006236	Dsn1	DSN1 homolog, MIS12 kinetochore complex component [Source:RGD Symbol;Acc:1565179]	0.091	-3.45155	7.16147e-110	5.64036e-108	26.47	20.71	23.61	1.85	1.92	2.17	23.5967	1.98
ENSRNOG00000009195	Tnks1bp1	tankyrase 1 binding protein 1 [Source:RGD Symbol;Acc:1312021]	4.927	2.30076	7.70022e-110	6.03428e-108	5.62	5.88	6.04	24.65	25.79	27.81	5.84667	26.0833
ENSRNOG00000048411	Uhrf1	ubiquitin-like with PHD and ring finger domains 1 [Source:RGD Symbol;Acc:1595855]	0.093	-3.42641	2.20965e-109	1.72298e-107	51.23	39.74	51.04	4.7	4.21	3.44	47.3367	4.11667
ENSRNOG00000016561	Pclaf	PCNA clamp associated factor [Source:RGD Symbol;Acc:1303041]	0.023	-5.42313	3.03176e-109	2.35231e-107	155.76	185.38	171.23	1.68	2.82	2.67	170.79	2.39
ENSRNOG00000010274	Smc4	structural maintenance of chromosomes 4 [Source:RGD Symbol;Acc:1306680]	0.196	-2.35043	1.68254e-108	1.29904e-106	72.74	65.08	71.37	13.75	11.82	11.62	69.73	12.3967
ENSRNOG00000032778	Bub1	BUB1 mitotic checkpoint serine/threonine kinase [Source:RGD Symbol;Acc:1311707]	0.139	-2.84498	2.19134e-108	1.68357e-106	34.14	27.61	34.22	2.94	2.53	2.87	31.99	2.78
ENSRNOG00000057760	Stil	STIL, centriolar assembly protein [Source:RGD Symbol;Acc:1304972]	0.044	-4.50188	2.53861e-108	1.94086e-106	11.87	9.15	10.98	0.53	0.33	0.46	10.6667	0.44
ENSRNOG00000007319	Trib3	tribbles pseudokinase 3 [Source:RGD Symbol;Acc:708432]	1002.77	9.96977	2.91975e-108	2.22142e-106	0.03	0.17	0.11	101.5	85.34	92.98	0.103333	93.2733
ENSRNOG00000052357	Fosl2	FOS like 2, AP-1 transcription factor subunit [Source:RGD Symbol;Acc:2628]	37.293	5.22084	1.33654e-107	1.01196e-105	1.48	2.27	2.21	45.85	77.58	70.15	1.98667	64.5267
ENSRNOG00000012062	Npc2	NPC intracellular cholesterol transporter 2 [Source:RGD Symbol;Acc:628756]	6.624	2.72773	1.39282e-107	1.04951e-105	55.2	64.34	55.93	306.52	368.02	384.18	58.49	352.907
ENSRNOG00000011739	Dennd4a	DENN domain containing 4A [Source:RGD Symbol;Acc:1562639]	3.667	1.87441	1.41885e-107	1.064e-105	8.39	8.84	8.12	29.26	27.47	27.35	8.45	28.0267
ENSRNOG00000031916	Timeless	timeless circadian regulator [Source:RGD Symbol;Acc:620939]	0.033	-4.91077	2.01746e-107	1.5057e-105	22.22	14.72	21.18	0.45	0.65	0.66	19.3733	0.586667
ENSRNOG00000019779	Disc1	DISC1 scaffold protein [Source:RGD Symbol;Acc:631359]	0.075	-3.73008	4.42955e-107	3.29026e-105	9.37	8.47	9.26	0.91	0.65	0.49	9.03333	0.683333
ENSRNOG00000003302	Flcn	folliculin [Source:RGD Symbol;Acc:735088]	5.423	2.43898	5.26491e-107	3.89231e-105	10.15	9.82	10.55	49.98	46.07	53.83	10.1733	49.96
ENSRNOG00000028198	Sh2b3	SH2B adaptor protein 3 [Source:RGD Symbol;Acc:68411]	5.132	2.3595	1.2392e-106	9.11832e-105	6.83	7.46	6.28	31.15	34.08	30.53	6.85667	31.92
ENSRNOG00000033335	Cenpi	centromere protein I [Source:RGD Symbol;Acc:2631]	0.055	-4.17196	2.97304e-106	2.1774e-104	20.67	17.68	20.92	1.06	1.15	0.7	19.7567	0.97
ENSRNOG00000008830	Nfe2l1	nuclear factor, erythroid 2-like 1 [Source:RGD Symbol;Acc:1311972]	3.409	1.76915	3.11447e-106	2.27038e-104	29.46	31.47	30.05	85.25	91.34	95.05	30.3267	90.5467
ENSRNOG00000006996	Mms22l	MMS22-like, DNA repair protein [Source:RGD Symbol;Acc:1304693]	0.074	-3.76094	3.96462e-106	2.87674e-104	15.43	12.45	15.66	1.05	1.02	0.89	14.5133	0.986667
ENSRNOG00000024149	Prr18	proline rich 18 [Source:RGD Symbol;Acc:1564079]	0.11	-3.18993	4.00351e-105	2.89156e-103	14.65	12.38	15.62	1.75	1.38	1.1	14.2167	1.41
ENSRNOG00000002079	Mapk10	mitogen activated protein kinase 10 [Source:RGD Symbol;Acc:3663]	8.027	3.00493	1.91063e-104	1.37364e-102	7.24	7.89	6.1	53.04	57.3	54.34	7.07667	54.8933
ENSRNOG00000000168	Gatm	glycine amidinotransferase [Source:RGD Symbol;Acc:71090]	0.174	-2.52647	3.05663e-104	2.17757e-102	257.88	295.77	258.16	40.93	48.95	37.95	270.603	42.61
ENSRNOG00000027894	Iqgap3	IQ motif containing GTPase activating protein 3 [Source:RGD Symbol;Acc:1305951]	0.018	-5.81521	3.04691e-104	2.17757e-102	12.05	9	11.69	0.27	0.15	0.1	10.9133	0.173333
ENSRNOG00000007088	Xpot	exportin for tRNA [Source:RGD Symbol;Acc:1305562]	4.454	2.15498	3.13027e-104	2.21994e-102	34.46	35.48	34.54	158.13	133.08	129.71	34.8267	140.307
ENSRNOG00000057458	Oip5	Opa interacting protein 5 [Source:RGD Symbol;Acc:1564263]	0.028	-5.1692	3.64171e-104	2.57102e-102	22.78	19.16	25.95	0.87	0.48	0.36	22.63	0.57
ENSRNOG00000018237	Gstp1	glutathione S-transferase pi 1 [Source:RGD Symbol;Acc:2758]	8.016	3.00286	2.20311e-103	1.5484e-101	307.33	216.48	230.42	1895.01	1710.16	1948.01	251.41	1851.06
ENSRNOG00000020701	Brca1	BRCA1, DNA repair associated [Source:RGD Symbol;Acc:2218]	0.079	-3.66968	2.67128e-103	1.86906e-101	11.66	10.43	12.14	0.87	0.62	0.9	11.41	0.796667
ENSRNOG00000008797	Tmpo	thymopoietin [Source:RGD Symbol;Acc:3875]	0.165	-2.60112	4.3717e-103	3.04523e-101	107.16	84.92	104.04	14.35	13.06	13.45	98.7067	13.62
ENSRNOG00000009104	AABR07029605.1	-	4.825	2.27046	8.11073e-103	5.62476e-101	5.13	5.38	4.75	23.55	21.1	22.18	5.08667	22.2767
ENSRNOG00000016677	Csnk1g3	casein kinase 1, gamma 3 [Source:RGD Symbol;Acc:621408]	3.168	1.66374	8.19491e-103	5.6581e-101	29.13	31.1	29.94	86.09	88.87	87.19	30.0567	87.3833
ENSRNOG00000015810	Trip13	thyroid hormone receptor interactor 13 [Source:RGD Symbol;Acc:1308516]	0.062	-4.01612	2.63164e-102	1.80902e-100	26.95	21.46	24.48	1.3	1.7	1.16	24.2967	1.38667
ENSRNOG00000038572	Ncapg	non-SMC condensin I complex, subunit G [Source:RGD Symbol;Acc:1562646]	0.127	-2.98196	5.83886e-102	3.99617e-100	20.23	19.94	21.54	11.02	9.38	9.19	20.57	9.86333
ENSRNOG00000036683	Sirt7	sirtuin 7 [Source:RGD Symbol;Acc:1305876]	5.021	2.32802	1.50288e-101	1.02411e-99	14.79	14.18	15.59	54.08	55.43	64.68	14.8533	58.0633
ENSRNOG00000001250	Lfng	LFNG O-fucosylpeptide 3-beta-N-acetylglucosaminyltransferase [Source:RGD Symbol;Acc:620587]	0.149	-2.74868	6.49918e-101	4.4096e-99	74.67	76.11	83.57	12.26	10.36	9.08	78.1167	10.5667
ENSRNOG00000018740	Ugt1a3	UDP glycosyltransferase 1 family, polypeptide A3 [Source:RGD Symbol;Acc:1549728]	7.568	2.91984	1.21659e-100	8.21881e-99	8.66	9.05	8.79	49.42	58.94	65.87	8.83333	58.0767
ENSRNOG00000018107	Zfand5	zinc finger AN1-type containing 5 [Source:RGD Symbol;Acc:1310776]	4.556	2.18768	1.65745e-100	1.11491e-98	42.92	55.06	44.27	184.6	199.39	195.51	47.4167	193.167
ENSRNOG00000046502	Lonp1	lon peptidase 1, mitochondrial [Source:RGD Symbol;Acc:621598]	4.017	2.00603	1.97179e-100	1.32068e-98	66.83	60.17	64.63	253.45	225.23	219.45	63.8767	232.71
ENSRNOG00000000521	Cdkn1a	cyclin-dependent kinase inhibitor 1A [Source:RGD Symbol;Acc:69328]	3.707	1.89038	2.80748e-100	1.87241e-98	238.98	257.63	274.6	827.93	879.54	934.01	257.07	880.493
ENSRNOG00000017941	Optn	optineurin [Source:RGD Symbol;Acc:628886]	10.018	3.32455	4.68951e-100	3.11435e-98	4.86	5.88	3.87	40.17	48.23	46.64	4.87	45.0133
ENSRNOG00000029910	Golga4	golgin A4 [Source:RGD Symbol;Acc:1591925]	3.124	1.64324	5.14115e-100	3.39988e-98	16.36	16.79	17.49	47.49	48.22	47.54	16.88	47.75
ENSRNOG00000039859	Dnmt1	DNA methyltransferase 1 [Source:RGD Symbol;Acc:620979]	0.183	-2.45311	6.35185e-100	4.18288e-98	60.87	48.54	58.76	9.15	9.62	9.03	56.0567	9.26667
ENSRNOG00000006735	Cdkn2b	cyclin-dependent kinase inhibitor 2B [Source:RGD Symbol;Acc:2324]	7.473	2.9017	8.7438e-100	5.73396e-98	40.84	55.63	39.4	372.52	340.33	338.81	45.29	350.553
ENSRNOG00000031993	Prim1	DNA primase subunit 1 [Source:RGD Symbol;Acc:621380]	0.122	-3.03136	1.13383e-99	7.40438e-98	49.16	41.08	44.11	5.07	5.55	4.31	44.7833	4.97667
ENSRNOG00000021847	Ska3	spindle and kinetochore associated complex subunit 3 [Source:RGD Symbol;Acc:1307201]	0.077	-3.69817	1.31012e-99	8.5201e-98	36.1	28.88	31.76	2.62	1.83	2.33	32.2467	2.26
ENSRNOG00000017981	Mcm10	minichromosome maintenance 10 replication initiation factor [Source:RGD Symbol;Acc:1311330]	0.02	-5.64161	1.52165e-99	9.85491e-98	16.92	10.6	17.58	0.21	0.34	0.27	15.0333	0.273333
ENSRNOG00000012051	Ncaph	non-SMC condensin I complex, subunit H [Source:RGD Symbol;Acc:1596799]	0.071	-3.81424	2.77673e-99	1.79093e-97	45.88	33.67	43.75	2.47	2.4	3.1	41.1	2.65667
ENSRNOG00000054360	Tspan11	tetraspanin 11 [Source:RGD Symbol;Acc:1305424]	0.027	-5.21302	4.10487e-99	2.63671e-97	17.16	12.25	17.63	0.48	0.3	0.38	15.68	0.386667
ENSRNOG00000013981	Ptpn5	protein tyrosine phosphatase, non-receptor type 5 [Source:RGD Symbol;Acc:3448]	16.631	4.05584	7.42558e-98	4.75025e-96	2.49	2.21	1.96	40.4	25.7	33.23	2.22	33.11
ENSRNOG00000020247	Cnih2	cornichon family AMPA receptor auxiliary protein 2 [Source:RGD Symbol;Acc:1304930]	0.115	-3.11604	8.51909e-98	5.42763e-96	154.3	133.09	159.61	18.99	15.42	12.91	149	15.7733
ENSRNOG00000037211	Kif14	kinesin family member 14 [Source:RGD Symbol;Acc:1310650]	0.022	-5.48783	8.9113e-98	5.65453e-96	9.18	7.94	9.42	0.2	0.25	0.12	8.84667	0.19
ENSRNOG00000007755	Pm20d2	peptidase M20 domain containing 2 [Source:RGD Symbol;Acc:1307853]	8.314	3.05554	2.27311e-97	1.43655e-95	2.32	2.58	2.78	17.56	19.85	19.08	2.56	18.83
ENSRNOG00000003208	Ercc6l	ERCC excision repair 6 like, spindle assembly checkpoint helicase [Source:RGD Symbol;Acc:1565734]	0.056	-4.16156	3.52086e-97	2.21616e-95	10.65	10.15	10.02	0.4	0.53	0.63	10.2733	0.52
ENSRNOG00000053026	Shcbp1	SHC binding and spindle associated 1 [Source:RGD Symbol;Acc:1590844]	0.019	-5.70227	5.31126e-97	3.32974e-95	23.33	22.61	20.71	0.53	0.36	0.29	22.2167	0.393333
ENSRNOG00000013411	Nup155	nucleoporin 155 [Source:RGD Symbol;Acc:621199]	0.228	-2.13199	6.34401e-97	3.96134e-95	26.92	24.91	26.31	5.78	5.46	5.59	26.0467	5.61
ENSRNOG00000018262	Ampd3	adenosine monophosphate deaminase 3 [Source:RGD Symbol;Acc:2111]	20.001	4.32197	8.62055e-97	5.3615e-95	2.78	3.45	2.76	37.26	71.09	56.75	2.99667	55.0333
ENSRNOG00000016152	Dek	DEK proto-oncogene [Source:RGD Symbol;Acc:1303246]	0.277	-1.85377	3.4483e-96	2.13617e-94	86.65	79.99	85	21.28	21.13	20.77	83.88	21.06
ENSRNOG00000005388	Rassf3	Ras association domain family member 3 [Source:RGD Symbol;Acc:1311450]	0.18	-2.47531	1.34912e-95	8.32472e-94	79.01	87.25	95.9	15.84	13.03	13.87	87.3867	14.2467
ENSRNOG00000054286	Rrm2	ribonucleotide reductase regulatory subunit M2 [Source:RGD Symbol;Acc:1598310]	0.072	-3.8011	1.61452e-95	9.9233e-94	146.14	123.44	130.12	7.36	6.59	12.16	133.233	8.70333
ENSRNOG00000024178	Cenpt	centromere protein T [Source:RGD Symbol;Acc:1309383]	0.027	-5.20275	1.86007e-95	1.13878e-93	26.31	19.81	26.62	0.44	0.77	0.67	24.2467	0.626667
ENSRNOG00000001376	Mettl7a	methyltransferase like 7A [Source:RGD Symbol;Acc:1308407]	11.808	3.56165	2.39452e-95	1.46028e-93	4.36	5.37	5.27	48.41	47.84	64.45	5	53.5667
ENSRNOG00000024428	Kif20a	kinesin family member 20A [Source:RGD Symbol;Acc:1307695]	0.184	-2.44314	2.40489e-95	1.46092e-93	52.87	44.93	51.73	6.84	6.57	5.45	49.8433	6.28667
ENSRNOG00000018566	Ctsl	cathepsin L [Source:RGD Symbol;Acc:2448]	8.04	3.00718	4.80819e-95	2.9096e-93	37.43	50.15	40.25	275.2	299.72	358.01	42.61	310.977
ENSRNOG00000005998	Smoc1	SPARC related modular calcium binding 1 [Source:RGD Symbol;Acc:1303126]	0.076	-3.71146	8.13143e-95	4.90169e-93	209.18	217.16	232.74	21.02	14.18	10.91	219.693	15.37
ENSRNOG00000058588	Nfxl1	nuclear transcription factor, X-box binding-like 1 [Source:RGD Symbol;Acc:1359201]	4.397	2.13668	8.35466e-95	5.01695e-93	7.28	7.09	7.64	29.41	26.32	29.06	7.33667	28.2633
ENSRNOG00000036841	Cbx5	chromobox 5 [Source:RGD Symbol;Acc:1306619]	0.256	-1.9656	9.63678e-95	5.76478e-93	72.56	79.94	67.73	17.73	16.33	15.9	73.41	16.6533
ENSRNOG00000042286	Nsl1	NSL1, MIS12 kinetochore complex component [Source:RGD Symbol;Acc:1562052]	0.063	-3.98761	2.77197e-94	1.6519e-92	13.86	13.65	16.39	0.9	0.87	0.75	14.6333	0.84
ENSRNOG00000006302	Gclc	glutamate-cysteine ligase, catalytic subunit [Source:RGD Symbol;Acc:619868]	3.687	1.88263	4.25916e-94	2.52856e-92	35.18	33.77	33.21	123.03	107.17	111.31	34.0533	113.837
ENSRNOG00000009605	Tfe3	transcription factor binding to IGHM enhancer 3 [Source:RGD Symbol;Acc:1559642]	4.577	2.19439	4.81727e-94	2.8491e-92	11.16	12.59	13.2	47.74	45.62	50.33	12.3167	47.8967
ENSRNOG00000001201	Cstb	cystatin B [Source:RGD Symbol;Acc:2435]	10.052	3.32942	2.3016e-93	1.35613e-91	36.8	51.16	34.44	342.49	400.34	392.87	40.8	378.567
ENSRNOG00000054963	Rhbdd1	rhomboid domain containing 1 [Source:RGD Symbol;Acc:1306477]	4.978	2.31567	5.31249e-93	3.11845e-91	6.15	5.32	5.54	26.96	25.71	24.09	5.67	25.5867
ENSRNOG00000042041	Gal3st1	galactose-3-O-sulfotransferase 1 [Source:RGD Symbol;Acc:1583379]	0.017	-5.85117	7.01762e-93	4.104e-91	23.29	22.06	24.96	0.42	0.39	0.36	23.4367	0.39
ENSRNOG00000025604	Atad2	ATPase family, AAA domain containing 2 [Source:RGD Symbol;Acc:1304849]	0.154	-2.70164	1.59526e-92	9.29463e-91	19.36	17.75	20.81	2.79	2.41	2.97	19.3067	2.72333
ENSRNOG00000015019	Spg21	SPG21, maspardin [Source:RGD Symbol;Acc:1359141]	4.042	2.01519	1.61455e-92	9.37217e-91	22.64	24.28	22.48	81.26	88.44	85.58	23.1333	85.0933
ENSRNOG00000003802	Pttg1	pituitary tumor-transforming 1 [Source:RGD Symbol;Acc:68359]	0.057	-4.1451	9.47141e-92	5.47769e-90	72.64	55.74	67.45	4.06	2.55	3.62	65.2767	3.41
ENSRNOG00000012098	Adcyap1r1	ADCYAP receptor type 1 [Source:RGD Symbol;Acc:2038]	0.116	-3.11018	1.07749e-91	6.20861e-90	27.52	24.51	30.65	3.2	3.2	2.28	27.56	2.89333
ENSRNOG00000015158	Pikfyve	phosphoinositide kinase, FYVE-type zinc finger containing [Source:RGD Symbol;Acc:1592067]	3.829	1.93691	2.80114e-91	1.60814e-89	8.32	8.62	8.42	27.9	28.22	31.65	8.45333	29.2567
ENSRNOG00000012007	Slc38a7	solute carrier family 38, member 7 [Source:RGD Symbol;Acc:1303268]	3.897	1.96219	6.88463e-91	3.93806e-89	10.4	9.78	10.07	34.88	35.09	36.41	10.0833	35.46
ENSRNOG00000018294	Hspa5	heat shock protein family A member 5 [Source:RGD Symbol;Acc:2843]	3.96	1.98566	2.15397e-90	1.2276e-88	260.15	276.6	267.16	1032.4	1017.74	839.54	267.97	963.227
ENSRNOG00000017333	Syt4	synaptotagmin 4 [Source:RGD Symbol;Acc:68397]	657.107	9.35998	4.42427e-90	2.51238e-88	0.23	0.71	0.27	244.1	236.41	241.6	0.403333	240.703
ENSRNOG00000058899	RF00277	small nucleolar RNA, C/D box 49A [Source:MGI Symbol;Acc:MGI:3819538]	4.93	2.30154	7.86982e-90	4.45284e-88	126.26	104.23	109.06	578.68	489.27	499.23	113.183	522.393
ENSRNOG00000011459	Rhbdf2	rhomboid 5 homolog 2 [Source:RGD Symbol;Acc:1309699]	43.356	5.43815	2.78338e-89	1.56921e-87	0.17	0.17	0.33	8.27	8.94	9.27	0.223333	8.82667
ENSRNOG00000017564	Mib2	mindbomb E3 ubiquitin protein ligase 2 [Source:RGD Symbol;Acc:1359469]	5.107	2.35244	3.97221e-89	2.23141e-87	12.7	11.47	12.47	64.32	53.42	51.55	12.2133	56.43
ENSRNOG00000006859	Insig1	insulin induced gene 1 [Source:RGD Symbol;Acc:708457]	5.56	2.47517	5.52266e-89	3.09131e-87	80.54	67.3	84.15	424.6	343.69	400.36	77.33	389.55
ENSRNOG00000004479	Aurka	aurora kinase A [Source:RGD Symbol;Acc:628895]	0.118	-3.08625	8.69207e-89	4.84807e-87	23.68	19.77	24.05	1.9	1.97	2.16	22.5	2.01
ENSRNOG00000050819	Birc5	baculoviral IAP repeat-containing 5 [Source:RGD Symbol;Acc:70499]	0.044	-4.50427	9.46446e-89	5.26016e-87	77.16	61.18	70.22	4.91	1.96	2.4	69.52	3.09
ENSRNOG00000013313	Nceh1	neutral cholesterol ester hydrolase 1 [Source:RGD Symbol;Acc:1311104]	5.681	2.50604	1.5385e-88	8.52049e-87	8.38	9.67	7.02	43.15	44.76	41.02	8.35667	42.9767
ENSRNOG00000004377	Lpin1	lipin 1 [Source:RGD Symbol;Acc:1307646]	6.116	2.61261	1.86145e-88	1.02727e-86	3.37	4.3	4.27	22.78	21.87	26.48	3.98	23.71
ENSRNOG00000054695	Calcrl	calcitonin receptor like receptor [Source:RGD Symbol;Acc:2255]	11.366	3.5066	2.00176e-88	1.10083e-86	6.8	7.87	5.01	54.02	72.37	76.24	6.56	67.5433
ENSRNOG00000019681	Pold1	DNA polymerase delta 1, catalytic subunit [Source:RGD Symbol;Acc:621839]	0.081	-3.63099	2.21755e-88	1.21524e-86	24.38	17.29	23.49	1.57	1.49	1.71	21.72	1.59
ENSRNOG00000010626	Sphk1	sphingosine kinase 1 [Source:RGD Symbol;Acc:620048]	39.331	5.29758	2.53856e-88	1.3863e-86	0.53	1.09	0.48	30.19	22.54	21.12	0.7	24.6167
ENSRNOG00000007726	Mcam	melanoma cell adhesion molecule [Source:RGD Symbol;Acc:620463]	8.62	3.10765	2.95623e-88	1.60879e-86	2.77	2.62	3.66	23.41	25.06	22.05	3.01667	23.5067
ENSRNOG00000004810	Plcb1	phospholipase C beta 1 [Source:RGD Symbol;Acc:3344]	7.913	2.9842	5.27737e-88	2.86202e-86	2.92	3.61	3.07	27.31	21.82	19.94	3.2	23.0233
ENSRNOG00000015160	Gem	GTP binding protein overexpressed in skeletal muscle [Source:RGD Symbol;Acc:1307386]	47.009	5.55487	8.30527e-88	4.48857e-86	0.82	2.1	0.91	43.26	65.25	55.03	1.27667	54.5133
ENSRNOG00000003812	Nlgn3	neuroligin 3 [Source:RGD Symbol;Acc:621119]	0.119	-3.06639	8.43428e-88	4.54263e-86	72.83	63.22	76.08	9.89	7.75	6.01	70.71	7.88333
ENSRNOG00000000247	Mfsd11	major facilitator superfamily domain containing 11 [Source:RGD Symbol;Acc:1307394]	4.118	2.04178	1.09485e-87	5.87654e-86	11.62	12.12	12.69	46.25	42.98	47.45	12.1433	45.56
ENSRNOG00000016587	Ninj1	ninjurin 1 [Source:RGD Symbol;Acc:3179]	8.177	3.03156	1.82344e-87	9.75384e-86	30.67	26.83	25.4	172.86	247.56	197.47	27.6333	205.963
ENSRNOG00000007483	Ccnf	cyclin F [Source:RGD Symbol;Acc:67401]	0.069	-3.86563	2.64109e-87	1.40795e-85	25.94	20.61	26.26	1.11	1.9	1.5	24.27	1.50333
ENSRNOG00000008932	Ncapd3	non-SMC condensin II complex, subunit D3 [Source:RGD Symbol;Acc:1562176]	0.153	-2.70713	2.83765e-87	1.50761e-85	15.06	13.22	15.22	1.93	1.93	2.26	14.5	2.04
ENSRNOG00000032941	Mab21l1	mab-21 like 1 [Source:RGD Symbol;Acc:1589984]	3.487	1.80212	4.48415e-87	2.37433e-85	9.56	10.4	9.91	40.79	39.14	41.64	9.95667	40.5233
ENSRNOG00000021713	Kif18b	kinesin family member 18B [Source:RGD Symbol;Acc:1310360]	0.04	-4.63215	4.81891e-87	2.54299e-85	52.25	37.9	52.32	0.59	0.91	1.92	47.49	1.14
ENSRNOG00000009354	Nrarp	Notch-regulated ankyrin repeat protein [Source:RGD Symbol;Acc:1591939]	0.069	-3.86486	7.87561e-87	4.1421e-85	66.26	47.51	61.46	4.38	2.62	3.93	58.41	3.64333
ENSRNOG00000000866	Rbmx	RNA binding motif protein, X-linked [Source:RGD Symbol;Acc:1565256]	0.269	-1.8953	1.26759e-86	6.64448e-85	66.85	63.24	69.03	13.71	11.9	14.43	66.3733	13.3467
ENSRNOG00000013141	LOC100911625	gamma-enolase-like [Source:RGD Symbol;Acc:6491529]	19.282	4.26922	1.97453e-86	1.03156e-84	4.39	8.98	5.09	98.34	118.85	105.48	6.15333	107.557
ENSRNOG00000046472	Arfgap3	ADP-ribosylation factor GTPase activating protein 3 [Source:RGD Symbol;Acc:1560066]	6.652	2.73381	2.53291e-86	1.31888e-84	6.89	8.3	6.19	45.77	42.14	41.05	7.12667	42.9867
ENSRNOG00000016384	Pik3cb	phosphatidylinositol-4,5-bisphosphate 3-kinase, catalytic subunit beta [Source:RGD Symbol;Acc:620917]	4.732	2.24253	3.74314e-86	1.94259e-84	3.24	3.46	3.66	15.56	15.46	14.86	3.45333	15.2933
ENSRNOG00000027234	Zfp367	zinc finger protein 367 [Source:RGD Symbol;Acc:1307136]	0.088	-3.51371	5.85813e-86	3.03018e-84	11.57	11.85	11.85	0.77	1.12	0.9	11.7567	0.93
ENSRNOG00000009503	Depdc1	DEP domain containing 1 [Source:RGD Symbol;Acc:1306987]	0.04	-4.6448	1.37012e-85	7.06376e-84	15.06	12.56	14.48	0.46	0.5	0.58	14.0333	0.513333
ENSRNOG00000014786	Ccne1	cyclin E1 [Source:RGD Symbol;Acc:2294]	0.1	-3.3253	1.50497e-85	7.73355e-84	27.33	22.41	27.47	2.09	2.3	2.53	25.7367	2.30667
ENSRNOG00000050071	Cdc45	cell division cycle 45 [Source:RGD Symbol;Acc:1590928]	0.045	-4.47246	2.01451e-85	1.03181e-83	25.22	18.62	24.01	1.17	0.76	0.85	22.6167	0.926667
ENSRNOG00000003537	Spta1	spectrin, alpha, erythrocytic 1 [Source:RGD Symbol;Acc:1305194]	14.31	3.83894	2.94783e-85	1.50493e-83	0.43	0.3	0.36	4.58	4.24	5.21	0.363333	4.67667
ENSRNOG00000006738	Fbxo32	F-box protein 32 [Source:RGD Symbol;Acc:620373]	10.441	3.3842	4.45512e-85	2.26705e-83	0.99	1.41	0.91	9.35	9.92	11.37	1.10333	10.2133
ENSRNOG00000005410	Cdca7l	cell division cycle associated 7 like [Source:RGD Symbol;Acc:1564080]	0.063	-3.99562	7.94978e-85	4.03226e-83	31.8	23.27	24.91	1.47	1.97	1.17	26.66	1.53667
ENSRNOG00000026252	E2f7	E2F transcription factor 7 [Source:RGD Symbol;Acc:1310258]	0.008	-7.01284	1.24874e-84	6.3134e-83	10.89	8.19	10	0.07	0.1	0.03	9.69333	0.0666667
ENSRNOG00000006062	Hs1bp3	HCLS1 binding protein 3 [Source:RGD Symbol;Acc:1311331]	5.408	2.43515	1.56614e-84	7.89264e-83	3.1	3.67	3.58	17.08	15.68	15.47	3.45	16.0767
ENSRNOG00000056728	G6pd	glucose-6-phosphate dehydrogenase [Source:RGD Symbol;Acc:2645]	4.493	2.16778	3.0894e-84	1.55193e-82	81.92	87.32	83.9	203.95	253.17	216.53	84.38	224.55
ENSRNOG00000002403	Fam129a	family with sequence similarity 129, member A [Source:RGD Symbol;Acc:71088]	43.669	5.44854	3.96102e-84	1.98342e-82	0.11	0.25	0.34	8.96	8.36	10.13	0.233333	9.15
ENSRNOG00000017852	Nars	asparaginyl-tRNA synthetase [Source:RGD Symbol;Acc:1307238]	4.173	2.06094	7.48919e-84	3.73816e-82	76.77	78.07	76.94	335.46	278.44	263.8	77.26	292.567
ENSRNOG00000013552	Scd	stearoyl-CoA desaturase [Source:RGD Symbol;Acc:621176]	5.304	2.40709	7.72836e-84	3.84529e-82	49.44	38.27	47.4	229.71	223.88	193.48	45.0367	215.69
ENSRNOG00000001524	Hat1	histone acetyltransferase 1 [Source:RGD Symbol;Acc:1305716]	0.198	-2.3385	7.93536e-84	3.93579e-82	104.93	97	96.25	20.6	16.2	16.87	99.3933	17.89
ENSRNOG00000016888	Pask	PAS domain containing serine/threonine kinase [Source:RGD Symbol;Acc:1306146]	0.095	-3.39941	8.42544e-84	4.16568e-82	9.77	7.78	8.46	0.52	0.78	0.76	8.67	0.686667
ENSRNOG00000007519	Tmem43	transmembrane protein 43 [Source:RGD Symbol;Acc:1549711]	4.753	2.24869	1.25202e-83	6.17073e-82	24.82	26.03	23.21	97.39	101.5	119.77	24.6867	106.22
ENSRNOG00000010971	Snx18	sorting nexin 18 [Source:RGD Symbol;Acc:1310367]	4.012	2.0043	1.81432e-83	8.91404e-82	23.47	27.48	25.47	89.85	87.78	99.8	25.4733	92.4767
ENSRNOG00000005602	Mthfd1	methylenetetrahydrofolate dehydrogenase, cyclohydrolase and formyltetrahydrofolate synthetase 1 [Source:RGD Symbol;Acc:708531]	0.242	-2.04541	3.01666e-83	1.4775e-81	53.82	47	52.07	11.9	10.89	10.79	50.9633	11.1933
ENSRNOG00000001730	Acap2	ArfGAP with coiled-coil, ankyrin repeat and PH domains 2 [Source:RGD Symbol;Acc:1562939]	3.776	1.91701	5.0493e-83	2.46535e-81	26.89	26.17	26.2	82.29	99.7	96.8	26.42	92.93
ENSRNOG00000058094	AABR07028902.1	-	8.432	3.07589	6.05324e-83	2.94635e-81	8.07	9.23	8.9	52.33	74.63	78.11	8.73333	68.3567
ENSRNOG00000051922	AABR07059663.1	-	0.042	-4.55779	8.88933e-83	4.31339e-81	21.89	25.09	21.79	0.43	1.16	1.21	22.9233	0.933333
ENSRNOG00000025459	Mars	methionyl-tRNA synthetase [Source:RGD Symbol;Acc:1305321]	3.205	1.68038	9.27861e-83	4.48838e-81	48.04	46.74	46.58	148.04	132.78	129.4	47.12	136.74
ENSRNOG00000019206	Nupr1	nuclear protein 1, transcriptional regulator [Source:RGD Symbol;Acc:69363]	846.793	9.72587	1.95473e-82	9.42659e-81	1	0.87	1.54	879.37	535.94	1242.29	1.13667	885.867
ENSRNOG00000006305	Slc38a2	solute carrier family 38, member 2 [Source:RGD Symbol;Acc:69420]	10.13	3.34052	2.02001e-82	9.71154e-81	34.4	34.01	41.67	264.66	313.72	429	36.6933	335.793
ENSRNOG00000040205	Zcchc24	zinc finger CCHC-type containing 24 [Source:RGD Symbol;Acc:1306164]	0.203	-2.30066	8.04359e-82	3.85527e-80	123.67	132.76	137.7	31.3	21.04	25.19	131.377	25.8433
ENSRNOG00000050090	Slc6a17	solute carrier family 6 member 17 [Source:RGD Symbol;Acc:1587185]	13.599	3.76539	9.13125e-82	4.36324e-80	6.1	7.05	5.26	64.19	126.73	66.44	6.13667	85.7867
ENSRNOG00000059467	AABR07033564.1	transcription regulator protein BACH1-like [Source:NCBI gene;Acc:103690154]	5.564	2.47611	5.82264e-81	2.77381e-79	4.05	3.92	3.99	19.09	18.26	22.9	3.98667	20.0833
ENSRNOG00000022911	Hjurp	Holliday junction recognition protein [Source:RGD Symbol;Acc:1305846]	0.129	-2.95922	8.31248e-81	3.94792e-79	20.12	16	18.96	1.98	2.5	1.93	18.36	2.13667
ENSRNOG00000033206	Entpd5	ectonucleoside triphosphate diphosphohydrolase 5 [Source:RGD Symbol;Acc:735219]	6.821	2.77003	8.65593e-81	4.09862e-79	3.92	4.47	3.68	20.75	25.47	27.45	4.02333	24.5567
ENSRNOG00000014316	Rapgef1	Rap guanine nucleotide exchange factor 1 [Source:RGD Symbol;Acc:619793]	3.249	1.69997	9.60531e-81	4.53446e-79	18.3	16.39	18.04	50.9	53.62	51.2	17.5767	51.9067
ENSRNOG00000011381	Acsbg1	acyl-CoA synthetase bubblegum family member 1 [Source:RGD Symbol;Acc:708557]	0.09	-3.47161	1.39016e-80	6.54291e-79	96.86	119.08	83.49	10.33	7.92	6.27	99.81	8.17333
ENSRNOG00000053991	P3h1	prolyl 3-hydroxylase 1 [Source:RGD Symbol;Acc:628823]	4.277	2.09662	1.52157e-80	7.14e-79	15.59	17.52	15.88	63.01	58.53	68.33	16.33	63.29
ENSRNOG00000010944	Hyou1	hypoxia up-regulated 1 [Source:RGD Symbol;Acc:621146]	3.135	1.64841	1.86344e-80	8.71813e-79	35.34	34.02	37.89	99.95	105.74	97.12	35.75	100.937
ENSRNOG00000001349	Mcm7	minichromosome maintenance complex component 7 [Source:RGD Symbol;Acc:1303018]	0.191	-2.3872	3.27872e-80	1.52939e-78	120.95	95.63	124.42	19.91	20.36	19.19	113.667	19.82
ENSRNOG00000003134	Slc4a4	solute carrier family 4 member 4 [Source:RGD Symbol;Acc:68936]	0.145	-2.78645	4.6213e-80	2.14925e-78	46.94	58.56	53.4	5.38	7.52	7.61	52.9667	6.83667
ENSRNOG00000016122	Hmgcr	3-hydroxy-3-methylglutaryl-CoA reductase [Source:RGD Symbol;Acc:2803]	4.364	2.12567	5.90167e-80	2.73659e-78	111.7	96.96	122.43	451.86	402.73	446.81	110.363	433.8
ENSRNOG00000003120	Prelp	proline and arginine rich end leucine rich repeat protein [Source:RGD Symbol;Acc:620226]	0.019	-5.7513	6.68467e-80	3.09053e-78	37.61	17.88	33.38	0.55	0.58	0.46	29.6233	0.53
ENSRNOG00000022325	Smc2	structural maintenance of chromosomes 2 [Source:RGD Symbol;Acc:1305227]	0.133	-2.90775	1.40345e-79	6.46949e-78	48.36	44.31	50.22	7.09	4.59	5.54	47.63	5.74
ENSRNOG00000004032	Tmem94	transmembrane protein 94 [Source:MGI Symbol;Acc:MGI:1919197]	0.334	-1.58	2.39266e-79	1.09971e-77	35.94	35.69	34.68	11.07	11.05	10.97	35.4367	11.03
ENSRNOG00000018325	Cnppd1	cyclin Pas1/PHO80 domain containing 1 [Source:RGD Symbol;Acc:735175]	4.67	2.22358	2.83387e-79	1.29869e-77	18.94	19.69	19.39	75.97	79.56	94.83	19.34	83.4533
ENSRNOG00000006304	Mdm2	MDM2 proto-oncogene [Source:RGD Symbol;Acc:1305332]	6.788	2.76306	2.93617e-79	1.34165e-77	27.9	31.18	28.62	158.78	194.17	237.14	29.2333	196.697
ENSRNOG00000015465	Cep72	centrosomal protein 72 [Source:RGD Symbol;Acc:1566336]	0.037	-4.76088	3.18924e-79	1.45305e-77	16.05	13.33	16.11	0.54	0.58	0.43	15.1633	0.516667
ENSRNOG00000042944	Cenpw	centromere protein W [Source:RGD Symbol;Acc:1593465]	0.022	-5.51706	4.30606e-79	1.9562e-77	22.13	21.51	20.57	0.52	0.43	0.33	21.4033	0.426667
ENSRNOG00000057347	Cebpb	CCAAT/enhancer binding protein beta [Source:RGD Symbol;Acc:2327]	41.569	5.37742	5.66616e-79	2.56664e-77	0.33	0.78	1.14	27.3	32.17	25.08	0.75	28.1833
ENSRNOG00000039183	Cip2a	cell proliferation regulating inhibitor of protein phosphatase 2A [Source:RGD Symbol;Acc:1310335]	0.057	-4.12496	8.77508e-79	3.96345e-77	11.79	11.65	12.83	0.75	0.48	0.66	12.09	0.63
ENSRNOG00000059810	Txnrd3	thioredoxin reductase 3 [Source:RGD Symbol;Acc:1308363]	10.789	3.43151	1.43196e-78	6.44919e-77	1.56	1.73	1.12	13.73	14.18	15.26	1.47	14.39
ENSRNOG00000054031	LOC102549726	uncharacterized LOC102549726 [Source:RGD Symbol;Acc:7707260]	4.559	2.1887	1.47631e-78	6.62985e-77	41.04	49.66	48.33	192.08	187.15	197.92	46.3433	192.383
ENSRNOG00000016976	Clcn7	chloride voltage-gated channel 7 [Source:RGD Symbol;Acc:61836]	3.911	1.96763	1.54666e-78	6.92595e-77	14.49	12.76	14.14	46.88	47.06	50.92	13.7967	48.2867
ENSRNOG00000012733	Ankrd12	ankyrin repeat domain 12 [Source:RGD Symbol;Acc:1310118]	3.416	1.77223	2.1626e-78	9.65652e-77	4.63	4.89	4.34	14.73	13.73	14.09	4.62	14.1833
ENSRNOG00000005038	Ube2t	ubiquitin-conjugating enzyme E2T [Source:RGD Symbol;Acc:1310816]	0.036	-4.80968	3.03919e-78	1.35322e-76	31.4	31.94	28.52	1.38	0.79	0.68	30.62	0.95
ENSRNOG00000013123	Scube2	signal peptide, CUB domain and EGF like domain containing 2 [Source:RGD Symbol;Acc:1563998]	55.568	5.79618	4.17405e-78	1.85326e-76	0.21	0.32	0.24	8.02	13.12	17	0.256667	12.7133
ENSRNOG00000020193	Runx2	runt-related transcription factor 2 [Source:RGD Symbol;Acc:2282]	24.205	4.59725	1.17411e-77	5.19825e-76	0.33	0.64	0.4	8.79	10.67	12.09	0.456667	10.5167
ENSRNOG00000047466	Bdnf	brain-derived neurotrophic factor [Source:RGD Symbol;Acc:2202]	29.415	4.87848	2.77181e-77	1.22373e-75	0.32	0.26	0.16	7.53	6.24	6.16	0.246667	6.64333
ENSRNOG00000012864	Ern1	endoplasmic reticulum to nucleus signaling 1 [Source:RGD Symbol;Acc:1559716]	6.321	2.66012	4.03927e-77	1.7783e-75	2.61	2.26	2.93	13.26	16.6	14.75	2.6	14.87
ENSRNOG00000014616	Iars	isoleucyl-tRNA synthetase [Source:RGD Symbol;Acc:621022]	3.683	1.88098	4.15624e-77	1.82467e-75	20.11	18.72	18.17	68.01	57.89	63.9	19	63.2667
ENSRNOG00000014963	Adgrg1	adhesion G protein-coupled receptor G1 [Source:RGD Symbol;Acc:628617]	0.317	-1.65597	4.75637e-77	2.08231e-75	275.64	276.47	270.9	73.25	75.67	83.47	274.337	77.4633
ENSRNOG00000014061	Dusp5	dual specificity phosphatase 5 [Source:RGD Symbol;Acc:620854]	9.965	3.31685	6.90756e-77	3.01566e-75	3.68	4.55	2.93	27.79	37.9	31.31	3.72	32.3333
ENSRNOG00000004282	Arl4a	ADP-ribosylation factor like GTPase 4A [Source:RGD Symbol;Acc:2152]	7.417	2.89085	8.63343e-77	3.75866e-75	16.53	28.86	21.75	188.56	188.06	210.06	22.38	195.56
ENSRNOG00000003908	Cep128	centrosomal protein 128 [Source:RGD Symbol;Acc:1595693]	0.149	-2.7498	1.1568e-76	5.02232e-75	25.25	24.45	28.01	3.92	4.11	3.83	25.9033	3.95333
ENSRNOG00000028930	Dab2	DAB2, clathrin adaptor protein [Source:RGD Symbol;Acc:621007]	5.953	2.57364	2.30492e-76	9.97927e-75	10.28	9.24	10.89	49.38	49.9	64.44	10.1367	54.5733
ENSRNOG00000022619	Fth1	ferritin heavy chain 1 [Source:RGD Symbol;Acc:2635]	8.174	3.03096	2.58793e-76	1.11737e-74	738.2	850.38	694.29	4323.1	6826.34	5926.32	760.957	5691.92
ENSRNOG00000019655	Atp6v0b	ATPase, H+ transporting, lysosomal V0 subunit B [Source:MGI Symbol;Acc:MGI:1890510]	4.582	2.19589	2.92125e-76	1.25782e-74	71.84	78.66	75.24	277.4	318.41	348.23	75.2467	314.68
ENSRNOG00000055300	Ncapd2	non-SMC condensin I complex, subunit D2 [Source:RGD Symbol;Acc:1562596]	0.147	-2.76164	3.37921e-76	1.45102e-74	41.1	30.83	40.8	4.78	5.09	5.59	37.5767	5.15333
ENSRNOG00000008016	Ckap4	cytoskeleton-associated protein 4 [Source:RGD Symbol;Acc:1311989]	3.228	1.69043	5.35324e-76	2.29239e-74	18.24	19.52	17.57	54.02	54.24	53.72	18.4433	53.9933
ENSRNOG00000053675	Dhh	desert hedgehog signaling molecule [Source:RGD Symbol;Acc:620711]	0.107	-3.22272	9.52372e-76	4.06717e-74	90.74	66.43	85.47	9.92	7.47	6.5	80.88	7.96333
ENSRNOG00000014718	Acsl3	acyl-CoA synthetase long-chain family member 3 [Source:RGD Symbol;Acc:70552]	3.222	1.68777	1.04523e-75	4.45161e-74	77.43	69	77.69	231.44	211.57	213.41	74.7067	218.807
ENSRNOG00000022499	Sgo1	shugoshin 1 [Source:RGD Symbol;Acc:1593238]	0.075	-3.72899	1.05455e-75	4.47914e-74	11.14	8.81	9.32	0.65	0.75	0.66	9.75667	0.686667
ENSRNOG00000006198	Prr11	proline rich 11 [Source:RGD Symbol;Acc:1561541]	0.046	-4.44356	3.25778e-75	1.37998e-73	18.32	15.44	19.43	0.68	0.87	0.66	17.73	0.736667
ENSRNOG00000015275	Ska1	spindle and kinetochore associated complex subunit 1 [Source:RGD Symbol;Acc:1310784]	0.029	-5.12081	4.10847e-75	1.73564e-73	16.9	16.92	18.27	0.49	0.59	0.29	17.3633	0.456667
ENSRNOG00000047213	Gnpda1	glucosamine-6-phosphate deaminase 1 [Source:RGD Symbol;Acc:1585624]	4.9	2.29269	7.23421e-75	3.0479e-73	10.14	11.61	9.01	45.11	44.57	47.05	10.2533	45.5767
ENSRNOG00000007964	Tp53inp1	tumor protein p53 inducible nuclear protein 1 [Source:RGD Symbol;Acc:631423]	3.401	1.76612	1.15267e-74	4.84339e-73	52.11	51.57	52.25	154.49	135.21	172.58	51.9767	154.093
ENSRNOG00000008091	Gins1	GINS complex subunit 1 [Source:RGD Symbol;Acc:1562246]	0.035	-4.82239	1.50145e-74	6.29205e-73	45.09	32.88	42.85	0.93	1.47	1.47	40.2733	1.29
ENSRNOG00000021151	Ppp1r14b	protein phosphatase 1, regulatory (inhibitor) subunit 14B [Source:RGD Symbol;Acc:628702]	0.296	-1.75861	1.56596e-74	6.54487e-73	673.76	597.45	659.28	190.39	171.18	164.1	643.497	175.223
ENSRNOG00000056697	Kcnab1	potassium voltage-gated channel subfamily A member regulatory beta subunit 1 [Source:RGD Symbol;Acc:61827]	6.092	2.60703	1.76657e-74	7.36368e-73	15.46	22.38	18.6	100.83	114.14	93.23	18.8133	102.733
ENSRNOG00000054352	Atp6ap1	ATPase H+ transporting accessory protein 1 [Source:RGD Symbol;Acc:620423]	3.478	1.79807	2.23491e-74	9.29119e-73	55.74	59.19	54.01	162.77	180.8	189.27	56.3133	177.613
ENSRNOG00000032929	Incenp	inner centromere protein [Source:RGD Symbol;Acc:1305292]	0.102	-3.29215	4.6783e-74	1.93976e-72	48.17	36.72	46.95	3.35	5.17	3.75	43.9467	4.09
ENSRNOG00000015211	Sass6	SAS-6 centriolar assembly protein [Source:RGD Symbol;Acc:1306255]	0.096	-3.37799	9.81765e-74	4.05995e-72	9	7.44	8.4	0.75	0.79	0.67	8.28	0.736667
ENSRNOG00000001816	Rfc4	replication factor C subunit 4 [Source:RGD Symbol;Acc:1310142]	0.169	-2.56173	1.26965e-73	5.23663e-72	58.73	56.53	57.12	9.98	7.7	9.02	57.46	8.9
ENSRNOG00000011296	Cenpn	centromere protein N [Source:RGD Symbol;Acc:1310953]	0.142	-2.81719	2.13279e-73	8.77356e-72	23.66	22.04	23.16	3.11	2.73	3.01	22.9533	2.95
ENSRNOG00000036604	Ifit2	interferon-induced protein with tetratricopeptide repeats 2 [Source:RGD Symbol;Acc:1307804]	12.556	3.65032	2.22025e-73	9.10943e-72	0.74	0.82	0.75	8.34	7.96	9.96	0.77	8.75333
ENSRNOG00000019659	Aspa	aspartoacylase [Source:RGD Symbol;Acc:621693]	0.117	-3.09706	4.7269e-73	1.93433e-71	32.57	36.12	28.89	4.32	4.11	3.36	32.5267	3.93
ENSRNOG00000001833	Mcm4	minichromosome maintenance complex component 4 [Source:RGD Symbol;Acc:3060]	0.188	-2.40931	4.87778e-73	1.99087e-71	75.6	61.85	74.69	11.83	10.67	13.27	70.7133	11.9233
ENSRNOG00000019842	Artn	artemin [Source:RGD Symbol;Acc:621427]	99.44	6.63575	8.5354e-73	3.47469e-71	0.06	0.19	0.07	12.14	12.47	13.93	0.106667	12.8467
ENSRNOG00000024923	Nnat	neuronatin [Source:RGD Symbol;Acc:620155]	0.204	-2.29147	1.11589e-72	4.53092e-71	465.42	358.99	473.27	72.76	68.6	63.74	432.56	68.3667
ENSRNOG00000022261	Cenpu	centromere protein U [Source:RGD Symbol;Acc:1562566]	0.034	-4.8862	1.93808e-72	7.84899e-71	18.68	13.4	16.28	0.38	0.36	0.31	16.12	0.35
ENSRNOG00000001143	Cit	citron rho-interacting serine/threonine kinase [Source:RGD Symbol;Acc:70878]	0.113	-3.14108	2.68165e-72	1.08324e-70	15.54	12.1	14.1	1.5	1.82	1.12	13.9133	1.48
ENSRNOG00000016706	Fanca	FA complementation group A [Source:RGD Symbol;Acc:1311380]	0.073	-3.78009	3.87221e-72	1.56013e-70	7.25	5.94	7.62	0.44	0.46	0.47	6.93667	0.456667
ENSRNOG00000007047	Eps8	epidermal growth factor receptor pathway substrate 8 [Source:RGD Symbol;Acc:1310590]	8.393	3.06918	6.52861e-72	2.62367e-70	30.69	23.7	17.89	182.02	211.32	212.48	24.0933	201.94
ENSRNOG00000031232	Nrp2	neuropilin 2 [Source:RGD Symbol;Acc:621442]	11.577	3.53314	7.75251e-72	3.10755e-70	2.03	2.5	2.37	16.75	30.05	24.1	2.3	23.6333
ENSRNOG00000008159	Msantd3	Myb/SANT DNA binding domain containing 3 [Source:RGD Symbol;Acc:1308165]	3.239	1.69536	8.90063e-72	3.55866e-70	23.32	23.63	24.54	63.55	70.9	69.39	23.83	67.9467
ENSRNOG00000001134	Rfc5	replication factor C subunit 5 [Source:RGD Symbol;Acc:1309280]	0.115	-3.12337	1.28177e-71	5.11176e-70	45.7	35.45	46.51	4.89	4.48	5.48	42.5533	4.95
ENSRNOG00000018881	Rnasek	ribonuclease K [Source:RGD Symbol;Acc:1305687]	4.375	2.12934	1.29433e-71	5.14874e-70	79.86	83.12	66.5	309.48	305.8	315.67	76.4933	310.317
ENSRNOG00000042603	Ttc39b	tetratricopeptide repeat domain 39B [Source:RGD Symbol;Acc:1305797]	7.543	2.91519	2.33788e-71	9.27633e-70	2.12	2.1	2.04	15.62	14.78	12.47	2.08667	14.29
ENSRNOG00000005274	Vrk1	VRK serine/threonine kinase 1 [Source:RGD Symbol;Acc:1306069]	0.188	-2.41373	2.87611e-71	1.13832e-69	32.39	29.62	31.66	5.16	5.52	5.49	31.2233	5.39
ENSRNOG00000001111	Brca2	BRCA2, DNA repair associated [Source:RGD Symbol;Acc:2219]	0.105	-3.25543	3.01674e-71	1.19097e-69	4.7	3.62	4.55	0.37	0.41	0.45	4.29	0.41
ENSRNOG00000018712	Camk2a	calcium/calmodulin-dependent protein kinase II alpha [Source:RGD Symbol;Acc:2261]	0.042	-4.56261	3.22137e-71	1.26856e-69	12.78	15.69	11.85	0.7	0.75	0.22	13.44	0.556667
ENSRNOG00000030314	Golgb1	golgin B1 [Source:RGD Symbol;Acc:708429]	3.283	1.71514	4.59951e-71	1.80277e-69	8.33	9.25	9.55	28.77	26.12	25.95	9.04333	26.9467
ENSRNOG00000005390	Nup210	nucleoporin 210 [Source:RGD Symbol;Acc:69339]	0.094	-3.40375	4.60095e-71	1.80277e-69	9.75	8.05	9.1	0.99	0.75	0.57	8.96667	0.77
ENSRNOG00000062101	Ace	angiotensin I converting enzyme [Source:RGD Symbol;Acc:2493]	19.22	4.26455	6.53714e-71	2.55503e-69	0.46	0.74	0.46	8.56	8.84	10.75	0.553333	9.38333
ENSRNOG00000001311	Rab36	RAB36, member RAS oncogene family [Source:RGD Symbol;Acc:1596098]	0.127	-2.98261	7.99417e-71	3.11673e-69	20.08	17.98	20.53	2.52	2.28	2.16	19.53	2.32
ENSRNOG00000021144	Cebpg	CCAAT/enhancer binding protein gamma [Source:RGD Symbol;Acc:2330]	4.069	2.02484	1.06586e-70	4.14521e-69	24.18	24.51	25.58	103.38	81.6	85.14	24.7567	90.04
ENSRNOG00000009948	Pip4p1	phosphatidylinositol-4,5-bisphosphate 4-phosphatase 1 [Source:RGD Symbol;Acc:1307475]	4.065	2.02335	1.07371e-70	4.1654e-69	23.13	21.62	19.98	84.21	73.11	82.01	21.5767	79.7767
ENSRNOG00000004378	Abca5	ATP binding cassette subfamily A member 5 [Source:RGD Symbol;Acc:628661]	5.142	2.3624	1.14986e-70	4.4498e-69	1.17	1.16	1.26	5.89	5.3	5.51	1.19667	5.56667
ENSRNOG00000003243	Wdr81	WD repeat domain 81 [Source:RGD Symbol;Acc:1311334]	3.789	1.92187	1.22868e-70	4.74313e-69	5.2	5.34	5.53	16.27	18.77	19.38	5.35667	18.14
ENSRNOG00000000567	Unc5b	unc-5 netrin receptor B [Source:RGD Symbol;Acc:621756]	7.073	2.82237	1.51277e-70	5.82545e-69	7.17	10.7	9.24	65.53	48.56	59.39	9.03667	57.8267
ENSRNOG00000013064	Lrp8	LDL receptor related protein 8 [Source:RGD Symbol;Acc:1305729]	3.49	1.80338	1.70203e-70	6.53822e-69	11.02	11.24	11.88	33.95	33.68	38.75	11.38	35.46
ENSRNOG00000017156	Ankle1	ankyrin repeat and LEM domain containing 1 [Source:RGD Symbol;Acc:1308184]	0.007	-7.15878	2.22095e-70	8.51073e-69	14.11	9.35	11.19	0.12	0.08	0.03	11.55	0.0766667
ENSRNOG00000004667	Gen1	GEN1 Holliday junction 5' flap endonuclease [Source:RGD Symbol;Acc:1559792]	0.079	-3.65911	2.32263e-70	8.87867e-69	5.28	4.53	5.13	0.42	0.35	0.32	4.98	0.363333
ENSRNOG00000056209	Exo1	exonuclease 1 [Source:RGD Symbol;Acc:1309465]	0.013	-6.22863	3.09827e-70	1.18149e-68	14.79	12.26	14.59	0.14	0.13	0.25	13.88	0.173333
ENSRNOG00000006952	Prex1	phosphatidylinositol-3,4,5-trisphosphate-dependent Rac exchange factor 1 [Source:RGD Symbol;Acc:1306534]	0.232	-2.10901	6.91301e-70	2.62979e-68	89.54	76.34	82.19	17.17	19.79	15.13	82.69	17.3633
ENSRNOG00000010047	Ddit4l2	DNA-damage-inducible transcript 4-like 2 [Source:RGD Symbol;Acc:619738]	8.917	3.15653	8.13595e-70	3.08752e-68	33.54	35	22.95	225.32	243.96	304.83	30.4967	258.037
ENSRNOG00000007033	Sorcs2	sortilin-related VPS10 domain containing receptor 2 [Source:RGD Symbol;Acc:1310621]	4.105	2.03746	8.3974e-70	3.17905e-68	6.34	6.27	5.21	21.14	21.89	23.13	5.94	22.0533
ENSRNOG00000055078	Cyp4b1	cytochrome P450, family 4, subfamily b, polypeptide 1 [Source:RGD Symbol;Acc:2480]	271.84	8.08661	8.68802e-70	3.28114e-68	0.06	0.22	0.02	17.65	31.45	22.53	0.1	23.8767
ENSRNOG00000005788	Cdk5rap2	CDK5 regulatory subunit associated protein 2 [Source:RGD Symbol;Acc:708451]	0.353	-1.50059	1.26528e-69	4.76701e-68	78.31	75.62	70.03	17.7	17.98	15.55	74.6533	17.0767
ENSRNOG00000000925	Psph	phosphoserine phosphatase [Source:RGD Symbol;Acc:1308764]	5.521	2.46498	2.26511e-69	8.51345e-68	19.97	20.5	19.4	120.36	94.39	88	19.9567	100.917
ENSRNOG00000025612	Sez6l	seizure related 6 homolog like [Source:RGD Symbol;Acc:1563628]	0.071	-3.80848	2.42389e-69	9.08843e-68	9.2	9.12	7.89	0.67	0.67	0.36	8.73667	0.566667
ENSRNOG00000017850	Dctpp1	dCTP pyrophosphatase 1 [Source:RGD Symbol;Acc:620933]	0.112	-3.16089	3.07415e-69	1.14991e-67	107.93	85.73	99.78	11.3	9.78	9.3	97.8133	10.1267
ENSRNOG00000011213	Blm	BLM RecQ like helicase [Source:RGD Symbol;Acc:1308810]	0.089	-3.48883	5.55223e-69	2.07191e-67	9.63	7.57	8.96	0.57	0.79	0.75	8.72	0.703333
ENSRNOG00000004150	Slc9a7	solute carrier family 9 member A7 [Source:RGD Symbol;Acc:1561385]	0.237	-2.07663	6.28719e-69	2.3406e-67	36.24	31.72	33.24	8.26	6.46	6.98	33.7333	7.23333
ENSRNOG00000002301	Uso1	USO1 vesicle transport factor [Source:RGD Symbol;Acc:621604]	2.987	1.57859	6.85462e-69	2.54579e-67	38.33	41.92	39.72	116.89	106.31	101.46	39.99	108.22
ENSRNOG00000010543	Srpra	SRP receptor subunit alpha [Source:RGD Symbol;Acc:1311504]	3.021	1.59502	1.03095e-68	3.81989e-67	47.38	46.61	47.84	141.89	122.75	134.73	47.2767	133.123
ENSRNOG00000021276	Bmp2	bone morphogenetic protein 2 [Source:RGD Symbol;Acc:2211]	72.685	6.18359	1.08916e-68	4.02603e-67	0.13	0.14	0.08	8.2	7.81	7.04	0.116667	7.68333
ENSRNOG00000010466	Chpf2	chondroitin polymerizing factor 2 [Source:RGD Symbol;Acc:1306404]	3.301	1.72304	1.2035e-68	4.43822e-67	10.28	10.5	11.31	31.82	32.97	31.61	10.6967	32.1333
ENSRNOG00000019174	Chtf18	chromosome transmission fidelity factor 18 [Source:RGD Symbol;Acc:1310473]	0.036	-4.79197	1.8586e-68	6.83798e-67	11.8	7.92	8.6	0.31	0.33	0.29	9.44	0.31
ENSRNOG00000007675	Gpr63	G protein-coupled receptor 63 [Source:RGD Symbol;Acc:1306460]	4.174	2.06132	3.00595e-68	1.10333e-66	3.15	3.08	2.81	12.16	10.86	11.07	3.01333	11.3633
ENSRNOG00000013954	Alpl	alkaline phosphatase, biomineralization associated [Source:RGD Symbol;Acc:2100]	0.055	-4.18273	3.13546e-68	1.14818e-66	13.65	10.72	14.23	0.64	0.66	0.64	12.8667	0.646667
ENSRNOG00000020246	Myl9	myosin light chain 9 [Source:RGD Symbol;Acc:1311235]	0.042	-4.57757	3.95887e-68	1.44632e-66	32.88	28.68	37.15	1.66	0.91	1.24	32.9033	1.27
ENSRNOG00000051854	Enpep	glutamyl aminopeptidase [Source:RGD Symbol;Acc:621228]	117.708	6.87906	4.70486e-68	1.71487e-66	0.1	0.2	0.08	7.66	18.06	14.91	0.126667	13.5433
ENSRNOG00000005067	Zfp36l2	zinc finger protein 36, C3H type-like 2 [Source:RGD Symbol;Acc:1308913]	3.109	1.63655	7.68835e-68	2.79581e-66	13.38	13.87	13.99	37.89	37.74	40.47	13.7467	38.7
ENSRNOG00000018615	Cenph	centromere protein H [Source:RGD Symbol;Acc:1583506]	0.034	-4.87306	8.07809e-68	2.93074e-66	25.16	24.01	25.97	1.19	0.67	0.5	25.0467	0.786667
ENSRNOG00000022537	E2f8	E2F transcription factor 8 [Source:RGD Symbol;Acc:1308091]	0.007	-7.24787	1.45267e-67	5.25813e-66	17.65	15.23	19.17	0.06	0.17	0.06	17.35	0.0966667
ENSRNOG00000026502	Dscc1	DNA replication and sister chromatid cohesion 1 [Source:RGD Symbol;Acc:1561749]	0.023	-5.46558	1.48037e-67	5.34604e-66	21.3	17.93	17.87	0.41	0.47	0.3	19.0333	0.393333
ENSRNOG00000002040	Bmp2k	BMP-2 inducible kinase [Source:NCBI gene;Acc:498333]	3.825	1.93555	1.85965e-67	6.68585e-66	3.31	3.44	3.58	12.71	11.92	10.88	3.44333	11.8367
ENSRNOG00000012119	AABR07069282.1	-	0.051	-4.30385	1.85991e-67	6.68585e-66	8.69	7.71	8.93	0.33	0.47	0.35	8.44333	0.383333
ENSRNOG00000053787	Mdfic	MyoD family inhibitor domain containing [Source:RGD Symbol;Acc:1309532]	4.801	2.26328	2.04967e-67	7.35114e-66	7.15	7.99	7.46	36.59	34	27.82	7.53333	32.8033
ENSRNOG00000009785	Cdkn3	cyclin-dependent kinase inhibitor 3 [Source:RGD Symbol;Acc:1307781]	0.133	-2.90527	2.37294e-67	8.4911e-66	59.35	53.6	61.16	6.78	6.74	7.75	58.0367	7.09
ENSRNOG00000052724	AABR07066820.1	-	955.009	9.89937	3.72844e-67	1.33111e-65	0	0.01	0	5.63	7.97	4.49	0.00333333	6.03
ENSRNOG00000006094	Cd44	CD44 molecule (Indian blood group) [Source:RGD Symbol;Acc:2307]	13.189	3.72124	6.45603e-67	2.29967e-65	25.24	37.42	23.38	255.4	449.21	340.84	28.68	348.483
ENSRNOG00000015354	Aox1	aldehyde oxidase 1 [Source:RGD Symbol;Acc:620528]	11.856	3.5675	9.82739e-67	3.49262e-65	1.79	1.02	1.13	8.6	12.11	14.28	1.31333	11.6633
ENSRNOG00000016316	Mcm2	minichromosome maintenance complex component 2 [Source:RGD Symbol;Acc:1305577]	0.157	-2.67214	1.47194e-66	5.21939e-65	68.66	48.66	62.79	8.55	7.8	9.71	60.0367	8.68667
ENSRNOG00000018775	Cystm1	cysteine-rich transmembrane module containing 1 [Source:NCBI gene;Acc:100363310]	8.825	3.14157	1.75572e-66	6.21159e-65	11.25	22.42	11.97	129.67	109.02	117.04	15.2133	118.577
ENSRNOG00000051528	Ddx11	DEAD/H-box helicase 11 [Source:RGD Symbol;Acc:1306675]	0.096	-3.377	2.19163e-66	7.73634e-65	16.22	11.95	16.29	1.33	1.29	1.44	14.82	1.35333
ENSRNOG00000008224	Jdp2	Jun dimerization protein 2 [Source:RGD Symbol;Acc:621611]	14.922	3.89941	2.3636e-66	8.32466e-65	2.8	2.54	1.57	39.28	28.76	32.23	2.30333	33.4233
ENSRNOG00000007089	Lgmn	legumain [Source:RGD Symbol;Acc:619832]	6.256	2.64529	2.93829e-66	1.03255e-64	15.07	19.26	14.86	96.12	77.84	105.21	16.3967	93.0567
ENSRNOG00000012832	Mfsd5	major facilitator superfamily domain containing 5 [Source:RGD Symbol;Acc:1305138]	4.17	2.05995	2.98273e-66	1.04582e-64	13.05	12.56	14.08	47.57	49.84	54.22	13.23	50.5433
ENSRNOG00000001692	Chaf1b	chromatin assembly factor 1 subunit B [Source:RGD Symbol;Acc:1307634]	0.043	-4.54486	6.30534e-66	2.20588e-64	16.65	13.85	17.58	0.93	0.48	0.5	16.0267	0.636667
ENSRNOG00000013572	Lxn	latexin [Source:RGD Symbol;Acc:68361]	0.173	-2.53192	6.85835e-66	2.39401e-64	484.77	439.03	469.59	85.9	56.56	77.7	464.463	73.3867
ENSRNOG00000016429	Grm5	glutamate metabotropic receptor 5 [Source:RGD Symbol;Acc:2746]	0.092	-3.44924	9.08116e-66	3.16287e-64	19.7	22.71	19.72	2.45	1.65	1.56	20.71	1.88667
ENSRNOG00000014797	Tmbim1	transmembrane BAX inhibitor motif containing 1 [Source:RGD Symbol;Acc:1359409]	6.112	2.61172	1.43231e-65	4.9775e-64	14.3	16.01	13.81	65.81	90.06	83.6	14.7067	79.8233
ENSRNOG00000007946	Bcl2l1	Bcl2-like 1 [Source:RGD Symbol;Acc:2200]	2.649	1.40564	2.76959e-65	9.60348e-64	209.59	87.12	83.93	218.39	108.88	200.8	126.88	176.023
ENSRNOG00000003858	Atp6ap2	ATPase H+ transporting accessory protein 2 [Source:RGD Symbol;Acc:1561269]	4.414	2.14224	2.89214e-65	1.00063e-63	17.1	20.94	16.32	67.06	76.9	73.7	18.12	72.5533
ENSRNOG00000016257	Cotl1	coactosin-like F-actin binding protein 1 [Source:RGD Symbol;Acc:1305498]	0.212	-2.2372	3.35908e-65	1.15962e-63	63.89	54.84	57.41	12.61	11.34	10.07	58.7133	11.34
ENSRNOG00000010386	H2afx	H2A histone family, member X [Source:RGD Symbol;Acc:1566119]	0.17	-2.56062	3.45648e-65	1.19062e-63	141.42	102.62	126.07	17.5	18.76	20.83	123.37	19.03
ENSRNOG00000005936	Foxm1	forkhead box M1 [Source:RGD Symbol;Acc:61807]	0.125	-2.9953	4.00303e-65	1.37587e-63	31.25	22.64	31.17	3.3	2.36	2.24	28.3533	2.63333
ENSRNOG00000017426	Rragc	Ras-related GTP binding C [Source:RGD Symbol;Acc:1311760]	3.549	1.82722	4.81696e-65	1.652e-63	30.67	30.83	28.34	106.3	86.85	96	29.9467	96.3833
ENSRNOG00000053428	Ccpg1	cell cycle progression 1 [Source:RGD Symbol;Acc:1311261]	4.202	2.07115	5.12337e-65	1.75236e-63	15.23	17.48	15.04	56.26	59.33	68.03	15.9167	61.2067
ENSRNOG00000013005	Rpa2	replication protein A2 [Source:RGD Symbol;Acc:619714]	0.223	-2.16323	5.13197e-65	1.75236e-63	57.29	54.37	55.45	10.49	12.6	12.17	55.7033	11.7533
ENSRNOG00000057848	Cacng8	calcium voltage-gated channel auxiliary subunit gamma 8 [Source:RGD Symbol;Acc:628808]	0.164	-2.61245	5.17391e-65	1.76284e-63	23	20.49	20.52	2.2	2.44	1.67	21.3367	2.10333
ENSRNOG00000002886	Myh10	myosin heavy chain 10 [Source:RGD Symbol;Acc:71000]	0.313	-1.67412	7.53659e-65	2.56228e-63	35.77	33.07	38.49	10.15	10.57	9.72	35.7767	10.1467
ENSRNOG00000012663	Mfsd6	major facilitator superfamily domain containing 6 [Source:RGD Symbol;Acc:1562317]	5.542	2.47041	1.3495e-64	4.57807e-63	1.72	2.01	1.93	9.67	9.96	8.58	1.88667	9.40333
ENSRNOG00000008005	Akna	AT-hook transcription factor [Source:RGD Symbol;Acc:1308202]	5.676	2.50483	1.7881e-64	6.05291e-63	6.14	4.46	6.28	27.39	25.03	28.55	5.62667	26.99
ENSRNOG00000010819	Hspa4l	heat shock protein family A (Hsp70) member 4 like [Source:RGD Symbol;Acc:1306528]	3.895	1.96161	2.41483e-64	8.1568e-63	20.01	25.12	26.22	97.34	85.41	89.11	23.7833	90.62
ENSRNOG00000020014	Myh14	myosin heavy chain 14 [Source:RGD Symbol;Acc:1306821]	0.144	-2.79153	2.77881e-64	9.36609e-63	32.66	27.01	31.87	5.12	3.52	3.38	30.5133	4.00667
ENSRNOG00000013092	Lonrf3	LON peptidase N-terminal domain and ring finger 3 [Source:RGD Symbol;Acc:1565451]	8.497	3.087	3.39696e-64	1.1425e-62	2.63	3.89	3.7	21.56	29.29	31.06	3.40667	27.3033
ENSRNOG00000046479	Chaf1a	chromatin assembly factor 1 subunit A [Source:RGD Symbol;Acc:1590865]	0.13	-2.94852	3.57483e-64	1.19975e-62	32.87	25.04	32.3	3.18	3.16	4.24	30.07	3.52667
ENSRNOG00000003674	Pir	pirin [Source:RGD Symbol;Acc:1359212]	4.426	2.146	5.05963e-64	1.69443e-62	11.63	14.47	12.79	51.58	50.47	54.48	12.9633	52.1767
ENSRNOG00000000826	Flot1	flotillin 1 [Source:RGD Symbol;Acc:70991]	4.709	2.2353	5.29969e-64	1.77104e-62	27.03	30.17	29.17	103.25	134.64	125.12	28.79	121.003
ENSRNOG00000013720	Aebp1	AE binding protein 1 [Source:RGD Symbol;Acc:1306922]	5.207	2.38039	6.14767e-64	2.05005e-62	4.37	4.49	5.56	20.94	25.08	22	4.80667	22.6733
ENSRNOG00000010034	Asah1	N-acylsphingosine amidohydrolase 1 [Source:RGD Symbol;Acc:621568]	3.332	1.73619	6.72722e-64	2.23855e-62	48.48	56.26	47.23	145.3	150.28	150.96	50.6567	148.847
ENSRNOG00000008257	Mfap2	microfibril associated protein 2 [Source:RGD Symbol;Acc:1306031]	0.159	-2.65141	7.30502e-64	2.42567e-62	65.51	66.18	57.7	9.25	10.57	7.76	63.13	9.19333
ENSRNOG00000014093	Tom1	target of myb1 membrane trafficking protein [Source:RGD Symbol;Acc:1308024]	3.394	1.76278	9.4125e-64	3.11886e-62	14.57	13.16	13.36	43	40.93	42.97	13.6967	42.3
ENSRNOG00000004019	Phlda1	pleckstrin homology-like domain, family A, member 1 [Source:RGD Symbol;Acc:3836]	3.595	1.8461	1.05588e-63	3.49132e-62	72.77	84.24	78.1	238.58	265.79	265.35	78.37	256.573
ENSRNOG00000014007	Gfod1	glucose-fructose oxidoreductase domain containing 1 [Source:RGD Symbol;Acc:1311507]	9.051	3.17815	1.12313e-63	3.70584e-62	3.27	3.8	2.46	22.12	22.93	31.92	3.17667	25.6567
ENSRNOG00000004846	Atp6v1c1	ATPase H+ transporting V1 subunit C1 [Source:RGD Symbol;Acc:1311082]	3.375	1.75493	1.48009e-63	4.87341e-62	26.23	30.75	26.01	83.99	86.67	83.82	27.6633	84.8267
ENSRNOG00000016351	Frrs1	ferric-chelate reductase 1 [Source:RGD Symbol;Acc:1306883]	11.917	3.57494	1.4864e-63	4.88392e-62	0.55	1.2	0.61	5.59	8.02	8.96	0.786667	7.52333
ENSRNOG00000023781	Plec	plectin [Source:RGD Symbol;Acc:621649]	11.979	3.58244	2.84637e-63	9.33288e-62	1.35	2.71	2.1	18.71	25.94	22.44	2.05333	22.3633
ENSRNOG00000004412	Mtbp	MDM2 binding protein [Source:RGD Symbol;Acc:1565672]	0.147	-2.76978	3.85183e-63	1.26033e-61	9.78	8.58	9.22	1.28	1.31	1.27	9.19333	1.28667
ENSRNOG00000045844	Impact	impact RWD domain protein [Source:RGD Symbol;Acc:1591977]	2.927	1.54954	3.89476e-63	1.27172e-61	28.07	29.46	26.31	71.08	73.51	77.65	27.9467	74.08
ENSRNOG00000025198	Gas2l3	growth arrest-specific 2 like 3 [Source:RGD Symbol;Acc:1594151]	0.057	-4.13689	4.97977e-63	1.62262e-61	8.59	6.73	9.8	0.35	0.62	0.31	8.37333	0.426667
ENSRNOG00000003123	Rpa1	replication protein A1 [Source:RGD Symbol;Acc:1307376]	0.228	-2.13285	5.37833e-63	1.74885e-61	97.8	82.62	95.9	19.96	17.41	22.09	92.1067	19.82
ENSRNOG00000032293	Polg	DNA polymerase gamma, catalytic subunit [Source:RGD Symbol;Acc:620057]	0.333	-1.58431	6.57006e-63	2.13194e-61	58.32	51.54	54.86	16.86	15.93	16.96	54.9067	16.5833
ENSRNOG00000013201	Tex264	testis expressed 264 [Source:RGD Symbol;Acc:1359353]	4.477	2.16239	7.99106e-63	2.58768e-61	22.51	23.18	20.76	76.46	94.52	96.24	22.15	89.0733
ENSRNOG00000021272	Mcm8	minichromosome maintenance 8 homologous recombination repair factor [Source:RGD Symbol;Acc:1305218]	0.123	-3.02441	1.02598e-62	3.31549e-61	9.69	8.63	8.96	1.08	0.95	1.01	9.09333	1.01333
ENSRNOG00000014066	Jade1	jade family PHD finger 1 [Source:RGD Symbol;Acc:1306920]	3.873	1.95328	1.19793e-62	3.86319e-61	6.6	5.68	5.51	22.5	19.73	19.75	5.93	20.66
ENSRNOG00000010653	Elmsan1	ELM2 and Myb/SANT domain containing 1 [Source:RGD Symbol;Acc:1306119]	3.359	1.74817	2.07209e-62	6.66856e-61	7.84	6.86	7.73	23.71	22.36	22.48	7.47667	22.85
ENSRNOG00000015088	Prune2	prune homolog 2 with BCH domain [Source:RGD Symbol;Acc:1311350]	6.519	2.70471	2.54493e-62	8.17351e-61	5.13	8.03	6.91	31.23	27.13	21.15	6.69	26.5033
ENSRNOG00000000520	Srsf3	serine and arginine rich splicing factor 3 [Source:RGD Symbol;Acc:1309233]	0.361	-1.46863	4.07958e-62	1.30755e-60	191.28	179.07	191.85	73.2	63.86	67.79	187.4	68.2833
ENSRNOG00000013000	Ldhb	lactate dehydrogenase B [Source:RGD Symbol;Acc:2997]	0.381	-1.39169	6.95523e-62	2.22468e-60	450.93	471.31	430.3	160.12	163.33	146.09	450.847	156.513
ENSRNOG00000015520	Ticrr	TOPBP1-interacting checkpoint and replication regulator [Source:RGD Symbol;Acc:1308541]	0.027	-5.22692	8.07093e-62	2.57629e-60	5.12	3.78	4.84	0.08	0.18	0.06	4.58	0.106667
ENSRNOG00000037718	Cfap52	cilia and flagella associated protein 52 [Source:RGD Symbol;Acc:1308151]	0.068	-3.87904	9.17494e-62	2.92274e-60	11.34	12.25	14.51	0.78	0.89	0.67	12.7	0.78
ENSRNOG00000014475	Slc31a1	solute carrier family 31 member 1 [Source:RGD Symbol;Acc:620059]	3.406	1.76789	9.37134e-62	2.97925e-60	30.47	29.99	32.51	97.67	89.16	101.32	30.99	96.05
ENSRNOG00000001417	Plod3	procollagen-lysine, 2-oxoglutarate 5-dioxygenase 3 [Source:RGD Symbol;Acc:631339]	2.721	1.44406	1.31872e-61	4.18387e-60	25.44	24.79	24.12	59.06	63.52	60.84	24.7833	61.14
ENSRNOG00000013148	Rad54l	RAD54 like [Source:RGD Symbol;Acc:1310600]	0.031	-5.01602	4.15509e-61	1.31561e-59	9.57	7.58	10.24	0.23	0.26	0.27	9.13	0.253333
ENSRNOG00000028636	Xkr5	XK related 5 [Source:RGD Symbol;Acc:1359335]	0.015	-6.05671	4.70038e-61	1.48526e-59	7.97	6.83	7.98	0.08	0.19	0.07	7.59333	0.113333
ENSRNOG00000016770	Calm1	calmodulin 1 [Source:RGD Symbol;Acc:2257]	0.384	-1.38189	4.99932e-61	1.57655e-59	188.26	173.75	173.88	63.87	62.03	59.92	178.63	61.94
ENSRNOG00000045647	Hax1	HCLS1 associated protein X-1 [Source:RGD Symbol;Acc:727960]	3.479	1.79847	5.92514e-61	1.86475e-59	76	74.34	77.24	261.34	212.26	223.23	75.86	232.277
ENSRNOG00000009068	Phlda3	pleckstrin homology-like domain, family A, member 3 [Source:RGD Symbol;Acc:1310502]	4.195	2.06851	5.99707e-61	1.88361e-59	52.06	50.81	40.68	166.53	189.46	191.18	47.85	182.39
ENSRNOG00000011167	Wdhd1	WD repeat and HMG-box DNA binding protein 1 [Source:RGD Symbol;Acc:1310200]	0.124	-3.01019	8.50918e-61	2.66729e-59	18.79	14.56	18.99	1.56	1.86	2.4	17.4467	1.94
ENSRNOG00000016067	Ckap5	cytoskeleton associated protein 5 [Source:RGD Symbol;Acc:1563596]	0.394	-1.34502	1.06039e-60	3.31725e-59	79.62	75.75	80.38	29.23	28.28	26.57	78.5833	28.0267
ENSRNOG00000036682	Pycr1	pyrroline-5-carboxylate reductase 1 [Source:RGD Symbol;Acc:1307863]	6.275	2.64969	1.13746e-60	3.55129e-59	4.63	5.19	4.48	34.45	28.67	22.58	4.76667	28.5667
ENSRNOG00000008061	Nuak1	NUAK family kinase 1 [Source:RGD Symbol;Acc:1309956]	21.429	4.4215	1.60255e-60	4.99341e-59	0.28	0.21	0.4	5.3	4.7	7.2	0.296667	5.73333
ENSRNOG00000013970	Cdt1	chromatin licensing and DNA replication factor 1 [Source:RGD Symbol;Acc:1309211]	0.071	-3.80797	1.85135e-60	5.75719e-59	20.97	16.3	21.22	0.86	1.66	1.25	19.4967	1.25667
ENSRNOG00000007290	Atp1a2	ATPase Na+/K+ transporting subunit alpha 2 [Source:RGD Symbol;Acc:2168]	0.083	-3.59147	1.99817e-60	6.20145e-59	45.75	48.91	41.98	3.91	4.37	2	45.5467	3.42667
ENSRNOG00000004624	Rnd3	Rho family GTPase 3 [Source:RGD Symbol;Acc:1359690]	3.657	1.87078	2.79091e-60	8.64464e-59	35.77	35.47	40.49	109.38	131.75	129.26	37.2433	123.463
ENSRNOG00000005165	Smcr8	Smith-Magenis syndrome chromosome region, candidate 8 [Source:RGD Symbol;Acc:1564621]	5.235	2.38812	5.85521e-60	1.81003e-58	6.08	5.7	6.43	19.38	22.24	25.77	6.07	22.4633
ENSRNOG00000002802	Cxcl1	C-X-C motif chemokine ligand 1 [Source:RGD Symbol;Acc:619869]	68.682	6.10187	6.19128e-60	1.91016e-58	0.71	0.63	0.36	27.98	44.48	34.23	0.566667	35.5633
ENSRNOG00000030871	Calm2	calmodulin 2 [Source:NCBI gene;Acc:50663]	0.359	-1.47817	6.88075e-60	2.1187e-58	441.79	454.69	448.94	162.5	140.4	138.29	448.473	147.063
ENSRNOG00000009754	Nampt	nicotinamide phosphoribosyltransferase [Source:RGD Symbol;Acc:631365]	3.054	1.61049	7.13753e-60	2.19346e-58	14.03	13.48	13.41	37.25	37.07	38.43	13.64	37.5833
ENSRNOG00000014460	Hivep1	human immunodeficiency virus type I enhancer binding protein 1 [Source:RGD Symbol;Acc:727847]	5.312	2.40915	8.13515e-60	2.49515e-58	4.24	2.14	2.78	12.73	16.79	13.79	3.05333	14.4367
ENSRNOG00000020206	Ctsd	cathepsin D [Source:RGD Symbol;Acc:621511]	4.236	2.08277	8.34706e-60	2.55515e-58	93.06	102.83	87.09	308.36	369.99	408.63	94.3267	362.327
ENSRNOG00000059059	Skp2	S-phase kinase associated protein 2 [Source:RGD Symbol;Acc:1562456]	0.205	-2.289	1.40625e-59	4.29634e-58	19.27	16.72	17.8	3.24	3.62	3.11	17.93	3.32333
ENSRNOG00000004328	Deptor	DEP domain containing MTOR-interacting protein [Source:RGD Symbol;Acc:1561030]	13.95	3.80224	2.01512e-59	6.14455e-58	2.23	2.72	1.81	37.28	24.65	17.47	2.25333	26.4667
ENSRNOG00000009789	Topbp1	DNA topoisomerase II binding protein 1 [Source:RGD Symbol;Acc:1562949]	0.195	-2.36107	2.33381e-59	7.10247e-58	23.46	20.32	24.03	3.33	4.19	4.47	22.6033	3.99667
ENSRNOG00000018205	Ttl	tubulin tyrosine ligase [Source:RGD Symbol;Acc:621113]	3.378	1.75605	2.4066e-59	7.30982e-58	17.57	19.48	16.8	56.94	51.78	48.95	17.95	52.5567
ENSRNOG00000006965	Aff4	AF4/FMR2 family, member 4 [Source:RGD Symbol;Acc:1311694]	2.543	1.34647	2.5788e-59	7.8177e-58	21.8	22.4	23.45	54.58	49.81	51.39	22.55	51.9267
ENSRNOG00000007234	Cyp51	cytochrome P450, family 51 [Source:RGD Symbol;Acc:2481]	3.512	1.81224	2.69158e-59	8.14384e-58	116.73	113.17	126.55	425.88	335.07	373.66	118.817	378.203
ENSRNOG00000042939	Nrip2	nuclear receptor interacting protein 2 [Source:RGD Symbol;Acc:1589959]	9.681	3.27516	5.0103e-59	1.51303e-57	0.79	0.85	0.81	13.29	10.23	10.96	0.816667	11.4933
ENSRNOG00000027066	Stk32a	serine/threonine kinase 32A [Source:RGD Symbol;Acc:1308338]	68.766	6.10363	5.61527e-59	1.69246e-57	0.98	1.72	0.62	78.09	72.22	46.35	1.10667	65.5533
ENSRNOG00000004072	Myo1c	myosin 1C [Source:RGD Symbol;Acc:620443]	4.889	2.28957	7.48137e-59	2.25058e-57	10.63	8.99	12.26	52.1	42.51	48.44	10.6267	47.6833
ENSRNOG00000005413	Creb3l1	cAMP responsive element binding protein 3-like 1 [Source:RGD Symbol;Acc:1359613]	7.377	2.88311	7.49887e-59	2.25153e-57	3.26	2.64	3.75	25.29	19.46	19.86	3.21667	21.5367
ENSRNOG00000058461	Sfpq	splicing factor proline and glutamine rich [Source:RGD Symbol;Acc:727923]	0.366	-1.45162	8.97331e-59	2.68908e-57	177.52	157.44	173.98	51.62	44.38	48.34	169.647	48.1133
ENSRNOG00000020995	Fut1	fucosyltransferase 1 [Source:RGD Symbol;Acc:2638]	19.997	4.32175	1.0117e-58	3.02601e-57	0.46	0.47	0.23	6.53	6.05	7.55	0.386667	6.71
ENSRNOG00000003614	Mgat5	alpha-1,6-mannosylglycoprotein 6-beta-N-acetylglucosaminyltransferase [Source:RGD Symbol;Acc:620100]	0.2	-2.32068	1.2263e-58	3.66092e-57	52.66	43.76	59.07	10.2	8.73	9.26	51.83	9.39667
ENSRNOG00000033527	Pappa1	pappalysin 1 [Source:RGD Symbol;Acc:1307742]	14.799	3.88739	1.92521e-58	5.73648e-57	0.97	0.77	1	7.17	13.71	15.55	0.913333	12.1433
ENSRNOG00000014288	Fn1	fibronectin 1 [Source:RGD Symbol;Acc:2624]	6.747	2.75435	2.35514e-58	7.0042e-57	8.06	7.68	6.93	39.76	60.47	37.43	7.55667	45.8867
ENSRNOG00000018748	Slc16a11	solute carrier family 16, member 11 [Source:RGD Symbol;Acc:1311125]	12.698	3.66657	2.40038e-58	7.12523e-57	1.77	2.58	2.07	23.31	29.21	30.25	2.14	27.59
ENSRNOG00000004968	Ncapg2	non-SMC condensin II complex, subunit G2 [Source:RGD Symbol;Acc:1308406]	0.183	-2.44666	2.434e-58	7.21135e-57	16.67	13.11	17.43	2.75	2.29	2.8	15.7367	2.61333
ENSRNOG00000019281	Glmp	glycosylated lysosomal membrane protein [Source:RGD Symbol;Acc:1303130]	3.842	1.94198	2.98508e-58	8.82738e-57	26.4	31.44	28.38	90.69	106.49	110.61	28.74	102.597
ENSRNOG00000042179	Cfap20	cilia and flagella associated protein 20 [Source:RGD Symbol;Acc:1308493]	0.207	-2.2746	3.74451e-58	1.10523e-56	246.55	228.99	245.88	56.08	38.45	41.69	240.473	45.4067
ENSRNOG00000008163	Atp6v1g1	ATPase H+ transporting V1 subunit G1 [Source:RGD Symbol;Acc:1310088]	2.779	1.47459	4.0288e-58	1.18691e-56	175.6	189.77	183.03	431.93	486.54	472.2	182.8	463.557
ENSRNOG00000018714	Arl5b	ADP-ribosylation factor like GTPase 5B [Source:RGD Symbol;Acc:1305569]	2.982	1.57628	4.49245e-58	1.32102e-56	14.18	16.25	9.01	34.75	31.59	36.95	13.1467	34.43
ENSRNOG00000007213	Yars	tyrosyl-tRNA synthetase [Source:RGD Symbol;Acc:1307616]	3.976	1.99117	4.5242e-58	1.32786e-56	42.37	37.47	42.04	171.52	135.51	132.9	40.6267	146.643
ENSRNOG00000060005	Surf4	surfeit 4 [Source:RGD Symbol;Acc:1561980]	2.628	1.39383	4.76765e-58	1.3967e-56	58.61	60	62.55	146.38	135.83	149.23	60.3867	143.813
ENSRNOG00000020867	Numbl	NUMB-like, endocytic adaptor protein [Source:RGD Symbol;Acc:1307579]	5.541	2.4702	9.98781e-58	2.9205e-56	4.94	4.61	5.52	25.92	21.65	28.45	5.02333	25.34
ENSRNOG00000010960	Ankh	ANKH inorganic pyrophosphate transport regulator [Source:RGD Symbol;Acc:619925]	3.829	1.93687	1.20461e-57	3.5158e-56	14.29	19.37	15.99	58.68	57.96	60.02	16.55	58.8867
ENSRNOG00000061731	Plxnb3	plexin B3 [Source:RGD Symbol;Acc:1560615]	0.177	-2.50064	1.22955e-57	3.58192e-56	14.99	18.17	20.64	3.17	3.03	2.47	17.9333	2.89
ENSRNOG00000025981	Ska2	spindle and kinetochore associated complex subunit 2 [Source:RGD Symbol;Acc:1307084]	0.165	-2.59848	1.4429e-57	4.19564e-56	34.35	31.7	35.35	5.27	5.31	4.71	33.8	5.09667
ENSRNOG00000005730	Pcmtd1	protein-L-isoaspartate (D-aspartate) O-methyltransferase domain containing 1 [Source:RGD Symbol;Acc:1586096]	3.152	1.65649	1.62302e-57	4.71066e-56	11.05	12.48	11.03	33.87	31.77	36.14	11.52	33.9267
ENSRNOG00000016949	Slc25a33	solute carrier family 25 member 33 [Source:RGD Symbol;Acc:1583942]	7.488	2.9046	1.69975e-57	4.92425e-56	4.99	6.16	4.94	36.74	30.81	42.57	5.36333	36.7067
ENSRNOG00000028426	Mcf2l	MCF.2 cell line derived transforming sequence-like [Source:RGD Symbol;Acc:619782]	0.109	-3.19903	1.91298e-57	5.53175e-56	21.51	17.84	16.99	1.7	2.55	1.3	18.78	1.85
ENSRNOG00000017382	Snx33	sorting nexin 33 [Source:RGD Symbol;Acc:1307898]	3.8	1.92586	2.17074e-57	6.26556e-56	7.23	6.16	6.47	22.09	21.18	24.29	6.62	22.52
ENSRNOG00000016708	Necab3	N-terminal EF-hand calcium binding protein 3 [Source:RGD Symbol;Acc:1310124]	0.11	-3.19075	2.39758e-57	6.90758e-56	19.25	13.99	17.77	1.97	1.56	1.82	17.0033	1.78333
ENSRNOG00000020726	Sipa1	signal-induced proliferation-associated 1 [Source:RGD Symbol;Acc:1303184]	0.126	-2.98621	3.06866e-57	8.82479e-56	9.5	9.42	10.53	1.38	0.94	1.06	9.81667	1.12667
ENSRNOG00000037437	Golga3	golgin A3 [Source:RGD Symbol;Acc:1305262]	2.593	1.37458	3.29629e-57	9.46204e-56	10.98	12.4	12.09	43.24	39.19	40.5	11.8233	40.9767
ENSRNOG00000032446	Recql4	RecQ like helicase 4 [Source:RGD Symbol;Acc:1307732]	0.082	-3.59975	3.57133e-57	1.02328e-55	6.32	5.1	6.31	0.4	0.41	0.36	5.91	0.39
ENSRNOG00000002343	Uchl1	ubiquitin C-terminal hydrolase L1 [Source:RGD Symbol;Acc:3928]	2.835	1.50358	3.84347e-57	1.09925e-55	78.46	79.25	72.56	198.34	189.93	207.72	76.7567	198.663
ENSRNOG00000046005	Scd2	stearoyl-Coenzyme A desaturase 2 [Source:RGD Symbol;Acc:621177]	2.263	1.17849	5.62752e-57	1.60656e-55	990.01	989.7	1026.14	2108.85	2121.58	1931.13	1001.95	2053.85
ENSRNOG00000005766	Tbc1d20	TBC1 domain family, member 20 [Source:RGD Symbol;Acc:1303293]	3.291	1.71835	6.91014e-57	1.96914e-55	23.84	24.61	26.27	80.33	71.66	88.62	24.9067	80.2033
ENSRNOG00000042838	Junb	JunB proto-oncogene, AP-1 transcription factor subunit [Source:RGD Symbol;Acc:2944]	5.658	2.50029	7.43327e-57	2.11437e-55	11.38	12.94	11.44	49.59	63.52	70.46	11.92	61.19
ENSRNOG00000010701	Depdc1b	DEP domain containing 1B [Source:RGD Symbol;Acc:1305799]	0.02	-5.62516	1.39255e-56	3.9539e-55	11.52	9.22	9.64	0.1	0.15	0.31	10.1267	0.186667
ENSRNOG00000023337	Sema3a	semaphorin 3A [Source:RGD Symbol;Acc:3657]	4.451	2.15404	1.46378e-56	4.14861e-55	45.09	43.43	43.84	153.8	158.15	222.02	44.12	177.99
ENSRNOG00000045843	Rusc2	RUN and SH3 domain containing 2 [Source:RGD Symbol;Acc:1592688]	3.587	1.8426	1.48397e-56	4.19825e-55	6.88	6.19	7.75	21.93	23.1	22.74	6.94	22.59
ENSRNOG00000011653	Washc2c	WASH complex subunit 2C [Source:RGD Symbol;Acc:735230]	2.305	1.20458	1.52221e-56	4.29866e-55	39.86	36.99	37.46	82.07	77.54	75.56	38.1033	78.39
ENSRNOG00000018378	Cacnb2	calcium voltage-gated channel auxiliary subunit beta 2 [Source:RGD Symbol;Acc:67385]	5.986	2.5816	1.67159e-56	4.71202e-55	1.68	1.79	1	10.06	9.03	9.88	1.49	9.65667
ENSRNOG00000045941	Susd6	sushi domain containing 6 [Source:RGD Symbol;Acc:1595528]	3.19	1.67358	2.85817e-56	8.04239e-55	21.88	21.99	20.03	59.49	55.12	70.41	21.3	61.6733
ENSRNOG00000027787	Cdc6	cell division cycle 6 [Source:RGD Symbol;Acc:1309157]	0.007	-7.1647	3.32218e-56	9.33127e-55	13.7	10.91	12.76	0.09	0.02	0.14	12.4567	0.0833333
ENSRNOG00000010918	Cebpa	CCAAT/enhancer binding protein alpha [Source:RGD Symbol;Acc:2326]	3.863	1.94976	6.26225e-56	1.75578e-54	10.26	10.26	11.92	41.81	35.24	36.65	10.8133	37.9
[truncated: 3,724 more rows]

## Sheet: Shared DEGs
Supplementary Table S1: The significant changed genes (DEGs) in the neurospheres following METH treatment
[truncated: 1,571 more rows]
